# Supplementary material for: Genome-wide characterization, expression analyses, and functional prediction of the NPF family in Brassica napus
Source: BMC Genomics. 2020 Dec 7;21:871. doi: 10.1186/s12864-020-07274-7 (PMC7720588; doi:10.1186/s12864-020-07274-7)
Supplement: Supplementary file 1 — Additional file 1: Table S1. List of physical and chemical properties of candidate BnaNPF proteins. [file 12864_2020_7274_MOESM1_ESM.xlsx]

## Sheet: Table S1
Additional file 1: Table S1. List of physical and chemical properties of candidate BnaNPF proteins.
Gene Name	Gene ID	Gene Sequence	Amino acid length	Theoretical pI	Theoretical Mw(kDa)	Subcellular Localization			Note
						Predicted by Cell-PLoc2.0	Predicted by Pprowler	Predicted by WoLF PSORT
BnaNPF1.1	BnaCnng68850D	ATGGAGAACCCTCCAGATCAAACAGAGTCAAAGGAGATGATGCTTCAACCCAGAATCACA AGACCAAAGGGTGGACTTCTCACTATGCCCTTCATCATTGGTAATAAAAAACATTGCATC TCTCTCTATCTTCTTCTCATTGGATCGCTTCTTGTTCTCTAAATGTCTTCTTCTTGTTGT TCTTGGTGGATGAAGCAAACGAGGGGTTCGAGAAAGTGGCGAGCTATGGATTGTTACAGA ACATGATTCTTTATCTGATGAGTGATTACGGATTAGGACTTGTGAAAGGACAAAACGTGT TGTTCATGTGGGTCGCTGCTACTAACTTCATGCCTCTCGTTGGAGCTTTTCTCTCAGATT CTTATTTGGGTCGCTTTCTCACCATCTCCATTG…	544	9.15	59.859	Vacuole.	signal peptide	plasmalemma
BnaNPF1.10	BnaC03g77810D	ATGATGGTTCTATGGCTAACGGCGATGTTACCACAAGTGAAGCCATCACCGTGTGTAGTA TCTACCGTAACCAAGTGCAGTTCTACGGCAGCGACATCTTCTCAGTTGGCTCTTTTGTAT TTCGCGTTTGCACTTAGATCGATTGGATCTCGTGGAATCAGGCCGTGTTCTCTAGCCTTT GGTGCTGATCAATTAGACAACAAAGAGAATCCCAAGTACGAGAGTGTTCTTGAGAGTTTC TTTGGTTGGTACTACGCTTCTTCATCGGTTGCTGTCTTGATCGCTTTCACTGTCATTGTT TACATTCAAGATCATTTGAGATGGCGAATAGGGTTTGGAGTCCCAGCGATTCTCATGCTA CCCGCGGGTATCTTGTTTGTTTTGGCGTCTCCT…	487	8.96	53.7375	Vacuole.	signal peptide	plasmalemma	Not used to construct neighbor-joining tree
BnaNPF1.11	BnaC02g03900D	ATGATACTCAACTTGACGGGGGAGTACGACATGGCAACGACGGAAGCGGCCAAGATCATC TTACTCTGGTCTGCGGCCACCAACTTCTTCCCCCTTGTTGGTGCTTTTGTCGCTGATTCT TACACGGGTCGCTTTCCTCTTATTGGGTTTGGATCATCTACCAGCTTGCTGGTACATATT ATTTTAGGATGAGGTCTAAGGTTATGAATAATTTAGTGATTTTATCTTATTTTAGAGATT TACTTTCGTGATTGCTAAAATAGGGAATGCTATTATTATGGCTGGCAACAATAATTCAAC CGGAATGTGACAAATCAACAGAAGTTTGTCAACCAACCACACCACTCCAACTGACTCTAC TTTATTCCTTTTTTACCCTTACCTCCATCGGCG…	349	6.11	38.3716	Cell membrane. Vacuole.	signal peptide	vacuole	Not used to construct neighbor-joining tree
BnaNPF1.2	BnaA05g23510D	CAGAGATTCCTCGCTGTCTGAACTGAAAAATAAGATCGCATTAACTCAAAGCTCTCACAA AGACAAAGATCTTCTTCTTCTTATTCCTCTTTTCTCATTCAACTGAAAGGTAACAATGGA GAACCCTCCGGATCAAACAGAGTCAAAGGAGATGATGCTTCCACCCAGAACCAGAAGACC AAAGGGCGGACTTATCACTATGCCCTTCATCATTGGTAAACTACATCTCTCTAATTTGTC AGCGCAAATCTTTAAGTTACTCTGCTTTCTTGATGGATTCTAACTCTTCTTGTTGTTCTT GATGGATTAAGCAAACGAGGGGTTTGAGAAAGTGGCGAGCTACGGATTACTACAGAACAT GATACTTTACCTGATGAGTGATTACGGTTTAGG…	594	8.92	65.199	Vacuole	signal peptide	plasmalemma
BnaNPF1.3	BnaC05g37210D	CAGAGATTCCTCGCTGTCTGAACTGAAAAATAAGATCGCATTAACTCACAAAGACAAAGA TCTTCTTCTTCTTCTTATTCCTCTTTTCTCATTCAACTGAAAGGTAACAATGGAGAACCC TCCGGATCAAACAGAGTCAAAGGAGATGATGCTTCCACCCAGAACCAGAAGACCAAAGGG AGGACTTCTCACTATGCCCTTCATCATTGGTAAACTAAAAACCATTACTTCTCTCTAATT TTTCAACGCAAATCTTTAAGTTACTCTGCTTTCTTGATGGATTCTGACTCTTCTTGTTGT TCTTGATGGATTAAGCAAACGAGGGGTTTGAGAAAGTGGCGAGCTACGGATTACTACAGA ACATGATACTTTACCTGATGAGTGATTACGGTT…	594	8.92	65.1979	Vacuole.	signal peptide	plasmalemma
BnaNPF1.4	BnaA10g20960D	ATGGATCAAGAAGCTCTTCTCGTTGGAAAAGCTACGGACCAGCACCCGGAAAAACGCACT GTTTCGACCATTTCGTGTATTCTTGGTATAGTCTCGTCTCGTATATGTATCTATATACAT ATACATGTTTCTTTGTAGGATATATATATACATAAATTTTGTTAAACGTGTTTGGATAGC AAGTCAGGCTTTGGAGAAACTTGCGTATTACGGATTAGTACCGAACATGATACTTTACTT GACGGTGGAGTACGGCATGGGAACGACGGAAGCGGCCAACATCCTCTTCCTCTGGTCTGC CGCCACCAACTTCTTCCCTCTTATCGGAGCTTTCATCGCTGATTCATACACGGGTCGTTT TCCTCTTATCGGATTTGGATCCTCCACTAGCCT…	1547	6.37	171.422	Cell membrane. Vacuole.	signal peptide	plasmalemma
BnaNPF1.5	BnaCnng57240D	ATGGATCAAGAAGCTCTTCTCGTCGGAAAAGCTACGGACCAGCACCCGGAAAAACGCACT GTTTCGACCATTTCGTGTATTCTTGGTATAGTCTCGTATGTATCTATATACATATACATG TTTCTTTGTAGGATATATATATATATATATAAAAAATTTGTTAAACGTTTTTGGATAGCA AGTCAGGCTTTGGAGAAACTTGCATATTACGGATTAGTACCGAACATGATACTTTACTTG ACGGTGGAGTACGGCATGGGAACGACGGAAGCGGCCAACATCCTCTTCCTCTGGTCTGCC GCCACCAACTTCTTCCCTCTTATCTGTGCTTTCATCGCTGATTCATACACGGGTCGTTTT CCTCTTATCGGATTTGGATCCTCCACTAGCCTT…	557	6.92	61.6128	Vacuole.	signal peptide	plasmalemma
BnaNPF1.6	BnaAnng30710D	GTACATATTCTTCTCTATCTGAAAACAAAATCGCATTAACTCTCAAATCACTTAACAAAG ACAAAGATCTTCCTCTTCTTCTTCCTTTTACCTTCCTCTGTCTCTCTCCTATATAAACTC ACCAGACCATAGTGTTCATCCACCAAACAAACTGAAACAATGGAGAACCCTACAACTGAA ACAGAGGCTAAGCAAATCCAACTCAATGGAGAAAAGAAACCAAAGGGTGGAATCATCACT ATGCCCTTCATCATAGGTATATTTACATTTTCAAAATCTCTAATCCTCATTCATCATTTC TCTTTGATTTCTGAATATTTAATTTATATTGTTAATTATTATGGTGAAGCTAACGAGGCG TTTGAGAAAGTGGCGAGCTATGGATTATTACCA…	293	9.15	31.9233	Cell membrane. Vacuole.	signal peptide	plasmalemma	Not used to construct neighbor-joining tree
BnaNPF1.7	BnaCnng63980D	AAATGAAGCAGATATTCCTATATATTACTATAAATTGCACACTTATCGTGAAAATGAGGT AGAGATTCCTCTCTATCTGAAAACAAAATCGCATTAACTCTCAAATCACTTAACAAAGAC AAAGATCTTCCTCTTCTTCTTCCTTTTACCTTCCTCTGTCTCTCTCCTATATAAACTCAC CAGACCATAGTGTTCATCCACCAAACAAACTGAAACAATGGAGAACCCTACAAATGAAAC AGAGGCTAAGCAAATCCAACTCAATGGAGAAAAGAAACCAAAGGGTGGAATCATCACTAT GCCCTTCATCATAGGTATATTTACATTTTCAAAATCTCTAATCCTCATTTATCATTTCTC TTTGATTTCTGAATATTTAATTTATATTGTTAA…	293	9.15	31.9843	Cell membrane. Vacuole.	signal peptide	plasmalemma	Not used to construct neighbor-joining tree
BnaNPF1.8	BnaA01g28150D	CTGAACCATAAGATCGCATTAACTCAAAAGCTCTCACACAAAGACAAAGATCTTCTTCTC TCTCTCTCTCGGCTGAAAGGTAGTAACAATGGAGAACCCTCCAGATCAAACAGAGTCAAA GGAGATGATGCTTCAACCCAGAATCATAAGACCAAAGGGTGGACTTCTCACTATGCCCTT CATCATTGGTAATAAAAAACATTGCATCTCTCTCTGTCTTCTTGTCATTGGATCGCTTCT TGTTCTCTAAATGTCTTCTTCCTGTTGTTCTTGGTGGATAAAGCAAACGAGGGGTTCGAG AAAGTGGCGAGCTATGGATTGTTACAGAACATGATTCTTTATCTGATGAGTGATTACGGA TTAGGACTTGTGAAAGGACAAAACGTGTTGTTC…	295	8.79	32.2348	Cell membrane. Vacuole.	signal peptide	plasmalemma	Not used to construct neighbor-joining tree
BnaNPF1.9	BnaC01g35410D	ATGATGGTTCTATGGCTAACGGCGATGTTACCACAAGTGAAGCCATCACCGTGTGTAGCA TCTACCGTAACCAAGTGCAGTTCTACGGCAGCGACATCTTCTCAGTTGGCTCTTTTGTAT TTCGCGTTTGCACTTATATCGATTGGATCTGGTGGAATCAGGCCGCGTTCTCTAGCATTT GGTGCTGATCAATTAGACAACAAAGAGAATCCCAAGTACGAGAGTGTTCTTGAGAGTTTC TTTGGTTGGTACTACGCTTCTTCATCGGTTGCTGTCTTGATCGCTTTCACTGTCATTGTT TACATTCAAGATCACTTGGGATGGCGAATAGGGTTTGGAGTCCCAGCGATTCTCATGCTA CTCGCGGGTATCTTGTTTGTTTTGGCGTCTCCT…	487	8.92	53.5072	Vacuole.	signal peptide	plasmalemma	Not used to construct neighbor-joining tree
BnaNPF2.1	BnaA07g28380D	ATGGATGAAGAAGGGACAGTTTCCTCGGATTCAACGATGAGACGAAGGAAGCCTCTCGGT TGGAAAGCTATGCCTTACATATTAGGTAATTAACTATAATCACTGTCATTTGTGTTTTTG ATTTTCTGGCTTTTGGTAAATCATAGATCAAATCTATTTTGATGGTGCAGCCAATGAGAC ATTGGAGAGGCTTGCTTCATTTGGATTGACGTCGAATTTCATGGTGTATATGGTACGAGA ATATCATATGGATCAAGTCCAAGCTGCTGCTTTAATCAATACTTGGTCTGCTCTCACCAA TTTCGCTCCAATCATTGGAGCTTTCATCTCCGACTCATGCACCGGAAAATTTGTAACCAT TGTTTTTGGTTCCATCTCCGAGTTGCTGGTAAA…	552	8.06	62.0661	Vacuole.	signal peptide	plasmalemma
BnaNPF2.10	BnaA07g09690D	ATCTTCCAATTATTGAGTCGTGGCTTAGTCAGAATGCATTCCTTCTAATGCTATTCTACC CATAAAACAAAATCAAATTCGATGTATTCTGTTTACTCTAAATTTTAGAGATCGGTCATA CGGTAAAAGACAGTCTTCTTCGTCTTTTAGACAAATTGTAGCTTTCTTGAGTTCGTTGTG GTCATCACCTGAGATGGAAGTTCTTGAGAATGCTAAGAATCCTAATAACTCATCGGAGAG AAAACGTGGAGGCTGGATAGCCATCTCGTTCATCCTTGGTATGTTCTTTTCTCGTTTCTT CCAATATTTAGTTTTTTAAGGTTTTTCTTTGTATAAATCTCAACATGGTAAACTAGTAAA TGGATATGAACTTCGTCATCCGCAGTATAAATT…	569	9.01	63.9547	Vacuole.	signal peptide	plasmalemma
BnaNPF2.11	BnaC07g12690D	ATCTTCCAATTATTGAGTCGTGGCTTAGTCAGAATGCATTCCTTCTAATGCTATTCTACC CATAAAACAAAATCAAATTCGATGTATTCTGTTTACTCTAAATTTTAGAGATCGGTCATA CGGTAAAAGACAGTCTTCTTCGTCTTTTGAGGTCGTAGCTTTCTTGAGTTCATTGTGGTC ATCACCCGAGATGGAAGTTCTTGAGAATGCTAAGAATCCTAATAACTCACCGGAGAGAAA ACGTGGAGGCTGGATAGCCATCTCGTTCATCCTTGGTATGTTCTTTTCTCGTTTCTTCCA ATATTTAGTTTTTCAAGGTTTTTCTTTTTATAAATCTCAACATGGTAAACTAGTAAATGG ATACGAACTTCGTCATCCACAGTATAAATTATG…	569	9.13	64.0161	Vacuole.	signal peptide	plasmalemma
BnaNPF2.12	BnaA06g13070D	ATGGAGGCTGAAAAGACAGAGAAGAAGATTACAGAGGAAGAGGATGATGAGTCTAAGATC ATCTACAGAGGGTGGAAAGTCATGCCCTTCATTATTGGTACTAACTGATCCATATCTCTT AAACTGTTTTTTAACTTATATTATTAATATTGAAACAAAACAAGATTATAAAGTATACTG CAACCTTACAACTAATATCGTTGAGAATATGATATCTTATTATTTACATAAATATCAATT AATTGATGATAACCAATTTTTTTCTGCTTTTCTTTGTCTACCACGTTTCACTTCTTTTCT TTGCTTTAAAATCCCATATTTTATATAACATTTTGATTAGTGTGCTTTGTCTTAATTTGT TAGGAAATGAGACATTTGAGAAGCTTGGAATAG…	581	9.08	64.6397	Vacuole.	signal peptide	plasmalemma
BnaNPF2.13	BnaA08g22330D	ATGGGTCTATTGGACCTCTTCTCATCGTCATATTCTCTTCAAGTTGTTCTTACAATCATA TCTCACTATAAAATTAAATGCTTTATTCCAGTACCAATAATTTAACGACACCTTTTTATT ATGAAATCAATATAAATATTCTTTTACCTCACACTTTAAAAGTTTTAGCATAATTTCAGA TTAGACTTAATGTAAAACTTCAAAGTATACAAAAGATAAATCTCTCATTCATTGATTCTT CATCTAGAGATATCTATATGACATGAACCTGTGTTGAGGCTCATATTTACCATTAGAAAA AGATGCATTTACGCGTGCAAATGGGGAGTAAAGAGACGATCATTGCGATCAAAAATGACT TTGCTATAAAATGCATGATTAAAGTATGAAAAA…	608	9.03	67.0906	Vacuole.	signal peptide	plasmalemma
BnaNPF2.14	BnaC08g18440D	GAAACAAAGAAGCAGAGAGAGAGAGAGAAACAGAGAGAGCAATGGAGGTTGAGAAGTCAC AGGAGAACACTACAGGGGGAGAGGATGATGAGTCAAAGATCATCTACAGAGGATGGAAAG TCATGCCTTTCATCATTGGTACTAACTGATCCATATCATTTCTTAACTCTTTTTTGAATT TGCATGCAAACTCTGATCTTGAAACGAACAAGTCACCTAACAAGAGGAGTTTTATAAACA GAGTTGCTTAATGCTCTGTTCATAATTTGTTAGGAAACGAGACATTTGAAAAGCTTGGAA TAGTTGGGAGCTCATCGAATCTAGTCATATACTTAACGACGGTTTTCAACATGAAGAGCA TCACGGCGGCGACCGTCGTCAACATCTACGGTG…	592	9.07	65.4565	Vacuole.	signal peptide	plasmalemma
BnaNPF2.15	BnaA09g44430D	ATGGAGGTTGAGAAGAACATTACAGGGGAAGATGATGATGATGACTCTAAGCTCATCTAC AGAGGATGGAAAGTCATGCCCTTCATCATTGGTACGAAATGATCCACATATTTTTTTTTC TAATGTAAAATTTCTGATTCTGAAACAAACAAGACATCTAACAATGTCCACTGTTATCTC TACGAACTTAAGAACCAATAAATTCAGGAGTTGGTTTTTATCTTATTAAAAAAGGTTTAA CTCCTCTGATGAATCTGTTTCTTAATTGTAACATTATGATCTTGAATCGAACAAGAACCA GTGTAAACAATGGGTTGCATGTGCCCCCACTATTTTTTTCAATTTGTTAGTTAAAATAAA ATAAAATTATTAGAAAGTTATTTTTCTTACACC…	575	8.91	63.6602	Vacuole.	signal peptide	plasmalemma
BnaNPF2.16	BnaC08g36990D	ACACGTATTTGCTGAGAGTAAGAGCAGAGGAGAGAGAGAGAGAGAGAAACTGAGAGCCAT GGAGGTTGAGAAGGCAGAGAAGAACATTACAGGGGAAGATGATGATGATGACTCTAAGCT CATCTACAGAGGATGGAAAGTCATGCCCTTCATCATTGGTACGAAGTGATCAACATTATT TTTTTTTCTAATATAAAAATTCTGATCCTGAAACAAACAAGACACCTAACAAAGTCCACT GTTATCTCTACGAACTTAAGAACCAATAAATTCAGGAGTTGGTTTTTATCTTATTAAAAA AGGTTCAGCTCCTCTAATGAATCTGTTTCTTAAGTGTAACGTTTTGATCTTGAAACGAAC AAGAACCAGTGGCGAAACCAGTGTAAACAAAGG…	593	9.08	65.3743	Vacuole.	signal peptide	plasmalemma
BnaNPF2.17	BnaA01g20270D	ATTCTCTAAGATTTTAGCATCGATAGATTATTAAGGTAAATTAATAAAGAGCAAATCAAT TACATTAAAAGGTTCACATATCTTTCTATCCAGATTCAAGATTATGTATTATTTATTTCT TTCCAGATTCCGATAATTCCACTCTCTGGATCCTCCTCCATATAAGATGCGGAAGAAGCT TGAGATGAAGAGTAGAATCATTCCTCAGCCATAGGGAGAGAAGAGACAAGAACAACAAGC AAGACATCTCGTGTAATAATTACACACAGATTGAGACAATGGAGAGAAAGCCCTTTGAGG TTGAGACGACGGAGGATCACAAACCCTACTCCGATGGCGGTGCTTCTGATTTAACGTCGA CGGTTGATTCATCTGGCGACGAGCAGAAAAAGC…	603	8.95	66.5535	Vacuole.	signal peptide	plasmalemma
BnaNPF2.18	BnaC01g25280D	ATTCTCTAAGATTTTAGCATCGATTGATTATTAAGGTAAATTAATAAAGAGCAAATCAAT TCCTCTCTCCAGATTCAAGATTATGTTTTATTTATTTTTTCCAGATTCCGATAATTCCAC TCTCTAGATCCTCCTCCATATAAGATGCGGAAGAAGCTTGAGATGAAGAGTAGAATCATT CCTCAGCCATAGGGAGAGAAGAGACAAGAACAACAATCAAGACATCTCGTGTAATAATTA CACACAGATTGAGACAATGGAGAGAAAGCCCTTTGAGGTTGAGACGACGGAGGATCACAA ACCCTACTCCGATGGAGGTGGTTCTGATTTAACGTCGACGGTTGATTCATCTGGCGACGA GCAGAAAAAGCTCGTTTATAGAGGCTGGAAAGT…	616	8.94	68.1322	Vacuole.	signal peptide	plasmalemma
BnaNPF2.19	BnaA06g16980D	CGACAGAGCGATGCTTGAGATGAAGAATAGAGTCATCCTCAGCCATAGACGGAGAGAAGA TAAAAGAATAACAATAATTACACGCAGATTGAAGAAACCATGGAAAGAAAGCCTTTTGAG GTTGAGACAACAAAGTCGGATGAGGATCAGAAACCCTACTCCGCTGTCGATGGCGGTGGT TCTGATTCGGTCGATTCATTTGATGAAGATCAGAAAAAGCTCGTGTACAGAGGATGGAAA GTCATGCCTTTTATCATTGGTAACGCTTATTTTCTTCTCTATTCAGACACTCCTTTTTTA TTTTATTGTGTGTCTGCTTCTCTCAACACGGTCCAGAAACTAAATAAAGATGTGGAAAAT AAACTAGAACATGTTGTCCGTGAAATTTAAAAA…	616	8.99	68.0694	Vacuole.	signal peptide	plasmalemma
BnaNPF2.2	BnaC06g30910D	ATCTGTTTGTCAAAAGAAAAAAAAAGACTTCATTTGCTTCAAACCAAAATCCAAGAGACT ACTAGCTAGAAGAAAACACAAAAAATGGATGAAGAAGGGACAATTTCCTCGGATTCAACG ATGAGACGAAGAAAGCCTCTGGGTTGGAAAGCTATGCCTTACATATTAGGTAATTAACTA TAATCACTGTCATTTGTGTTTTTGATTTTCTGGCTTTTGGTAAATCATAGATCAATCTAT TTTGATGATGCAGCCAATGAGACATTGGAGAGGCTTGCTTCATTTGGACTGACGTCTAAT TTCATGGTGTATATGGTACGAGAATATCATATGGATCAAGTCCAAGCTGCTGCTCTAATC AATACTTGGTCTGCTCTCACCAATTTCGCTCCA…	552	7.57	62.0921	Vacuole.	signal peptide	plasmalemma
BnaNPF2.20	BnaC03g75950D	CGACAGAGTGATGCTTGAGATGAAGAATAGAGTCATCCTCAGCCATAGACGGAGAGAAGA TAAAAGAATAAATATAATTACCCGCAGATTGAAGAAACCATGGAAAGAAAGCCTTTTGAG GTTGAGACAACAAAGACGGATGAGGATCAGAAACCCTACTCCGCCGTCGATGGCGGTGGT TCTGATTCGGTCGATTCATTTGATGAAGATCAGAAAAAGCTCGTGTATAGAGGATGGAAA GTCATGCCTTTTATCATTGGTAACGCTTTTTTTTTTTCTCTATTCAGACACTCCGTTTTT TTTTTTATTGTGCGTCTGCTTTTCTCAACACGGTCCAGAAACTAAATAAAGATGTGAAAA TAAACTAGAACATGTCGTCCGTGAATTTTAAAA…	604	8.71	66.8469	Vacuole.	signal peptide	plasmalemma
BnaNPF2.21	BnaA06g20740D	GTCCAGATTTGATTCAGACAATTCCACGCTTACACACTCTCTTCTCTCTCTCGACTCTCC ACTATATAAGAAGACGATAGAGAGGAGCTTAAGATGAAGAGCAGAGTCATCCACAGCCAT AGAGAGAGAAGAGATAAGCATAATTACACACAGATTGAAACAATGGAGAGAAAGCCCTTT GATGTTGAGACAACTGAGGATCACAAACTCTACCCCTCCGTCGATGGCGGTGGTTCTGAT TCGGTCGATTCATTTGAAGACGAGCAGAAAAAGCTCGTTTATAGAGGCTGGAAAGTCATG CCCTTTATCATTGGTAACGCTTTCTTCTTCTCTTCAGACAACTTTTTTTTTTAGTTTATT CTGTTTTGTTTTGTTGTGTCTCTTTTGTCGGAT…	622	8.86	69.0513	Cell membrane. Vacuole	signal peptide	plasmalemma
BnaNPF2.22	BnaCnng63460D	ATGAAGAGCAGAGTCATCCTCAGCCATAGAGAGAGAAGAGATAAGCATAATTATACACAG ATTGAAACAATGGAGAGAAAGCCCTTTGATGTTGAGACAACTGAGGATCACAAAGCCTAC TCCTCCGTCGATGGCGGTGGTTCTGATTCGGTCGATTCATTTGAAGACGAGCAGAAAAAG CTCGTTTATAGAGGCTGGAAAGTCATGCCCTTTATCATTGGTAACGCTTTCTTCTTCTCT TCAGACAACTTTTTTTTTTTAGTTTATTCTGTTTTGTTTTGTTGTGTCCCTTTTGTCGGA TTATAGAACGTTTTGCCCGTGATGTTTTTATTTTAATTTCGTTTCTTTTGTCTTCTTAGT CTTGACTGTTGAAAATCTTGATTTGGAGTTCTT…	635	8.71	70.461	Cell membrane. Vacuole.	signal peptide	plasmalemma
BnaNPF2.23	BnaA02g33530D	CAGAGTCATCATTATTAGCCTTTTGAGACAACAATACAAAATAAAGAAAATACAACTTTA AACTGCTTCAGTAGTAGCAAAATGGAGAGAAAGCCTCTGGAAGTTGAGTCCACCGATCAT CAGAAACCTTCCTCCGCCGTGTACGACGGCTCTGCTACGGCGGTTGATTCTGTTGAAGAA GAAGTTCAGGAAACCAAACTCGTTTATAGAGGCTGGAAAGTCATGCCTTTCATCATAGGT AACGCATATGTTTTTAAACATATTAAAAATATAAATTTTTGATAAAAAAATAAATCATTT TCTTTGATTGGTATATTTCCAAAGTTTTAGAAACTATATTTCTAGAAATTTCCTGTAATT AAATTTTGACAATTTTCTTCTCTGTTTCTAGAA…	600	8.92	66.3083	Vacuole	signal peptide	plasmalemma
BnaNPF2.24	BnaA06g22160D	CACAATCCTCTTTCTTCTTACCACTATAAATAGAGACAGGTCTAACAATGAAGAACAGAG TCATCATTAGCCTTTTAGATAACACACCATACATATTATAAAGAAAGTACAAATTTTAAC TACTATTTTAGTAGTTGTAACTATTATCTCAAGCAGCAAAAATGGAGAGAAAGCCTCTAG AAGTCGAGTCAACGGATCACCAAAAGCCTCCCTCCGCCGTGTACGATGGCTCTGTTATGG CGGTTGATTCTGTTGAGGAAGAAGTTGAGGAGACCAAAGTCGTTTACAGAGGCTGGAAAG TCATGCCCTTTATCATTGGTAACACAAATTTTTTTTATAAACTTTCTTCTTTTGTTCCAA GAATTTTTTTTTATTGCTTTTCATGTTTTTTTC…	613	8.91	67.7972	Vacuole.	signal peptide	plasmalemma
BnaNPF2.25	BnaC03g51560D	CACCATCCTCCTTCTTCTTACCACTATAAATAGAGACAGGTCTAAGAATGAAGAACAGGG TCATCATTAGCCTTTTAGATAACACACCATACATATTATAAAGAAAGTACAAATTTTAAC TACTATTTTAGTAGTTGTAACTATAATCTCGAGCAGCAAAAATGGAGAGAAAGCCTCTAG AAGTCGAGTCAACGGATCACCAAAAGCCTCCCTCCGCCGTGTACGATGGCTCTGTTATGG CGGTTGATTCTGTTGAGGAAGAAGTTGGGGAGACCAAAGTCGTTTACAGAGGCTGGAAAG TCATGCCCTTTATCATTGGTAACACAAACTTTTTTTTATAAACTTTCTTCTTTTGTTCCA AGAAAAAAAACTATTTTTTATTGCTTTTCATGT…	603	9.04	66.6939	Vacuole.	signal peptide	plasmalemma
BnaNPF2.26	BnaC02g42280D	CAGAGTCATCATTATTAGCCTTTTGAGACAACAATACAAAATAAAGAAAATACAACTTTA AACTGCTTCAGTAGTAGCAAAATGGAGAGAAATCCTCTGGAAGTTGAGTCCACCGATCAT CAGAAACCTTCCTCCGCCGTGTACGACGGCTCTGCTACGGCGGTTGATTCTGTTGAAGAA GAAGTTCAGGAAACCAAACTCGTTTATAGAGGCTGGAAAGTCATGCCTTTCATCATAGGT AACGCAGATGTTTTAAACATATTAAAAATATAAATTTTTGATAAAAAAATATATCATTTT CTTTGATTGGTATATTTCCAAAGTTTTAGAAACTATATTTCTAGAAATTTCCTGTAATTA AATTTTGACAATTTTCTTCTCTGTTTCTAGAAA…	603	8.99	66.7618	Vacuole.	signal peptide	plasmalemma
BnaNPF2.27	BnaC02g42260D	ATGATCTTTTCTTCTTGCATGTTGTTATTACCAGGAAACGAGACATTTGAGAAGCTTGGG ATCATTGGAACACTATCAAACCTTCTGGTTTACTTAACTGCTGTCTTCAACATGAAGAGT ATCACAGCCGCAACAATCATCAACGCCTTTAGCGGCACAATCAACTTCGGAACCTTCGTT GCTGCCTTCCTTTGCGACACTTACTTCGGCCGTTACAAGACACTAACCGTCGCGGTCATC GCATGTTTTCTTGTAATAATCCATCCTCTATAACCTTTTCTTCCTCCACAAGCAATCTTG GTTTATAAACCTAAAAAAAAAAATCTGATTCTTGTTTTGGTAGGGATCACTTGTGATACT ATTAACTGCTGCAGTACCACAACTGCATCCAGC…	572	9.22	62.9839	Vacuole.	signal peptide	plasmalemma
BnaNPF2.28	BnaA09g06190D	TTGAGACAACAATAACATACAAAAATACAGAAAGTACAAATTTAACGGTTACTTTAGTAG TAGTAATTACTACAAAATGGAGAGAAAGTCTCTAGAAGTCGAGTCTATGGATCACCAAAA ACTTTCCTCCGCCGTGTACGATGGCTCTGTTACGGCCGTTGATTCTGTTAAAGAAGATGT TCAGGAGACCAAAGTCGTTTATAGAGGCTGGAAAGTCATGCCTTACATCATTGGTAACGC AATAATATTATCATTTACCGTGCTCTATAAACTTTCTTCTTTTTAATGTTAAAAAAAAAC TTTCTTCTTTTGGAAACTATTTCTTTTGTCGTTTTGTTGTCTTAAGTTTTCACTTAGTCA TAATATTGAAGTCTTATGATCTTGGTTAATCTT…	575	8.7	63.5839	Vacuole.	signal peptide	plasmalemma
BnaNPF2.29	BnaC09g05810D	TTGAGACAACAATAACATACAAAAATAAAGAAAGTACAAATTTAACGGTTACTTTAGTAG CAGTAATTACTACAAAATGGAGAGAAAGTCTCTCGAAGTCGAGTCTATGGATCACCAAAA ACTTTCCTCCGCCTACGATGGCTCTGTTACGGCCGTTGATTCTGTTAAAGAAGATGTTCA GGAGACCAAAGTCGTTTATAGAGGCTGGAAAGTCATGCCTTACATCATTGGTAACGCAAT AATATTATCATTTACCGTGCTCTGTAAACTTTCTTCTTTTTAATGTTAAAAAAAAAACTT TCTTCTTTTGGAAACTATTTCTTTTGTCGTTTTGTTGTCTTAAGTTTTCACTTGGTCATT ATTGAAGTCTTATGATCTTGGTTAATTTTTGTT…	574	8.78	63.3516	Vacuole.	signal peptide	plasmalemma
BnaNPF2.3	BnaA02g35730D	CACCCTAAAAAGATTCTAACAGAGAGAAAGTGTACGCGTGATGTGCCCACTCTCTACATT TATCAATCATTCCATGTGTTTACCTTGATTTATCTATGTAAATTGCATAAAAGTAAGGAT CCAATCTCACAACATCAATTCCACCCTAAGTTCAAGTGCGAAGAGAAGGACACTTCTTCT TCCCACCCTCTAGTAATTTCTCCAAAATCGCCACTACCGGCGGAGATGGATGTTTCTGAT TCTCACAGTCAGAAAAGTTCAATCTTGGATGCTGAGAAGGTTGAGAAAAAGCCTGGAGGA TGGAGAGCCGTCACGTTCATTTTAGGTATGAGTTTTTCTTTGGTTCGTGAGGTAATTTAT TTGTAGATAACCTAATCCTTGTTCCTTCCTCAA…	592	8.45	65.3349	Vacuole	others	plasmalemma
BnaNPF2.30	BnaA09g06180D	ATGAAGGCACCGCATGTGGTGCATTGGGAAGCTGCTCTTCGTGTGGTTCGGTTTCTCAAA GGCTGTCCTGGACAAGGGATACTTTTACGTTCAGATAGCAATCTCGAACTCTCAGTATAT GTCGACGCAGACTGGAGTACATGTCCACTCACGCGACGGTCCTTAAGTTCTTATGTTGTG CTTCTTGGAGGGAATCCTATTTCGTGGAAAACTAAGAAGCAGAAAACGGTTTCAGATTCT TCTGCTGAAGCAGAATATCGTGCAATGGCCGCAGCCACGAAAGAGATGAAATGGATCGTT CCTTTGATGAAAGAGCTTGGCGTTCAAGTTGACAAACCAGTTCCTTTCTTCTGTGATAGT AAAGCAGCGATTCATATAGCCGCTAACCCTGTC…	594	9.31	65.4539	Vacuole.	mitochondrial targeting peptide	plasmalemma
BnaNPF2.31	BnaA06g29150D	ATGGACATTGAATCCCTTTCACCACCTGTCCATCAAGAATCCAGAAAACAAGCCCTTCTC AAGAAGAAGAGAGGAGGATGGAGAGCTATCAAGTACATCATTGGTTCGTGTGTAACTTTC TTGTTTTCTGATTTCTTAGTGTTTATTTTTATAGAATGTTAATTGATTGAACACTCCATT GGGCTTTGAAGCAAACGAGTCGTTTGAGAAGCTGGCGTCCATGAGCTTGATAGGGAATCT ATCGGTGTATCTCACGACAAAATACAATCTTGGTGGTGTGTTCTTGGTGAACATCATCAA CATCTGGTTTGGTTCTTGCAACTTTCTTAGTATCCCAGGTGCTTTTGTCTCTGATGCTTA CCTCGGAAGATTCTGGACTCTTCTCCTCGGTTC…	570	9.44	62.993	Vacuole.	signal peptide	plasmalemma
BnaNPF2.32	BnaAnng11510D	ATGGACATTGAATCTTCTACAACCCTTTCACCACATGTTCATCAAGAATCTACAAACCCA GCCCCGGACATGAAGCATAGAGGAGGATGGAGAGCAATCAAGTATATTATCGGTTCGTTA CGTTCTCTATTGTCTTCTTATTTAATTAGGAGGGTTTTATTCTTATAGAAGATTCACTGA ATGAAGTGAAAACTCCATTGTGTTTGTGAAGCAAACGAGTCTTTCGAGAAGCTGGCGTCG ATGAGCTTGATAGGGAATCTATCGGTGTATCTCACCACAAAATACAATCTTGGTGGTGTT TTCTTGGTGAACATCATCAACATCTGGTCTGGTTCTTGCAACTTTCTTAGTATCCCAGGT GCTTTTGTCTCTGATGCTTACCTCGGAAGATTC…	573	9.24	63.3132	Vacuole.	signal peptide	plasmalemma
BnaNPF2.33	BnaC02g39450D	ATGGACATTGAATCTTCTACAACCCTTTCACCACATGTTCATCAAGAATCTACAAACCCA GCCCCGGACATGAAGCATAGAGGAGGATGGAGAGCAATCAAGTACATTATCGGTTCGTTA CGTTCTCTATTGTCTTCTGATTTTATTAGGAGGGTTTTATTCTTATAGAAGATTCACTGA ATGAAGTGAAAACTCCATTGTGTTTGTGAAGCAAACGAGTCTTTCGAGAAGCTGGCGTCG ATGAGCTTGATAGGGAATCTATCGGTGTATCTCACCACAAAATACAATCTTGGTGGTGTT TTCTTGGTGAACATCATCAACATCTGGTCTGGTTCTTGCAACTTTCTTAGTATCCCAGGT GCTTTTGTCTCTGATGCTTACCTCGGAAGATTC…	573	9.19	63.2991	Vacuole.	signal peptide	plasmalemma
BnaNPF2.34	BnaA01g26960D	ATGGCTGGTCCAGTTTCGGATGATACAGAAGCGCAGTACGCTGGAGATACAAGCAGCAAG CGCGGTGGCTGGATAACTTTACCGTTCATGATGGGTTTGTGTGTTTTTTGTTTTTGTTTT TTTGAAGGCAAGACAGCAACTTATGTTAAATGTATGTGGTGCAGCTACATTGTTAGGTAT GTCCATAACTTCTTTCGGATGGGTACTGAACTTGATCGTCTTCTTGATCGAGGAATTCAA CATCAAGAACATCGCTGCTGCTCAGATTTCAAACATTGTCAATGGATGCCTCAGCATGTT GCCACTTGTAGCAGCCATTTTAGCTGATTCTTTCTTTGGAAACATTGTCGTCATCTGGGC TTCTACTTTTATCTCGCTGACTGTTAGTCCAAA…	558	8.49	61.0913	Vacuole.	signal peptide	plasmalemma
BnaNPF2.35	BnaA02g13640D	ACACACAAACAAAGAAAGTCACACACAAGTGCTTCTACTTGTTTTCTTCCATGGCTGGTC CAGTTTCGGGTGATACAGAAGCGCAATACGCTGGAGATCCAAGCAGCAAGCCCGGTGGCT GGATAACTTTTCCATTCATGATGGGTTTGTCTGTTTGTTTTTTGTTGTTGTTGTTGTCTA TGTTCCTTTGAAGGCGAGACTTATACATATTGATGTCTGTTCTACGTGGTGCAGCTACAT TGTTAGGTATGTCCATAACATCTTTCGGATGGGTACTGAACTTGATTGTCTTCTTGATCG AGGAATTCAACATCAAGAGCATCGCTGCTGCTCAGATTTCGAACATTGTCAATGGATGCC TCAGCATGTTGCCTCTTGTAGCTGCCATTTTAG…	518	9.05	56.1546	Vacuole.	signal peptide	plasmalemma
BnaNPF2.36	BnaC02g17990D	ACAAACAAAATTTCAAAGTTACTTGTGCTTCCACTTGTTTTCTTCCATGGCTGGTCCAGT TTCGGGTGATACAGAAGCGCAGTGCGCTCGAGATCCGAGCAGCAAGCCCGGTGGCTGGAT AACTTTTCCATTCATGATGGGTTTGTCTGTTTGTTTTTTATTGTTGTTGTTGTCTATGTT CCTTTGAAGGCGAGACTTATACATATTGATATGTGGTGCAGCTACATTGTTAGGTATGTC CATAACATCTTTCGGATGGGTACTAAACTTGATTGTGTTCTTGATCGCGGAATTCAACAT CAAGAGCATCGCTGCTGCTCAGATTTCGAACATTGTCAATGGATGCCTCAGCATGTTGCC TCTTGTAGCAGCCATTTTAGCTGATTCTTTTTT…	520	9.26	56.212	Vacuole.	signal peptide	plasmalemma
BnaNPF2.37	BnaA06g18420D	ATGGCTGATTTAGTCTCTGGTGACATAGAAGTGCAACACTCTGGCGATCCAAGCAGCAAG CGTGGTGGCTGGATCACTTTTCCCTTCATCATCGGTTGGTGTTTATATATTTTTGTTATT TTTATGCTCTATGTTTTCTGTGTTCTTGGGCTCAAAAAAAGCATAGACAGGTGATACTGG TTATATATGGTGCAGTTACGTTGTTAGGACTGTCCATAACTTCTTTCGGGGTGATACTTA ACTTGATCGTATTCTTGATCGAGGAATTCAACATCAAGAGCATCGCTGCTGCTCAGATTT CAAATATTTTCAATGGATGTCTTGCCATGTTGCCTGTTGTTGCAGCCATTCTAGCCGACT CTTTCTTCGGAGACATTCCCATCATCTTGGCTT…	556	8.49	61.4499	Vacuole	signal peptide	plasmalemma
BnaNPF2.38	BnaA06g18430D	CTTATATATATCTTCCAGCATTTCAGGCCATTTATAACAAACAAACAAACAAACAAAAAA AGGTAGAAGCTCTCTACTTGATTTAGAGACATGGCAGGTGATGCAGAAACACAAACATCA AGCACCAAACGCCATGGTGGAGGTTGGATCACCTTTCCATTTATGATAGGTGAGAGATTC TGTTTTCATCTTTCTCATAACCATTAGAGCTTAGACAAGAACCTTAAAGGTATCTATGTT TCTATGGTGCAGCGACGTTGTTAGGCCTGACAATAGCTGCGTGGGGATGGTTACTAAACT TGATCGTCTACCTGATTGAAGAATTCAACGTGAAGAGCATCGCAGCAGCTCAGATTACCA ACATTTTCAGTGGCTGCATCTGTATGGTTCCAG…	558	7.12	61.0549	Vacuole.	signal peptide	plasmalemma
BnaNPF2.39	BnaCnng15890D	ATGGCGGTTTCAGTTTCCAACGATGCAGAAGCACCAATGTCAGCAGATTCTAACACCAAA CACCGCAATGGAGGTTGGATCACCTTCCCGTTTATGATAGGTAAGACTTTTTGCTTCTCT GATTTTTTTTTCTTTCAAATCATTGCATATATTCATATAACCACAGAAGTGAGTTCATAT AAAAAGTGTTTTTATGGTGCAGCTACGTTGTTATTCCTCTCATTAGCTGTGTTGGGTTGG TTATTTAACCTGATCGTCTTCTTGATTGAGGAATTCAACATGAAGAGTATTGCGGCTGCT CAGATTACCAACATAGTTAGTAGTTGTACCTTTATGTTTCCAGTTGTTGGAGCTATAGCA GCAGACTCTTTCTTCGGAACCATTCCTGTTATC…	552	8.45	61.0532	Vacuole.	signal peptide	plasmalemma
BnaNPF2.4	BnaCnng24110D	ACACCCTAAAAAGATTCTAACAGAGAGAAAGTGTACGCGTGACGTGCCCACTCGCTACAT TTATCAATCATTCCATGTGTTTACCTTGATTTATCTATGTAAATTGCATAAAAGTAAGGA TCCAATCTCACAACATCAATTGCCCTAAGTTCAAAGTGCGAAGAGAAGGACACTTCTTCT TCCCACCATCTAGTAATTTCTCCAAATCGCTACTGCCGGCGGAGATGGATGTTTCTGATT CTCACAGTCAGAAAAGTTCGCCGCATTCTATCTTGGATGCTGAGAAGGTTGAGAAAAAGC CTGGAGGATGGAGAGCCGTCACGTTCATTTTAGGTATGTGTTTTTCTTTGGTTCGTGAAC GTAATTTATTTGTAGATAACCTATTCCTTGATC…	595	8.81	65.6675	Vacuole.	others	plasmalemma
BnaNPF2.40	BnaC09g43150D	ATGGAGGTTGAGAAGAACATTACAGGGGAAGATGATGATGATGACTCTAAGCTCATCTAC AGAGGATGGAAAGTCATGCCCTTCATCATTGGTACGAAGTGATCAACATTATTTTTTTTT CTAATATAAAAATTCTGATCCTGAAACAAACAAGACACCTAACAAAGTCCACTGTTATCT CTACGAACTTAAGAACCAATAAATTCAGGAGTTGGTTTTTATCTTATTAAAAAAGGTTTA ACTCCTCTGATGAATCTGTTTCTTAATTGTAACATTATGATCTTGAATCGAACAAGAACC AGTGTAAACAATGGGTTGCATGTGCCCCCACTATTTTTTTCAATTTGTTAGTTAAAATAA AATAAAATTATTAGAAAGTTATTTTTCTTACAC…	430	9.31	47.705	Cell membrane. Vacuole.	signal peptide	plasmalemma	Not used to construct neighbor-joining tree
BnaNPF2.41	BnaC07g49410D	ATGGGAGTAATGGCTCTAACCGCGGCTATTCCGCGTTTAAGACCAGAGGCTTGCAACGAT CCAACAAATTGTTCAAACCCACCCACGAAGTGGCAGCTCGTGGTTCTATTCTCTAGTCTA GGTTTACTAGCCATCGGGGCAGGAGCAATCAGACCATGCAACATCGCATTTGGAGCAGAT CAATTCGATACAGGCACTAAAAAGGGCAAAGCGCAGCTTGAAACATTCTTTAACTGGTGG TATTTCTCCTTCACCGTGGCTCTTGTCATTGCATTGACAGGGGTCGTATATATACAGACT AACGTTAGTTGGGTCATTGGTTTCGTGATCCCCACGGCCTGCCTTGCACTCTCTGTCACC ACCTTTGTCATCGGCCAACACACTTACATATGT…	462	9.43	51.03	Vacuole.	signal peptide	plasmalemma	Not used to construct neighbor-joining tree
BnaNPF2.42	BnaC07g49420D	ATGGACATTGAATCCCTTTCACCACCTGCCCATCAAGAATCCAGAAAACAAGCCCTGCTC AAGAAGCAGAGAGGAGGATGGAGAGCTATCAAGTACATCATTGGTTCGTGTGTAACTTTC TTGTTTTCTGATTTTTGGGGGTTTATTTTTATAGAATGTTAATTGACTGAACACTCCATT GGGTTTGTGAAGCAAACGAGTCGTTTGAGAAGCTGGCGTCCATGAGCTTGATAGGGAATC TATCGGTGTATCTCACGACAAAATACAATCTTGGTGGTGTTTTCTTGGTGAACATCATCA ACATCTGGTTTGGTTCTTGCAACTTTCTTAGTATCCCAGGTGCTTTTGTCTCTGATGCTT ACCTCGGAAGATTTTGGACTCTTCTCCTCGGTT…	129	10.23	14.3948	Cell membrane.	signal peptide	cytoplasm	Not used to construct neighbor-joining tree
BnaNPF2.43	BnaC03g55450D	CTTATATATATCTTCCAGCATTTCAGGCCATTTATAACAAACAAACAGAAACAGGTAGAA GCTCTCTACTTGATTTAGAGACATGGCAGGTGATGCAGAAACACAAATATCAAGCACCAA ACGCCATGGTGGAGGTTGGATCACCTTTCCGTTTATGATAGGTGAGAGATTCTGTTTCTC TGTTTTCATCTTTCACATAACCCTTAGAGCTTAGAACAAGAACCTTACAGGTAATCTATC TATGTTTCTATGGTGCAGCGACGTTGTTAGGCCTGACAATAGCTGCGTGGGGATGGTTAC TAAACTTGATCGTCTACCTGATTGAGGAATTCAACGTGAAGAGCATCGCAGCAGCTCAGA TTACCAACATTTTCAGTGGCTGCATCTGTATGG…	273	8.58	29.2939	Cell membrane. Vacuole.	signal peptide	vacuole	Not used to construct neighbor-joining tree
BnaNPF2.5	BnaA07g28390D	ACACTCATAAAAGCTTCTAACGGAGAGAAAGTGTACAAGTAATGTGCCCGCTCTCAACCT TTATCAATCACTTAATGTGATTACCTTGATTTGCTTATATATTGCAAGATTGAGAATCGC ATCTCACAATTCCACCCTTAAAATCGAAGTGAGAACATTCTGAGTGTGTGCAAAAAAAAA AGAGAGAACATTCTGAGTGTAGCCTCCGAAAATGGGTTTGAAAGATACAAAGGATGGTAC TTCGTTGCCACGATCGTCCCCTAGTTTCTCCAGAGCTACAAAACCGTCGCCGGAGATGCA TGCTGTCAACTCGTACAATCCTAAAAGTACGTCGGATTCTTTTTCGGATGGTGAGAAGGT TGAGAAAAAGCCTGGAGGCTGGAGAGCCGTCAC…	623	9.09	68.7169	Vacuole.	others	plasmalemma
BnaNPF2.6	BnaC06g30920D	GAGAGAAAGTGTACAAGTAATGTGCCCGCTCTCAATCTTTATCAATCACTTAATGTGATT ACCTTGATTTGTTTATATATTGCAAGAGTGAGAATCGAATCTCACAAATCCACCCTTAAA ATCGAAGTGAGAATATTCTGAGTGTGTGCACAAAAAAAAAAGAGAACATTCTGAGTGTAG TCTCCGAAAATGGGTTTGAAAGATACAAAGGATGGTACTTCGTTGCCACGATCGTCCCCT AGTTTCTCCAGAGCTACAAGACCGCCGCCGGAGATGCATGCTGTCAACTCGTACAATCCT AAAAGTACGTCGGATTCTCTTTCGGATGGTGAGAAGGTTGAGAAAAAGCCTGGAGGCTGG AGAGCCGTCACGTTCATTTTAGGTATAACTTGT…	620	9.1	68.4846	Vacuole.	others	plasmalemma
BnaNPF2.7	BnaA07g24080D	ACTCCCCAAAAAGCCTCTAACAGAGAGAAAGTGTACGAGTGATAAGCCCACTCTCTACAT TTATCAATCACTTAATGTGATTGCCTTTATTTATTTAGATATACATCAAAAAGTGAGAAT CAAATCTCCCAACATTAGTTCCACCCTTTAAATCGAAGTATTTTTGCCTGTATACATCTT AGAGATGGTTTTGATGGATGGAAGGGACGGTTCTTCACCACCGCAGCCGAAGATGGATGC TGTTGATTCGTACAATCAAGAAAGCCCGTCTGATTCTTTTTCGGATGCTGAGAAGGTTGA GAAAAAGCGTGGAGGCTGGAGAGCCGTCACGTTCATTTTAGGTACGTATATCTATTTTTG GTTCGTGAGTAGTTTATTTTTTAGTTAACTTCA…	608	8.95	67.4175	Vacuole.	signal peptide	plasmalemma
BnaNPF2.8	BnaC06g25140D	ACTCCCCAAAAAGCCTCTAATAGAGAAAAAGTGTACGAGTGATAAGCCCACTCTCTACAT TTATCAATCACTTAATGTGATTGCCTTTATTTATTTAGATATACAACAAAAAGTGAGAAT CAAATCTCCCAACATTAGTTCCACCCTTTAAATCGAAGTTAGAGTATTTTACCTGTATAC ATCTTAGAGATGGTTTTGATGGATGGAAGGGACGGTTCTTCACCACCGCAGCCGAAGATG GATGCTGTTGATTCGTACAATCAAGAAAGCCCGTCTGATTCTTTTTCGGATGCTGAGAAG GTTGAGAAAAAGCGTGGAGGCTGGAGAGCCGTCACGTTCATTTTAGGTACGTATATCTAT TTTTGGTTCGTGAACGTAGTTTATTTTTTAGTT…	608	9.02	67.2742	Vacuole.	others	plasmalemma
BnaNPF2.9	BnaA07g09200D	ATCTTCCAATTATTGAGTCGTGGCTTAGTCAGAATGCATTCCTTCTAATGCTATTCTACC CATAAAACAAAATCAAATTCAATGTATTCTCTTTACTCTAAATTTTAGAGATCGGTCATA CGGTAAAAGACAGTCTTCTTCGTCTTTTGAGGTCGTAGCTTTCCTGAGTTCATTGTGGTC ATCACCCGAGATGGAAGTTCTTGAGAATGCTAAGAATCCTAATAACTCACCGGAGAGAAA ACGTGGAGGCTGGATAGCCATCTCGTTCATCCTTGGTATGTTCTTTTCTCGTTTCTTCCA ATATTTAGTTTTTCAAGGTTTTTTTTTGTATAAATCTCAACATGGTAAACTAGTAAATGG ATACGAACTTCGTCATCCACAGTATAAATTATG…	569	8.93	63.8556	Vacuole.	signal peptide	plasmalemma
BnaNPF3.1	BnaC06g30180D	CGGTTAATACCATTTCAATACTTGCAAGTTACAACAAACAAAAAAACATAAACATAGTTA AACTAATTATTACAAGTAACACTCAAGAACATGGAGGAGCAGAGCAAGAACAAGATCAGT GAGGAAGAAAAACAGCTTCATGGGAAACGAAGTAGACCAAAGGGAGGATTGATTACTATG CCATTCATCTTTGGTATGAGTTCGTTATGATTATTGTTTGAGCCTTTTTGGCAAAATTTA ATATTCTCTAGTTAATATTAAATGGATTATTATTATCAGCTAACGAGATATGTGAGAAGT TGGCGGTGGTTGGGTTTCACGCAAACATGATAAGCTATCTAACAACACAGCTTCACCTTC CCTTAACCAAAGCAGCCAACACTCTCACTAACT…	593	9.05	65.7006	Vacuole.	others	plasmalemma
BnaNPF3.2	BnaCnng27190D	CAACAGTTACAAGTTACAACAAACAAAATACATAAACATAGTTAACTAATCATTACAAGC AACATTCAAGAACATGGAGGAGAAGAGCAAGAACAAGATCAGTGAAGAAGAAAAACAGTT TCATGGGAGTTCAAGTCGACCAAAGGGAGGATTGATTACTATGCCCTTCATCTTCGGTAT GATTTGAGCTTTTTGTGTGAAAAATATGAATCTGATCATCTCTAATTAATAATTTGATGG TTATTATCAGCTAACGAGATATGTGAGAAACTGGCGGTGGTTGGGTTTCACGCAAACATG ATAAGTTATCTAACAACACAGCTTCACCTTCCCTTAACCAAAGCAGCCAACACTCTCACT AACTTCTCCGGAACTTCGAGTCTCACTCCTCTT…	619	8.99	69.1907	Vacuole.	others	plasmalemma
BnaNPF3.3	BnaA07g24560D	ATAACAAACAAAATACATAACTAATCATTACAAGGAAACACTCAACAACATGGAAGAGCA GAGCAAGAACAAGATCAGTGAAGAAGAAAAACAACTTCATGGGAAGCCAAGTCGAAGAAA GGGAGGATTAATTACCATGCCCTTCATCTTCGGTATGAGACTAGAAACCTTCTATACGAT TATTATTTTGGTTTTGTGTAAATGAAACTGATTATCATTAATATTTGATGGATTATCAGC GAACGAGATGTGTGAGAAAATGGCGGTGGTTGGATTTCACTCAAACATGATAAGCTATCT AACAACACAGCTTCATCTTCCGTTAACCAAAGCAGCCAACACTCTCACTAACTTCGCTGG AACTTCGAGTCTCACTCCTCTCGTCGGTGCCTT…	597	8.96	66.4686	Cell membrane. Vacuole	others	plasmalemma
BnaNPF3.4	BnaC06g25780D	ATGGAAGAGCAGAGCAAGAACAAGATCAGTGAAGAAGAAAAACAACATCATGGGAAGCCA AGTCGAAGAAAGGGAGGGTTAATTACCATGCCCTTCATCTTCGGTATGAGACTAGAAACA TTCTATACGATTATTATTTAGGTTTTGTGTAAAAAATATGAAGCTAATTATAACTAATAT TTGATATGGATTATCAGCTAACGAGATGTGTGAGAAAATGGCGGTGGTTGGATTTCACTC AAACATGATAAGCTATCTAACAACACAGCTTCATCTTCCGTTAACCAAAGCAGCCAACAC TCTCACTAACTTCGCTGGAACTTCGAGTCTCACTCCTCTCGTCGGTGCCTTTATCGCCGA CTCCTTCGCTGGCCGCTTCTGGACCATCACTTT…	596	9.19	66.1994	Vacuole.	others	plasmalemma
BnaNPF3.5	BnaA07g27240D	CAAAAAAACATAAACATTGATAAACTAACTATTACAAGTAATACTGAAGAACATGGAGGA GCAGAGCAAGAACAAGATCAGTGAGGAAGAAAAACAGCTTCATGGGAAACGAAGTCGACC AAAGGGAGGATTGATTACTATGCCATTCATCTTTGGTATGAGTTCGTTATAATTATTGTA TGAGCTTTTGTGCCAAAATTTAAGATTCTCTAGTAATATTAAATGGATTATTTTTATCAG CTAACGAGATATGTGAGAAGTTGGCGGTGATTGGATTTCACGCAAACATGATAAGCTATC TAACAACACAGCTTCACCTTCCCTTAACCAAAGCAGCCAACACTCTCACTAACTTCGGGG GAACTTCGAGTCTCACTCCTCTCCTCGGTGCCT…	693	9.24	77.2348	Cell membrane. Vacuole	others	plasmalemma
BnaNPF3.6	BnaAnng20970D	CAAAAAAACATAAACATAGTTAAACTAATTATTACAAGTAACACTCAAGAACATGGAGGA GCAGAGCAAGAACAAGATCAGTGAGGAAGAAAAACAGCTTCATGGGAAACGAAGTAGACC AAAGGGAGGATTGATTACTATGCCATTCATCTTTGGTATGAGTTCGTTATGATTATTGTT TGAGCCTTTTTGGCAAAATTTAATATTCTCTAGTTAATATTAAATGGATTATTATTATCA GCTAACGAGATATGTGAGAAGTTGGCGGTGGTTGGGTTTCACGCAAACATGATAAGCTAT CTAACAACACAGCTTCACCTTCCCTTAACCAAAGCAGCCAACACTCTCACTAACTTCGGG GGAACTTCGAGTCTCACTCCTCTCCTCGGTGCC…	200	6.28	22.0164	Cell membrane. Vacuole.	others	cytoplasm	Not used to construct neighbor-joining tree
BnaNPF3.7	BnaCnng63330D	CAACACTTACAAGTTACAACAAACAAAATACATAAACATAGTTAACTATTCATTACAAGC AACATTCAAGAACATGGAGGAGAAGAGCAAGAACAAGATCAGTGAAGAAGAAAAACAGTT TCATGGGAGTTCAAGTCGACCAAAGGGAGGATTAATTACTATGCCCTTCATCTTCGGTAT GATTTGAGCTTTTTGTGTGAAAATATGAATCTGATCATCTCTAATTAATAATTTGATGGT TATTATCAGCTAACGAGATATGTGAGAAACTGGCGGTGGTTGGGTTTCACGCAAACATGA TAAGTTATCTAACAACACAGCTTCACCTTCCCTTAACCAAAGCAGCCAACACTCTCACTA ACTTCGCCGGAACTTCGAGTCTCACTCCTCTTC…	298	8.92	32.4939	Cell membrane. Vacuole.	others	plasmalemma	Not used to construct neighbor-joining tree
BnaNPF4.1	BnaA07g09220D	TTATATATCGCTCAAGTATACAAAACACGAAAATAAAGCATACTGTAATATCCTTCACCT CTTCTAACTTTTACTTATAAATCAAAGATCTCCCTTGTTTCTTCTCCTCAAAGTATGGGA GAGATCGAGAAAATGGTGGGTTCTTCTAGCACTTAATACCTTTCTCTCTATAAATTAATT TTGTAATGCTCAGTTAATGAAATAATACATAGTTTTTGTTTTGGTGATGTTCATTTCTAA AGCTTTTTTTTTTCATTTCTAAAGCTTACTTCATTCTGTGTGGCTATTTTTAAAATAGGA AGTTGAAATGCAAGGAGAAGACTCCAAATGGGAAGGCTATGCCGACTGGAGGAATAGAGC CGCCGTGAAAGGTCGTCATGGTGGCATGCTCGC…	585	9.09	64.0952	Vacuole.	signal peptide	plasmalemma
BnaNPF4.10	BnaA07g14010D	ATGAAGAATGAAATAGAAGAGAGGTTTGAAGATTGGAAAGGTAGAGAGGCAATCCCTGGC AAACATGGTGGGATCGGACCGGCAGCTATTGCTTGTGGTAAAAATAAGTAATCTGAAATG TTCTTTATTTGTAAGAAAGTAATATCTATATATGTATTTGTTGTGGTAACTGTAGTTGTA GAGGTGATGGAGAACATAGTGTTCGTTGCTAATGGATTCAATTTCGTTGAATACTTCATG AGTTCGATGCACTATTCACCAGCCACAGCAGCAAACATGGTCACTAACTTTATGGGAACA ACGTTTTTGCTCACTCTTCTTGGTGGTTTTATTGCCGATTCTTTCCTCACTAATTTCACA ACTTTCATCATCTTTTGTTGCTTAGAACTCATG…	519	5.94	57.5993	Vacuole.	signal peptide	plasmalemma
BnaNPF4.11	BnaC04g15610D	ATGAAGAATGAAATAGAAGAGAGGTTTGAAGATTGGAAAGGTAGAGAGGCAATCCCTGGC AAACATGGTGGGATCGGACCGGCATCTATTGCTTGTGGTAAAAATAAATAATCTGAAATG TTCTTCTTTATTTGTAAGAAAGTAATATTTATATAGTCATTATATGTATTTGTTGTGGTA ACTGTAGTTGTAGAGGTGATGGAGAACATAGTGTTCGTTGCTAATGGATTCAATTTCGTT GAATACTTCATGAGTTCGATGCACTATTCACCAGCCACAGCAGCAAACATGGTCACTAAC TTTATGGGAACAACGTTTTTGCTCACTCTTCTTGGTGGTTTTATTGCCGATTCTTTCCTT ACTAATTTCACAACTTTCATCATCTTTTGTTGC…	490	6.25	54.1042	Vacuole.	signal peptide	plasmalemma
BnaNPF4.12	BnaA09g23640D	TTCTAAAGCCAAACTTTTATCTTCCTTCTGTTGCTATAATACAAGAAAAATAGAAAGAGC CATGGATGTTCATGATTTATCCGAAGAAGCTAAAAGAGGACTACACATGTACGAGGAATC ATCAGACGCTCTTGGCGTTGATTTTCGAGGTCGACCATGCAGGCAAGACAAGCATGGTGG TACAAGAGCTGCTCTATTTGTTCTAGGTATCCTTCTATATGTATATCCTCGTATCGACCA CAGCATGTTGCGTATGGTCGGCTCGGTCCATGTTAAGCGCTTTTGAAGCCATGTTATCTT AAATTGATTGGTTGTGTGTATATGCGCAGGCCTACAGGCCTTTGAGATGATGGCGATTGC GGCTGTTGGGAACAACTTGATCACATACGTTTT…	601	8.77	66.5151	Vacuole.	signal peptide	plasmalemma
BnaNPF4.13	BnaCnng18870D	ATGAATCGAAGCAAAAAAAATCAGAGCAGAAACCACATTACTTGTAACTAGATAAACAGA CTCGCTATTTTAATTCCAAAACAAAACCGAAGACTTAAAAGGACATTTTTTTAAAAAATA CAAATCGAATCCGTAAACTGTAAATTGAAATGATAAATCTACAATCCTAGGATAATGTTG TTATGAATATGACTCGAATCAAACATGCATGAATCAAAACAACCAATAAATTAAAGCTCA AAACAACTCTTCGATTTGAGCTCAATTTCGACAGAGATGTCGTAATTTTTACTTCCAATA CCTTAGAGATGGAGAACCGGATGTGAATCGAAGAGATGTGAGGAATGGGAGAGCGGCGGA ATCAAACATTCGAGATGGAAAAGCGAATGGAAT…	589	9.41	65.6093	Vacuole.	signal peptide	plasmalemma
BnaNPF4.14	BnaA09g14450D	ATGAAAAGAGAAAAGCTGCTGTTGAAATAAAACATTATAATTGTGCGTTTTTGTTGTTGT TGATAACAAAATAAATATATAATTGTATAGTTATGGTTCTTTGAAAAAGAAAAAAATTGA TATCAGCTTCTGCAGTCAGCAAACGTATTAAATACATATATTTACATGATCTATTTTCCA TGATATACATCAATAATAATAATTTTTGGTAAATTATTATTAATAATACGAAGTGGTTCT GCATCTCAGGTTGTCGTCGCTGCCATATCAAAAAGAAAGCTTGTGGCTCCCTCAGACCCA ATAATGCTTCATGGCGGAAATCATGCCTCAAATGACGTTTTACCTTCATCCACTTTACCA CACACTCCTCGTCTCAGGTCTTGCATTGAACTC…	333	9.56	37.0972	Cell membrane. Vacuole.	mitochondrial targeting peptide	plasmalemma	Not used to construct neighbor-joining tree
BnaNPF4.15	BnaCnng47430D	GTTCCATCTCAGGTTGTTGTGGCTGCCATATCAAAAAGAAAGCTTGTGGCTCCCTCAGAC CCAATAATGCTTCATGGCGGAAATCATGCCTCAAATGACGTTGTACCTTCATCCACTTTA CCACACACTCCTCGTCTCAGGTCTTGCATTGAACTCATTATTTCACTTTTTCTTTCACAG ATATTTAACTTTCTGGTCGTTTTGGTGTTATATATATCCATTCTTATCAGACCAAATCAA ACCACAACTTCAATAGAAAGATTTTGGTCTGTACGTGTTTACATTTGCGTTTAATTACAT GTGCTTTTTTCCAAATAAAGGGTTTAAATGTTTTAATCAAAAATCATTACTAAACCTTTT ACCACATAAGTTAAACAAAAATCTTATCCATAC…	325	9.58	36.1831	Cell membrane. Vacuole.	mitochondrial targeting peptide	plasmalemma	Not used to construct neighbor-joining tree
BnaNPF4.16	BnaC01g28290D	ATGGAAAAGGGAAACAAAGAAAGTAAGAAATGGGTACATGTAAGATGATTTTTTGTGTCT GCTCTCCATTATATCAGGAAGTATTAACTATTTATGAAAATCTCACCGTTACAAAGAAAT AAAATTTCTTGACCATTCTGAAAATTTTAGTTGTTAAATTACTGTTATTTAACTCTGTAT TGCCACGTGCCTTCTCAGGGTTTTATACTACTATCAGTCCAAGCACATTTATCTCAACTA AAGCCACCAAAGTGTAACCCACTGATAAACCAGAGCTCATGTGAAGAGGCAAAAGGTTTC AAGGCAATAATTTTCTTCACGGCACTCTACTTGGTGGCTTTGGGAAGTGGGTGTGTGAAA CCAAACATGATAGCTCATGGTGCGGACCAGTTC…	478	9.7	53.2071	Vacuole.	signal peptide	plasmalemma
BnaNPF4.17	BnaAnng24930D	ATGGAAAAGGGAAACAAAGAAAGTAAGAAATGGGCACAAGAGGAGGTTAGTAATGAAATA AACAATAGGGAATTGGCTGAAGAAGAAAGTGTTGATTGGAGAGGAAGACCTTCCAACCCT AGCAAGCATGGTGGAATGAGAGCTGCTCTCTTTGTTCTTGGTATAATCTCTCTCATTCCC TCTCCCTTTTCTCTCTCTCTCTCTCTATCTTACCTTACAGATACTGGTTTAGCGTTAAAG TTTTACAGCCAGTGATAATTCATTGGTTTTAGTTTTTTGGTCCATAGGCACTCGACCTTA TCCAACCTTTGGTCCCACTGCTAGAATTCTTTTTTTTCTTTTTTTTTTTTTGACGTCGCT GCTAGAATTCTTTATTCCATGGTCAATGTAACA…	364	9.34	40.2328	Cell membrane. Vacuole.	signal peptide	plasmalemma	Not used to construct neighbor-joining tree
BnaNPF4.18	BnaCnng69820D	TTTCTTTCTCCTCTCTCTCACAGCTAAAGCATAAATATCGAGAGAGAAACTTTTGATTGT CTGTGTGGTTTGTGAGAGATGGAAGAGGCAAACAATCAAAGTAAAAAATGGGAACAAGAG GAGATTAGTAATGAAATGAATAACTGGGAACTGACTGAAGAAGAAAGTGTTGATTGGAGA GGAAGACCATCCAACCCCAAGCATGGTGGAACGAGAGCTGCTCTCTTTGTTCTGGGTACT CTCTCTCTCTCAAAAACTAATTTAGTGTTAAAGATTTGTTTCTAACCGGTGATGGATCAT ATTATACTAGTGTCTTGGTCGATAAGAACCCAGCTTATCCAATTTATGGTCCCACTAACC ATAATTATTTATTCCATGGACCTTGGTCAATAT…	317	5.89	35.3248	Cell membrane. Vacuole.	signal peptide	plasmalemma	Not used to construct neighbor-joining tree
BnaNPF4.19	BnaA07g09230D	TTATATATCGCTCAAGTATACAAAACACGAAAAGAAAGCATACTGTAATATCCTTCACCT CTTCTAACTTTTACTTATAAATCAAAGATCTCCCTTGTTTCTTCTCCTCAAAGTATGGGA GAGATCGAGAAAATGGTGGGTTCTTCTAGCACTTAATACCTTTCTCTCTATAAATTAATT TTGTAATGCTCAGTTAATGAAATAATACATAGTTTTTGTTTTGGTGATGTTCATTTCTAA AGCTTTTTTTTCATTTCTAAAGCTTACTTCATTCTGTGTGGCTATTTTTAAATATAGGAA GTTGAAATGCAAGGAGAAGACTCCAAATGGGAAGGCTATGCCGACTGGAGGAATAGAGCC GCCGTGAAAGGTCGTCATGGTGGCATGCTCGCC…	256	8.36	27.7653	Cell membrane. Vacuole.	signal peptide	plasmalemma	Not used to construct neighbor-joining tree
BnaNPF4.2	BnaC07g12650D	TTATATATCGCTCAAGTATACAAAACACGAAAAGAAAGCATACTGTAATATCCTTCACCT CTTCTAACTTTTACTTATAAATCAAAGATCTCCCTTGTTTCTTCTCCTCAAAGTATGGGA GAGATCGAGAAAATGGTGGGTTCTTCTAGCACTTAATACCTTTCTCTCTATAAATTAATT TTGTAATGCTCAGTTAATGAAATAATACATAGTTTTTGTTTTGGTGATGTTCATTTCTAA AGCTTTTTTTTTTCATTTCTAAAGCTTACTTCATTCTGTGTGGCTATTTTTAAAATAGGA AGTTGAAATGCAAGGAGAAGACTCCAAATGGGAAGGCTATGCCGACTGGAGGAATAGAGC CGCCGTGAAAGGTCGTCATGGTGGCATGCTCGC…	585	9.22	64.3117	Vacuole.	signal peptide	plasmalemma
BnaNPF4.20	BnaC03g44600D	ATGAACTGTTGCTTAGCACAACTATCAACCTACTCCGTACAACAAGGCATGTTGATGAAC AAAAAACTCACGCAGTCCTTCGAGGTTCCTCCCGCTTCTCTCAACGCTATTGCTCTCTTA CTTTTGCTCTTTTCTATAGCTTTCTACGAACTATTTGGGAAAAGAATCTCATCAAGCAAT AACGAAAGGTCAACGAGCTTCAATTTGAAACGCATAGGAGCAGGCCTAGCTCTCACCTCT GTTTCAATGGCGATAGCATCCATCGTGGAGGCCAAGAGAAAACACGAGGCGGTTCACAAC AACATCAAAATCTCTGTGTTCTGGTTAGAGTTTCTGTATGTCTTGCTGAGTTTCTCGGAT ATGTTGACTCTTGGAGGAATGTTAGAGTTCTTC…	234	9.22	26.1783	Cell membrane. Vacuole.	signal peptide	extracellular	Not used to construct neighbor-joining tree
BnaNPF4.3	BnaA07g28370D	ATGAAGTCATTTTCTAATAATAAAGAGGGCCCAAATTCTCCTTTCTTATCACCCAATTGG ACCCTCTCTCAATGCCTCCTCTCCTCGATCTATTTAAATTTCATTAATACCCTCCTCACA TTCACTTATATTTATTTCCTCATAATTAAAACCTCTATTTTTACTTCTTCTCCTCAAAGT TTGAGAGAGAGAAAGAAAGAGAGAATAATGGTGGGTTCTTGAAGCTTCTCACATTTTTCT TCTTCTTCTTCAGTCTTAATCGTTTCAAGAGTTCAACTTGTCATTTGTTGTGTGTGATGG TGTTTCCTTTTGCAGAATTATTTGTTTTCCTAAAATTTTTATTGTTTTCTTTTTGTTTCT TGCAATATAACAGGAAGTTGAAGAAGAGGTCTC…	651	9.05	71.878	Vacuole.	signal peptide	plasmalemma
BnaNPF4.4	BnaC06g30900D	ATGTTACCGAATAATATGATGTGAGTAATCGATATCCATTTAAAAATATGTTATCACTAA TTTGTGGGGAATAAAAGACAAAATCAATTTTAGATATGTGACATTGGTATTGGAAAGTGG AAACCCCGTTTAAATCAACTTGCATATTAAGTAAAGCAGGCAAACAAACATGATTGATTA GTCTTTATTCCACCACTATATTACTAGCTTTATAAATTTTTGGAATTAATATTATCTTTA GTGCCATAAAAACAAAGAAGTAAAGCATTTTTCTAGAAAACAAAAAAAAAGAGGAGAAAA AATGTCATTTCTTATTTCCTAACGAGAGAGCATAAAAAATGGCAACATGAAGTCATTTTC TAATAATAAAGAGGGCCCAAATTCTCCTTTCTT…	596	8.86	65.5347	Vacuole.	signal peptide	plasmalemma
BnaNPF4.5	BnaA06g22240D	ATGATCATGTCTCTAGAGATTCAACAAATGGTGAGTTCTAGTTATCTCTCCATCTTTCAA ATCCAACTAAAACTTCAGATAGTGTTGGCTAGATTTGCTATGATTATGCTAATCATGTAG GATGAAGCAAACCGGTTAAGCGTGTGGAATGGATACGTAGATTGGCGAAATAGACCAGCG TTGCGTGGCTACCATGGTGGTATGCTTGCTGCCTCATTTGTCTTGGGTAAGTCATTCTAA AACTTATATATTATTGGAGAAAAGATCCCACATCGAATATATGAAAGGAACTTGAGTAAT ATATAAGGGACTTGGGCCAATCCACTAATTGCCAATTGGTTTTAAGTTGGAAGTCCAGAA AACTTATCATGGTATTAGAGCCAGTTCCAGGAT…	565	8.92	62.2735	Vacuole.	signal peptide	plasmalemma
BnaNPF4.6	BnaC03g51520D	CATATGCTCACTTTCATTCTCCAAAACAGCTGTTACTTAATGACCATGTCTCTAGAGATT CAACAAATGGTGAGTTCTAGTTATCTCTCCATCTTTCAAATCCAACTAAAACTTCAGATA GTGTTGGCTAGATTTGCTATGATTATGCTAATCATGTAGGATGAAGCAAACCGGTTAAGC GTGTGGAATGGATACGTAGATTGGCGAAATAGACCAGCGTTGCGTGGCTACCATGGTGGT ATGCTTGCTGCCTCATTTGTCTTGGGTAAGTCATTCTAAAACTTATATATTTGGTCATAA CTCGTTGATCATATGGTTGAATACATTTATAACCAACCACAAATTCATTCACAACATCAA TTTTGTAAGGTGTATTAATGGGGATTATATATT…	565	9.13	62.3737	Vacuole.	signal peptide	plasmalemma
BnaNPF4.7	BnaA03g57770D	ATCCTTGTTTCAAAAGTATCGTAGAGATGCAGAATGAGATGGAAGAGAAATTTGAAGATT GGAGGGGTAAAGAGGCAATACCTGGCAAGCATGGTGGAATTAGAGCTGCATCCATCGCTT GTGGTAAATTTCTATAACTCAATAAAAACACCCTTATAAATTGTACTTTCATTATTTATA AGAGCTTTGGTGTATGCTGATGCAGTTGTGGAGATTATGGAGAATATGGTGTTCTTAGCA TGTTCAACCAACTTCATCACATACTTCACGAAATCATGGCATTACTCATCAGCCAAAGCA TCAAACATGGTGACCAATTTCACAGGAACGTCGTTTTTGCTCACTATCATTGGTGGTTTT GTTGCTGACTCTTTTCTCACTCGCTTCACCGCT…	516	9.05	57.2204	Vacuole.	signal peptide	plasmalemma
BnaNPF4.8	BnaC03g44610D	ATGCAGAATGAGATGGAAGAGAAATTTGAAGATTGGAGGGGCAAAGAGGCAATCCCTGGC AAGCATGGTGGAATTAGAGCTGCTTCCATCGCTTGTGGTAAATTTCTATACCTCAACAAA AACACCCTTATAAATTGTACTTTCATTATTTATAAGAGCTTTGGTGTATGCTGATGTAGT TGTGGAGATGATGGAGAATATGGTGTTCTTAGCATGTTCAACCAACTTCATCACATACTT TACAAAATCATGGCATTACTCATCAGCCAAAGCATCGAACATGGTGACCAATTTCACAGG AACGTCGTTTTTGCTCACTATCATTGGTGGTTTTGTTGCTGACTCTTTTCTCACTCGCTT CACCGCTTTCGTCATATTTTGTTCCATTGAACT…	585	9.31	64.9092	Vacuole.	signal peptide	plasmalemma
BnaNPF4.9	BnaA03g57790D	AGGCACAAATATATCTATTCAATCATCCTTGTTTCTAAGGGATCGTAGAGATGCAGAATG AGATGGAAGAGAAATTTGAAGATTGGAGAGGTAAAGAGGCAACCCCTGGCAAGCATGGTG GGATTAAAGCTGCTTCCATTGCTTGTGGTAAATTTCTATAACTCAACAAAAAGACCCTTA TACTTTCATTATTTATAAGATATTTGGTGTGTGTGCTACTGTAGTTGTGGAGATGATGGA GAATATGGTGTTCTTAGCATGTTCAACCAACTTCATCACATATTTCACGAAATCATGGCA TTACTCACCAGCCAAAGCATCAAACATGGTGACCAATTTCACAGGAACGTCGTTTTTGCT CACTATCTTTGGTGGTTTTGTTGCTGACTCTTT…	517	9	57.5159	Vacuole	signal peptide	plasmalemma
BnaNPF5.1	BnaAnng11360D	CAGAAACTACCAAACAAAGAAAAAAAGTATAGAGAGAAAAGATATAGAGGAGAGAGAGAA ATGACAGTAGAAGAGGTAGGAGATGATTACACAAAAGATGGAACTGTTGACCTTCGTGGT AATCCTGTTCGAAGATCCATTAGGGGTCGATGGAAAGCTTGTTCCTTCGTCGTCGGTATT TATTCTTTCATTTCTATTAATGATCTTTGTTCCAAATATATATACAATTAAATAGATTAA CACACATGATTATGCGTTTATTTTAACAGTATTTTTTTATTTTCATTGTTTTGGAGATGA TGGGATAGTATTATCTTAAAATCTGCCATGACTCTCGGAAACTTTTCAATGGTGACGAGA GAAAGTAAAGATATGTGACGTATCTTATCCGAT…	559	9.16	62.1485	Vacuole.	others	plasmalemma
BnaNPF5.10	BnaC04g47170D	CTTAAACTATTTCCCCATAGTCTATCTTCCCAGACCTGACCTCTCGTAGCTCTTTGATTC TCGCAACATTTTCAAATATACCCCCAAAATTATCAACAGTTAACAAAGATTTTTAAAAAT TAATGGAGGCTGCAAAAGTCTACACACAAGATGGCACCGTCGACCTCCAAGGCCGTCCAG TCCTCGCATCCAAGACTGGCCGTTGGAAGGCTTGCTCATTCCTTCTCGGTATTTTAGTAA TCTCAAGTCACTATTCTCATCATATTAAACCAATTAAAATGAGTTTAATGGATTAAAGAG CATATTAATCGTTTCAGTTTAATTTATTCACAATCTTTATATAGTCTCGTATGTATATGA GAAGGGTATGAAGCGTTTGAGCGGATGGCGTTT…	574	9.03	63.3525	Vacuole.	others	plasmalemma
BnaNPF5.11	BnaC04g01330D	GTAAAGAGTAAGACAATTGTTTAAGACGATGTCTAGCTAGGCTAATTTAAGACATTGTTT TTAAAAAAAAAATTCCAGATCCCACTAATAAAAAGAGAATCAACATGCAACCTTAAAGGC TTAAACCATTTCCCTTTAGTCTCTCTTGACTGTCATAGCTCTTCCAGTTCCCACAACATT ACCAAAGATATACCAAAACATCAAAATTTACTTAAAACAAAAAGTAATGGAGGCTGCAAA AGTGTACACCCAAGATGGCACCGTCGACCTCCAGGGCCGTCCCGCCCTCGCGTCCAGGAC CGGTCGTTGGAGAGCTTGCTATTTCCTTCTTGGTATTTTTGTACTCAAGTCATTATTTTC ATCAAATTATACCAGTTGTTTAATGGATTAAAA…	586	9.33	65.6313	Vacuole.	others	plasmalemma
BnaNPF5.12	BnaCnng07650D	ATGGCCACAACCGCAGAAACACCTCTTCTAGAAGAACACGTGATGGACGCCGTTGACCAC GACGGGCTTGTCGCCGACAGATCAAACACCGGTAGATGGACTGCCGCATGGTTCATAATC GGTGAGATCACAAGCTACTCTGTTTCTGATACTTTACCCGTGCTTATGAATCTCTTAGTA TCTTTGCAGGTGTGGAGGTTGCGGAGAGATTCGCTTATTATGGGATCGCATCAAACCTTA TCAGCTACTTGACTGGACCACTTGGCCAATCTACGGCGGTTGCCGCCGCTAATGTCAACG CGTGGACGGGAATCTCCTCTCTTCTTCCTGTTCTTGGAGCTTTTGTCGCCGACGCTTTTC TCGGTCGGTACCGAACCATTATCATCGCGTCTC…	499	5.21	54.2582	Vacuole.	signal peptide	plasmalemma
BnaNPF5.13	BnaA02g15780D	ATGACCTCTACAGCCGAAACTCCTCTTCTAGAAGAATACGTGACAGACGCCGTTGACCAC GGCGAACTTCCCGCCGGAAGATCCAGTACCGGTAGATGGAGTGCCGCCTGGTTCATAATC GGTAAAGAAACCAAAACAAGATCGCAGAGTGCTCTGTTCCCTTTTATATATCTCTCCACC TGTTTATGAATTTCTCAGTATATTTTCAGGTGTGGAAGTAGCGGAGAGGTTCGCTTACTA TGGAATCGCATCAAACCTCATAAACTACTTGACTGGGCCACTTGGTCTATCTACTGCTGT CGCCGCTTCTAACGTCAACGCTTGGTCGGGAATCTCATGTCTTCTCCCTGTTCTGGGAGC TTTTGTCGCTGACGCTTTTCTTGGTCGGTACCG…	523	7.5	57.214	Cell membrane. Vacuole.	signal peptide	plasmalemma
BnaNPF5.14	BnaCnng48110D	ATGGCCTCTACAGCCGAAACTCCTCTTCTAGAAGAATACGTGACAGACGCCGTTGACCAC GGCGAACTTCCCGTCGGAAGATCCAGTACCGGTAGATGGAGTGCCGCCTGGTTCATAATC GGTAAAGAAACCAAAACAAGATCGCAGAGTTCTCTGTTCCCTTTATATATCTCTCCACCT GTTTATGAATTTCTCAGTATGCTTTCAGGTGTGGAAGTAGCGGAGAGGTTCGCTTACTAT GGGATCGCATCAAACCTGATCAGCTACTTGACTGGGCCACTTGGTCTATCTACTGCTGTC GCCGCTTCTAACGTCAACGCTTGGTCGGGAATCGCATGTCTTCTCCCTGTTCTCGGAGCT TTTGTCGCTGACGCTTTTCTTGGTCGGTACCGA…	523	8.51	57.4114	Vacuole.	signal peptide	plasmalemma
BnaNPF5.15	BnaA07g10390D	ATCGTCTCCAAAGTCCAAACAGATTCTTCATTTCAGTGGCGACAAGAAATGGCCATAGAG GAAGAAGTCGCATTTCTAGAAGATTACGTTAGCGATTCAGTAGACTACCGTGGAGTTCCC GCCGGAAAACTTTCCACCGGTGGATGGAGATCCGCCTGGTACATTATCGGTGAGAAGACA TAACAAAAACATCGAATCTTTTCTATTCTTGAAATTTCTTTTACGAGTTTCTTTTTTTTC TTGAAATATTTTAGGTGTGGAGGTAGGAGAAAGATTTGCTTACTTTGGGATTGCCTCCAA CTTAATTACTTACCTCACCGGACCTCTCGGGCAATCGACGGCGACCGCAGCCGTAAACGT GAACACTTGGTCAGGAACAGCCTCGATGCTTCC…	563	8.35	62.6309	Vacuole.	signal peptide	vacuole
BnaNPF5.16	BnaC07g13630D	TGCGTCGTCGGATCATGCACCGAGGGGTAAAGGCGTCCTGTACCTTGCCTCGTCGGCTCT TGCTTTTTCTTCTTCTGCTTAATTTTTAGATTAGTTTCTTAGGGCCTTTGTGTTTGTTTA TGGCGTTGGTGATGTTTGAGACCCGTGTGTGTTCTCTCGTTGGAGGAAGAGAGAAGCGTC CGTATCAAGATGGTGATGTTCTGTGAGCCGTTGTTGTTACTCTGGTGTGTGCTCGAACGG TGGTGGTGATGATCTCGCTCCGGCGATTGATCTCGCCGGTAAAGATTACACTAGAGTAAA AGACGGCGGTGGTGAAGAGTGTGTGTAGGTCATGGGATCCGGTTTGTCACGGTGAGGCAT GTTCCTGTAGTGGCCGGTGAGACGCGTCCGTTC…	563	8.54	62.4496	Vacuole.	signal peptide	vacuole
BnaNPF5.17	BnaA09g30560D	ATTATAAATAAACGAATATATCATAACTGATTAAATCTTCTTAAAGTAATTAATTGCATA AGACGAACGAACGGATCATAGCTTAAAATTCAGTCTCCTCATCGTCTCCAAAGTGATTCC TAACTTCAGTGGAGACGAGAAATGGCCACACCTGAGGAAGAAGTCGCACTTCTAGAAGAT TATGTTAGCGATTCCGTAGACCACCATGGATTTCCCGCCGGAAAAATTTCCACCGGCGGA TGGAGATCCGCCTGGTATATTATTGGTAAGTTTCTTTTTTTTTCTTGAATTTTTTACGAG TTTCATTTTTTTCTTGAAAATCTTTTACGAGTTTCGTTTTTTTTTCCTTGAAAAAATTCA GGTGTGGAGGTAGGAGAAAGATTTGCTTACTTT…	565	8.44	62.5888	Vacuole.	signal peptide	plasmalemma
BnaNPF5.18	BnaC05g17830D	ATGGTGACGCCTGAGGAAGAAGTCGCACTTATAGAAGATTATGTTAGCGATTCCGTAGAC CACCATGGATTTCCCGCCGGAAAACTTTCCACCGGCGGATGGAGATCCGCCTGGTATATT ATTGGTAAGTTTCATATTTTTTCTTGAATTTTTTACGAGTTTCATTTTTTTCTTGAAAAT ATTTTACGAGTTTCGTTTTTTTTTTCCTTGAAAAAAAATTCAGGTGTGGAGGTAGGAGAA AGATTTGCTTACTTTGGTATTGCCTCCAACTTAATTACTTACCTCACCGGACCTCTGGGG CAATCCACGGCGACCGCCGCCGTAAACGTCAACACGTGGTCAGGAACAGCCTCGATGCTT CCTGTCTTAGGAGCTTTCATAGCAGACGCATAT…	565	8.44	62.6589	Vacuole.	signal peptide	plasmalemma
BnaNPF5.19	BnaA08g20790D	ATCGTGTTCATTAGTGATGAACAAGATTTATCTTTAAAGGTCAAGTAACCCTCCACGTTT TCTCAAAGTTTCAGATCTCCTAAATCTCACAATCGGCAAGAACAATGAAGAAACCCGAAG AAGAAGCTTCACTTCTTGAAGATTACGTCAGCGATTCCGTCGACCACCGTGGAAGTCCCG CCGCAAAATCATCCACCGGCGGATGGAGATCCGCCTGGTTCATCATAGGTGAAGAATCTA ACTCCGGTTTGTCTCTGTTTTCTCAACGTAGCTCATAAAATACTAATTGAATCTTGCTTT TCAGGTGTTGAAGTTGCAGAGAGGTTCGCTTACTTTGGAATAGCTTGCAACTTGATAAAT TACCTAACCGGACCTCTCGGCCAATCGACGGCG…	565	8.43	61.886	Vacuole.	signal peptide	plasmalemma
BnaNPF5.2	BnaA02g24240D	ATGACATTACAAGAGGTAGGAGATGATTACACAAAAGATGGAACTGTTGATCTTCGGGGC AATCCAGTCCGAAGATCCCAAAGAGGTCGTTGGAAAGCTTGTTCTTTCGTCATTGGTATG AATTATAATTTCCCTTATTTTTAGATATCTGTGTATTATATGATTAATTACAATGTATAT GTGATTGATATTTTGGAATGTTAAATGTTTAGTGTACGAGATATTTGAAAGAATGGCTTA TTATGGAATATCGAGCAATCTAGTAATATTCATGACTACCAAATTGCACCAAGGCACGGT CCAGTCGTCTAACAATGTGACCAATTGGGTTGGGACCAGTTGGCTAACTCCAATATTGGG TGCTTATATTGCCGATGCCCATCTCGGCCGCTA…	586	9.4	66.0073	Vacuole.	others	plasmalemma
BnaNPF5.20	BnaC08g06020D	TGAACGTACACGTTCCTTTATCACATTCTTATCTAATAAATTGACGAAGAAAATATCATA AAATTAATTACATCGTGTTCATTAGTGATGAGCAAGATTTATCTTTAAAGGTCAAGTAAC CCTCCACGTTTTCTCAAAGTTTCAGATCTCCTAAATCTCACAATCGCCAAGAACAATGAA GAAACCTGAAGACGAAGCTTCACTTCTTGAAGATTACGTCAGCGATTCCGTCGACCACCG TGGAAGTCCCGCCGCAAAATCATCCACCGGCGGATGGAGATCCGCCTGGTTCATCATAGG TGAAGAATCTAACTCCGGCTTGCCTCTGTTGTCTTCACAACTTAGCTCATTATAAATACT AATTGAATCTTGCTTTTCAGGTGTTGAAGTTGC…	566	8.63	61.9721	Vacuole.	signal peptide	plasmalemma
BnaNPF5.21	BnaA08g19500D	AACATAGTTCCTAATCTCAGTTTAGCGAGAAATGTCGACACCGGAGGAAGAAGTTGGACT TCTTGAAGATTTAGTTAACGACTCCGTCGATCACCGTGGTAACCCCGCCGTGAGATCTTC CACCGGAGGATGGAGATCCGCCAGTCTTATAATAGGTGAAAAGAGTAAACTGTGATTAAC TTAGTGTTTGTTTCGTGTTGCTAATTAAATCTTGATCATGTATGTTTCATCAGGTGTGGA AGTTGCAGAGAGATTTGCTTACGTTGGGATTGCATGCAACATGATCACTTACCTAACCGA ACAGCTCGGGCAATCGACAGCAAACGCCGCCGTAAACGTGAACACGTGGATCGGAACCGC CTCCACGCTTCCTATTATTGGAGCTTTCTTAGC…	537	8.12	59.6706	Vacuole.	others	plasmalemma
BnaNPF5.22	BnaCnng04550D	AACATAGTTCCTAATTTCAGTTTAGCGAGAAATGTCGATACCAGAGGAAGAAGTTGGACT TCTTGAAGATTTAGTTAACGACTCCGTCGACCACCGTGGTAACCTCGCCGTGAGATCTTC CACCGGAGGATGGAGATCCGCCAGTCTCATAATAGGTGAAAAGAGTAAACTGTGATTAAC TTAGTGTTTGTTTCTTGTTGCTAATTAAATCTTGATCATGTATGTTTCATCAGGTGTGGA AGTTGCAGAGAGATTTGCTTACGTTGGGATTGCATGCAACATGATCACTTACCTAACCGA ACAGCTCGGGCAATCGACGGCAAACGCCGCCGTGAACGTGAACACGTGGATCGGAACCGC CTCCACGCTTCCTATTATTGGAGCTTTCTTAGC…	527	9.14	58.6037	Vacuole.	others	plasmalemma
BnaNPF5.23	BnaCnng04540D	AAAGTTTTAACATAGTTCAGTTCTAAGTTTTAAAATAGTTCCTAATCGCAGTTTAGCGAG ACATGTCGATACCAGAGGAAGAAGTTGGACTTCTTGAAGATTTAGTTAACGACTCCGTCG ACCACCGTGGAAACCCCGCCGTGAGATCTTCCACCGGAGGATGGAGATCGGCCTGTCTCA TAATAGGTGAACAGAGTAATTTGTGATTAACTAATGTTCTGTTTCTTGTTGCTAAATCTT TGTGTATGTTTCATCAGGTGTGGAAGTTGCAGAGAGATTTGCTTACGTTGGGATTGCATG CAATATGATCACTTATCTGACCGAACAGCTCGGTCTGTCGACGGCGAATGCCGCCGTGAA TGTGAACACGTGGAGTGGAACAGCCTCGACGCT…	544	7.1	60.2255	Vacuole.	others	plasmalemma
BnaNPF5.24	BnaA08g19510D	AAAGTTTTAACATAGTTCAGTTCTAAGTTTTAAAAGAGTTCCTAATCGCAGTTTAGCGAG ACATGTCGATACCAGAGGAAGAAGTTGGACTTCTTGAAGATATAGTTAACGACTCCGTCG ACCACCATGGAAACCCCGCCGTGAGAGCTTCCACCGGAGGATGGAGATCGGCCTGTCTCA TAATAGGTGAACAGAGTAATTTGTGATTAACTAATGTTTTGTTTCTTGTTGCTAAATCTT TGTGTATGTTTCATCAGGTGTGGAAGTTGCAGAGAGATTTGCTTACGTTGGGATTGCATG CAATATGATCACTTATCTGACCGAACAGCTCGGTCAGTCGACGGCGAATGCCGCCGTGAA TGTGAACACGTGGAGTGGAACAGCCTCGACGCT…	641	6.74	70.7063	Cell membrane. Vacuole.	others	plasmalemma
BnaNPF5.25	BnaA02g15810D	ATGTCGATCTCTAACGCTGATAGTGAGACTGGAACTACACTTTCATATGGTGTTGTCGAG GGTTCCGTTGACTTCCGAGGCAAGCCATCCGTCAGGTCCTCTTCCGGGGGCTGGAGATCC TCTGGCTTCATCATTGGTAAGTACTTACCCTTTTTTTTCTCCAACGTCCTCAATGTTCCC GCCAAATTCTAAAAAATAAGAGAATATTCCGACAGGAGCGGAAGTGTCGGAGAAGTTCGC CTACTTTGGAGTAGCCTCGAATCTGATAACCTACTTCACGGCGCAGTTAGGGGAGTCAAC GGCGGCTGCAGCCTCAAACGTCAACCTCTGGCTCGGGACGGCAGCTTTCTTGCCACTGAT CTGGGGCTCTATAGCGGACTCATTTCTTGGTCG…	556	8.57	60.9535	Cell membrane. Vacuole.	signal peptide	plasmalemma
BnaNPF5.26	BnaC02g21070D	ATGTCGAACTCTAACGCTGATAGTGAGACCGGAACTACACTTTCGTATGGTGTTGTCGGG GGCTCCGTTGACTTCCGAGGCAAGCCATCCCTCAGGTTCTCTTCCGGTGGCTGGAGATCC TCTGGCTTCATCATTGGTAAGTACTTACCTTTTTTTCTCCAACGTCCTCAATGTTCCTGC CAAATTCTAAAAAATAAGAGAATATTCCGACAGGAGCGGAAGTGTCGGAGAAGTTCGCCT ACTTTGGAGTAGCCTCGAATCTGATAACCTACTTCACGGCGCAGTTAGGGGAGTCAACGG CGGCTGCAGCCTCAAACGTCAACCTATGGCTCGGGACGGCAGCTTTCTTGCCACTGATCT GGGGCTCTATAGCGGACTCATTTCTTGGTCGTT…	555	8.56	60.8642	Cell membrane. Vacuole.	signal peptide	plasmalemma
BnaNPF5.27	BnaA07g23210D	ATGTCTATCTCTGAGGCTGCTGACGAGGCCGGAACTACACTTTTAAACGGTATAGTTGAT AGCTCTGTCGATTTCCGAGGCAAGCCATCCGTCAGATTCACCTCAGGTGGATGGAGATCC TCTGGCTACATCATAGGTAAGCACTTAACTTGTTGTCCACGCTTCCTAAATTTCCCACCA TATTCTCATAAAAGGGAATATTCCGGCAGGTGCTGAAGTAGCTGAGAAGTTCGCCTACTT GGGGATAGCGTCGAACCTGATAACCTACTTCACAGGACCGTTAGAGATGTCAACTGCATC TGCAGCATCAAACGTGAACCTCTGGCTCGGAACGGCAGCGTTTTTGCCTCTAATATGGGG TTCTATCGCCGACTCGTTCCTTGGCCGTTACCG…	552	8.81	60.6904	Vacuole.	signal peptide	plasmalemma
BnaNPF5.28	BnaCnng33930D	ATGTCTATCTCTGAGGCTGCTGACGAGGCCGGAACTACACTTTTAAACGGCATAGTTGAT GGCTCTGTCGATCTCCGAGGCAAGCCATCCGTCAGATCCACCTCCGGTGGATGGAGATCC TCTGGCTTCATCATAGGTAAGCACTTAACTTGTTGGCCACCTAAATTTCCCACCATATTC TCATAAAAGGGAATATTCCGGCAGGTGCTGAAGTAGCTGAGAAGTTCGCCTACTTGGGGA TAGCGTCTAACCTGATAACTTACTTCACAGGACCGTTAGAGATGTCAACTGCATCTGCAG CATCAAACGTGAACCTCTGGCTCGGAACGGCAGCGTTTTTGCCTCTAATATGGGGCTCTA TCGCCGACTCGTTCCTTGGCCGTTACCGTACCA…	553	8.78	60.7063	Vacuole.	signal peptide	plasmalemma
BnaNPF5.29	BnaA07g23200D	ATGGCAAACGTCTGCGATGAGCTCGAAGACTCTCTTCATCCAGGCACCACCGAAGGTTCC ATGAGATCCTCATCTGGAGGATGGAAATCGGCAAGGCTTATCATCGGTTAGTAAACCCCA TATCGATCGATCTTAACGATATTAGCTTTGTTATCTCTTATTATAGATTCACAGAATCCG CTGTGTTTTCTTTGCTTGTAGGTGTAGAAATGGCCGAACATTTCGCCTTTTACGGGATTT CCTCGAACCTAATAACGTACCTGACGGGACCATTGGGAGAGTCAACGGCTGCAGCTGCTG CGAATGTCAACGCATGGAGTGGAACGGTGTCGTTTCTGCCTCTCCTCTGGGGCTTTATCG CTGACTCGTTTCTCGGTCGTTTCCGTACTATCC…	529	7.54	58.5192	Vacuole.	others	plasmalemma
BnaNPF5.3	BnaC02g47290D	ATGACATTACAAGAGGTAGGAGATGATTACACAAAAGATGGAACTGTTGATCTTCGGGGC AATCCTGTCCGAAGATCCCAAAGAGGTCGTTGGAAAGCTTGTTCCTTCGTCATTGGTATG TATTATAATTTCCCTTATTTTTAGATATCTGTGTATTATATGATTAATTACAATGTTTAT GTGGTTGATATTTGGAATGTTAAATGTTTAGTGTACGAGATATTTGAAAGAATGGCTTAT TATGGGATATCGAGCAATCTAGTAATATTCATGACTACCAAATTGCACCAAGGCACGGTC CAGTCGTCTAACAATGTGACCAATTGGGTTGGGACCAGTTGGCTCACTCCAATATTGGGT GCTTATGTTGCCGATGCCCATCTCGGCCGCTAT…	586	9.33	65.824	Vacuole.	others	plasmalemma
BnaNPF5.30	BnaCnng33920D	ATGGCAAACCTCTGCGATGAGCTCGAAGACTCTCTTCATCCAGGCACCACCGAAAATTCC ATGAGATCCTCATCTGGAGGATGGAAATCGGCAAGGCTTATCATCGGTTAGTAAATCACT CTTAACGATATTAGCTTTGTTATCTCTTCTTATAGATTCAAAGAATCCGCTGTGTTTTCT TTGCTTGTAGGTGTAGAAATGGCGGAACATTTCGCCTTTTACGGGATTTCCTCGAACCTA ATAACGTACCTGACGGGACCATTGGGAGAGTCAACGGCTGCAGCTGCTGCGAATGTCAAC GCATGGAGTGGAACGGTGTCGTTTCTGCCTCTCCTCTGGGGCTTTATCGCTGACTCGTTT CTCGGTCGTTTCCGTACTATCCTAGTTGCATCT…	529	7.08	58.8175	Vacuole.	others	plasmalemma
BnaNPF5.31	BnaA02g15800D	CATATGCAATAGTACAAAGTTTTAGCACCTTGCCATAAACAAAAACAACACAAGAAGCAA ATAATATTCTTTTAACACAGCACCTCTAAAGTAAAAAACCCAATGTTGATCGCCGGAGAT GAGCTCGGAAATACTCTTCCTCCGGGAAATCTAGCCGTCAGATCCACCTCTGGAGGATGG AAATCGGCAAGGCTCATCATCTGTAAGTAAAGTAACTAAGCTCAGTTAAGTCCCTCACTC TCACCAACTTCTCATCAGAGGTTTCTTTGTGTGTTTGTAGTCGTAGAAATGGCCGAGCAG TTCGCCTCTTACGGGATATCGTCCAACCTCATAACGTACCTGACAGGACCACTGGGAGAG TCAACGGCCGCAGCTGCAGCAAATATCAACGCC…	533	8.65	58.9456	Vacuole.	signal peptide	plasmalemma
BnaNPF5.32	BnaC02g21060D	CATATGCAATAGTACAAAGTTTTAGCACCTTGCCATAACAAAAACAACACAAGAAGCAAA TAATATTCTTTTAACACAGCACCTCTAAAGTAAAAGCCAATGTTGATCGCCGGAGATGAG CTGGGAAATACTCTTCCTCCGGGAAATCTAGCCGTCAGATCCTCCTTTGGAGGATGGAAA TCGGCAAGGCTCATAATCTGTAAGTAAAGTAACTAATCTCAGTTAAGTCCCTCACGCTCA CCAGCTTCTCATCAGAGGTTTCTTTGTGTGTTTGTAGTTGTAGAAATGGCCGAGCAGTTC GCCTCTTACGGGATATCGTCCAACCTCATAACGTACCTGACAGGACCACTGGGAGACTCA ACGGCCGCAGCTGCAGCAAATATTAACGCCTGG…	533	8.62	59.0448	Vacuole.	signal peptide	plasmalemma
BnaNPF5.33	BnaA07g29870D	ATGGCGTTAGCCGGAGATGAGCTCCGAAATACTCTTCTTCCGGGAAAGCCAGCCGTGAGA TGCTCCCCTGGAGGATGGAAGTCGGCGAGGCTCATCATCTGTAAGTAATATCTCACCAAC AAAGTTTCTTTAATACTCTCTCTCATGAGAGGTTTATTGGTGTGTTTTGTAGTTGTAGAA ATGGCGGAGCAGTTCGCCTTTTACGGGATATCTTCGAACCTCATAACGTACCTGACAGGA CCATTGGGAGAGTCAACGGCTGCAGCTGCGGTAAATATCAACGCCTGGAGTGGAACGGTG TCGTTTCTGCCACTTCTCTGGGGCTTCGTGGCTGACTCGTTTCTCGGACGTTTCCGTACC ATCGTCATTGCATCTTTACTATATATCTTGGTA…	531	8.88	58.8018	Vacuole.	signal peptide	plasmalemma
BnaNPF5.34	BnaC06g33210D	ATGGCGTTAGCCGGAGATGAGCTCGGAAATACTCTTCTTCCGGGAAAGCCAGCCGTGAGA TGCTCCCCTGGAGGATGGAAGTCGGCGAGGCTCATCATCTGTAAGTAATATCTCACCAAC AAAGTTTCTTTAATACTCTCTCTCATGAGATGTTTATTGGTGTGTTTTGTAGTTGTAGAA ATGGCGGAGCAGTTCGCCTTTTACGGGATATCTTCGAACCTCATAACGTACCTGACAGGA CCATTGGGAGAGTCAACGGCTGCAGCTGCGGTAAATATCAACGCCTGGAGTGGAACGGTG TCGTTTCTGCCACTTCTCTGGGGCTTCGTGGCTGACTCGTTTCTCGGACGTTTCCGTACC ATCATCATTGCATCTTTACTATATATCTTGGTA…	531	8.72	58.7847	Vacuole.	signal peptide	plasmalemma
BnaNPF5.35	BnaA07g23220D	ATGTCTAACACCGGCGTCGCCACGGAGGAGCTGGGAAAGACAGCCGTAAGATCCTCCTCT GGTGGATGGAGATCTGCTAGGCTCATCATCTGTAAGTAAAAGTCTTAATGATAGTCTTGT TGATTCTCTTGCATGCAGTTCTGATTCGTGTTCATTAATGATTCTTGTAGGTGTAGAAAT GGCTGAGCGATTCGCATACTATGGTATATCGACTAACCTGATAACGTACTTGACGGGACC ATTAGGAGAGTCAACAGCTTCAGCTGCGGCTAATGTCAACGCTTGGAGTGGAACGGTCTC GTTTCTGCCGCTTATCTGGGCCTTTATAGCTGACGCGTTTCTCGGTCGTTTCCGTACTAT CATCATCTCATCTTCTCTATATGTCATGGTATA…	523	7.56	58.1296	Vacuole.	signal peptide	plasmalemma
BnaNPF5.36	BnaCnng33940D	ATGTCTAACACCGGCGTCGGGGCGGAGGAGCTTGGAAAGACAGCCGTAAAATCCTCCTCT GGTGGATGGAGATCTGCTAGGCTCATCATCTGTAAGTAAAAGTCTAAATGATAGTCTTTT GATTCTCTTGCAGTTCTGATTCGTGTTCATTAATGATTTTTGTAGGTGTAGAAATGGCTG AGCGATTCGCATACTATGGTATATCGACTAACCTGATAACGTACTTGACGGGGCCATTAG GAGAGTCAACAGCTTCAGCTGCGGCTAATGTCAACGCTTGGAGTGGAACGGTCTCGTTTC TGCCGCTTATCTGGGCCTTTGTAGCTGATGCGTTTCTCGGTCGTTTCCGTACTATCATCA TCTCATCTTCTCTATATGTCATGGTATATAACA…	523	7.55	58.1327	Vacuole.	signal peptide	plasmalemma
BnaNPF5.37	BnaA07g23230D	ATGGCTATCTCCACCGACGCTGCCGCGGCTGAGCTCGGAAACACAGCCGTCAGATCCTCC TCCGGTGGATGGAAGTCGGCGAGGCTCATCATTTGTAAGCAAATGCAATCAAGTTCCTCA TTAATTGCCTTGAAACTTTGGCTAACTCGTTTTTGTTGTTGTTGTTGAGCTTTGTGTAGT TGTGGAAATGGCCGAGCGTTTTGCCTATTTCGGGGTATCGTCAAACCTGATAACGTACTT GACAGGACCATTGGGTCAGCCAACAGCTGCAGCTGCAGCGAATGTGAACGTTTGGATTGG CACAATGGCGTTTCTTCCACTTCTCTGGGCGTTTGTAGCTGACGGGTGTCTTGGTCGTTT CCGTACTATCATCATATCGTCTTCTCTCTACAT…	500	8.46	55.2611	Cell membrane. Vacuole.	signal peptide	vacuole
BnaNPF5.38	BnaCnng33950D	ATGGCTATCTCCACCGACCCTTCCGCGGCTGAGCTCGGAAACAAAGCCGTCAGATCCTCC TCCGGTGGATGGAAGTCGGCGAGGCTCATCATCTGTAAGCAAATGCAATCAAGTTCCTCA TTAATTGCCTTGAAACTTTGGCTACTCATTTTTGTTTTTGTTGTTGTTGTTGAGCTTTGT GTAGTTGTGGAAATGGCCGAGCGTTTTGCCTATTTCGGGGTATCATCAAACCTGATAACG TACTTGACAGGACCATTGGGTCAGCCAACAGCTGCAGCTGCAGCGAATGTGAACGTTTGG ATTGGCACAATGGCGTTTCTTCCACTTCTCTGGGCGTTTGTAGCTGACGGGTGTCTTGGT CGTTTCCGTACTATCATCATCTCATCTTCTCTC…	681	9.31	74.6792	Cell membrane. Vacuole.	signal peptide	plasmalemma
BnaNPF5.39	BnaA09g30570D	ACTGTAGCAATAAACACCACACAGCCACGAAGAAGACTTTCTCAAATCGGAGAAACCAAT ACCTGACGAAAATGGCGATCGCCGGCGCTGATAACGAAGCCGGAGCTCCGCTTCTTTCCA AAACAGTTGACGGATCCGTTGACTACAGAAACGAACCCGCCGTCAGATCTTCCTCCGGAG GCTGGAGATCCGCCGGATTCATCATCGGTAAATTCTCCGAGATTCCCGCCAAATTCGTTA GTACTCCTTCTAAATTTGCTTTTTCCCGACGGCAGGTGTGGAGGTAGCTGAGCGGTTCGC CTACTACGGGATCTCGTCGAATCTGATAACGTATCTGACGGGACCACTAGGTCAATCCAC GGCGGCTGCAGCTTCCAACGTCAATGCCTGGTA…	562	8.4	61.2151	Vacuole.	others	plasmalemma
BnaNPF5.4	BnaAnng30000D	CACCAAGGCACCGTTAAGTCCGCGAATAATGTGACCAACTGGGTCGGGACTGTTTTCCTC ACTCCTATCTTGGGTGCTTATGTCGCGGACGCTCATCTTGGTCGCTACCGCACTTTCGTC ATCTCTTCTACTATCTACTTTTTGGTACGTATATTTTCTCTAACCATTAAGAACTGAAAT CACACACATAATTTAAGACTATTTAACCTATATGCTCGAAAAATCAATCTTACAAACATC CAGTTCTTCCATTTGGTTCTGTTGAATATATAGATATAGATTCCATTACGCCTAGTGTAG TGACTAAAACTTAAAACTATTTAATAAATGTCCAAAAAAGCTATAGGTTTACGTTACTTT GGAAGGGATCTCCTCTCCAAAACAGAATAAATT…	503	9.06	56.0766	Vacuole.	signal peptide	plasmalemma	Not used to construct neighbor-joining tree
BnaNPF5.40	BnaC05g17820D	GACGACGAAACAAACAGAGAATTAAAGATGTGTCCCACTGTAGCAACAAACACCACACAG CCACACACACACGCACGAAGAAGACTTTCTCAAATCGGAGAAACCAATAACTGACGAAAA TGGCGATCGCCGGCGTTGATAACGAAGCCGGAACCCCGCTTCTTTCTAAAACAGTTGACG GATCCGTTGACTACAGAAACGAACCCGCCGTCAGATCTTCCTCCGGAGGCTGGAGATCCG CCGGATTCATCATCGGTAAATTCTCCGAGATTCCCGCCAAATTCGTTAGTACTCCTTCTA AATTTGCTTTTTCCGACGGCAGGTGTGGAGGTAGCTGAGCGGTTCGCTTACTACGGGATC TCGTCGAATCTGATAATGTATCTGACGGGACCA…	562	6.89	61.1389	Vacuole.	signal peptide	plasmalemma
BnaNPF5.41	BnaC02g21050D	ATGCCCATCACCGCTGATGATAAACTCGGAAACGCAGCAGTCAGACTCTCCTCCGGTGGA TGGACGTCGGCTAGGATCATCATTGGTAAGTACAATGTAATCTGAGTTCCTCACTTTCCT CTTGAAAATTTGCTAACTCTGTTTTTTCTCTGTAGGTGTAGAAATGGCCGCGGGATTCGC TTACTACGGAATATCCTCCAACCTGATAACTACTTGACAGGACCATTGGGTGAGTCAACA GCTGCAGCTACGGCAAATGTTAACGTTTGGATTGGAACATTGTCGCTCCTGCCTATTCTC TGGGCGTTTGTAGCCGACGCGTTTCTCGGCCGTTACCGTACTATAGTCATCTCATCTTCT CTATATATCTTGGTAATATTAACAGTATCTTTC…	462	7.48	50.7563	Vacuole.	signal peptide	plasmalemma
BnaNPF5.42	BnaA09g34320D	ATGGCAGATTCTACTTCCCTCATTGTCAACAAACAAACCAAAGGAGGATGGAACGCTGCC GTTTTCATCATGGGTAACACATTTTTGAGATTTGTATTTTATTCTGCATATCGACCGATC ATTTGTATTTACGTACCTATATTATTGTCAAATCTTTGCAGTTGTGGAGATGACAGAGAG ATTTGCGTTCTACGGTCTTGCAAGCAACTTGATGACATTTCTAACGAATGAGCTAGGCCA GTCCACGGCCACGGCAGCCAAACACATCAACACATGGCTCGGCGTTTCTTACCTTTTCCC CATTCTCGGAGCGTTTCTAGCTGACTCAATCTTAGGCCGCTTTAAAACCGTTCTCTTGTC GTCCTTTGTTTATCTCCTGGTCTGCACATATAC…	562	8.39	62.4408	Vacuole.	signal peptide	plasmalemma
BnaNPF5.43	BnaC04g53060D	ATGGCAGATTCTACTTCCCTCATTGTCAACAAACAAACCAAAGGAGGATGGAACGCTGCC GTTTTCATCATGGGTAACACATCAAATGAGATTTGAATTTTCTTCTCAATATCGGCTGAT CATTTGTATTTACGTACCTATATTATTGTCAAATCTTTGCAGTTGTGGAAATGACAGAGA GATTTGCGTTCTACGGTCTCGCAAGCAACTTGATGACATTTCTAACGAATGAGCTAGGCC AGTCCACGGCCACGGCAGCCAAACACATCAACACATGGCTCGGCGTTTCTTACCTTTTCC CCATTCTCGGGGCGTTTCTAGCTGACTCAATCCTAGGCCGCTTTAAAACCGTTCTCTTGT CGTCCTTTGTTTATCTCCTGGTCTGCACATATA…	560	8.43	62.3928	Vacuole.	signal peptide	plasmalemma
BnaNPF5.44	BnaA03g17480D	ATGAAGCATAATAATATTGGGTCAGAACTTCAAGATTCGTACAATGATCAACATAATTGG GTTCTTGATTCTTCTCTCGACAGCAGAGGACATGTTCCTCTTCGGGCTCGAACTGGTGCT TGGAAAGCTGCCCTCTTCATCATCGGTAATAAAACGTTCACTAAGATTTTTATACATACA CTTTATACCACATATTTGTAACACTGAGAAAAGCATATGCTAATAGTAAACCAAAATTAT AAGTCTTTTGTTCCATCTTTTTTGCGCAGCAATCGAGTTCAGCGAGAGACTGAGTTACTT TGGTTTAGCTACAAACTTAGTGGTCTACTTAACAACAATTATCCACCAAGATCTCAAGAC GGCTGTAAAAAATGTGAACTACTGGTCAGGTGT…	585	8.72	65.2463	Vacuole	signal peptide	plasmalemma
BnaNPF5.45	BnaC03g20920D	ATGAAGCATAATAATATTGGGTCAGAACTTCAAGATTCGTACAATGATCAACACAATTGG GTTCTTGATTCTTCTCTCGACAGCAGAGGACATGTTCCTCTTCGGGCTCGAACTGGTGCT TGGAAAGCTGCCCTCTTCATCATCGGTAACAAAACTTTCACTTAGTTTTTTATACATAAA CTTTATATATACACCACATAATTGTAATACTGAAAGTATGCTATAGTAATAGCTCAAAAT TGTAAATCTTTGTTAAAGTCTTTTGGTCCATATTCACTGCGCAGCAATCGAGTTCAGCGA GAGATTGAGTTACTTTGGTTTAGCTACAAACTTAGTGGTCTACTTAACAACAATTATCCA CCAAGATCTCAAGACGGCTGTAAAAAATGTGAA…	585	8.72	65.3113	Vacuole.	others	plasmalemma
BnaNPF5.46	BnaA05g06730D	ATTTTTTGTTTGTTAAATTCAAATATATGGAGCATAAAAAGATTGGTTCAGAAAATCAAG ATTCGTACGATGATCAACAGAAATGGGTCCTTGATTCTTCTTTTGACAGCAAAGGACATG TTCCTCTCCGGGCTCGAACTGGCGCTTGGAGAGCTGCATTCTTCATCATTGGTAACAAAA CTTTCACTAAGATTCTTATACAGAAATTATAGCATATACTATATATGAAAGTAAGGTATA GTAGCCCACAATTTAAATATTTTATTAAGGTATTTTGTTCCTTCTTCGCTGTGTAGCAAT CGAGTTCAGCGAGAGATTGAGTTACTACGGGTTAGCTACGAACTTAGTGGTCTACCTAAC AATAATTCTCCACCAAGACCTAAAGACGGCTAT…	560	9.04	62.8706	Vacuole	others	plasmalemma
BnaNPF5.47	BnaC04g07600D	ATGGAGCATAAAAAGATTGGTTCAGAAAATCAAGACTCGTACGATGATCAACAGAAATGG GTCCTTGATTCTTCTTTTGACAGCAAAGGACATGTTCCTCTCCGGGCTCGAACTGGCGCT TGGAGAGCTGCATTCTTCATCATTGGTAACAAAACTCTCACTAAGATTCTTATACAGAAA CTTTATAGCATATACTATGAAAGTAAGGTATAGTAGCCCACAATTTAAATATTTTATTAA TGTATTTTGTTCCTTCTTCGCTGTGTAGCAATCGAGTTCAGCGAGAGATTGAGTTACTAC GGGTTAGCTACGAACTTAGTGGTCTACCTAACAACAATTCTCCACCAAGATCTGAAGACG GCTATTAGAAATGCGAACTACTGGGCCGGTGTC…	560	8.9	62.9786	Vacuole.	others	plasmalemma
BnaNPF5.48	BnaA04g04460D	ACATCACTCATCAACAATCCTCTAGCCCTCTCTCTCACTATCTCAATCATTAACACAAAA AATTATGGAGCACAACAAGGTTGATACAAAGCTTCAAGAATCGTCGTACGATGATCAACA AAAATGGGTTCTTGACTCTTCTCTCGATAGTAGAGGAGGGGTTCCCGTTCGGGCTAGAAC CGGAGCTTGGAGAGCTGCACTCTTCGTCATTGGTATGTATAAAAACATTGTATAGGGACT CTTGGTATTAAGTCTTTACAATATAATCTTATGGTTTGATATATGTGTACATGCAGCAAA CGAGTTTAGTGAGAGACTAAGTTATTTTGGGATTGTTACAAGCTTAGTGGTCTATTTAAC AACGATCCTTCACCAAGATCTTAAGATGGCTGT…	598	8.86	66.6119	Vacuole	signal peptide	plasmalemma
BnaNPF5.49	BnaA07g16180D	CGGTCCTCTCTCTCTCTCTCTCTCAATCATCAATACACAAAGTTATGGAGCACAACAAGA TTGATACAGAGTTTCAAGATTCATACAACGATCAACAGAAATGGGTTCTTGATTCTTCTC TCGATAGTAGAGGAGAGATTCCTGTTCGGGCTAGAACCGGAGCTTGGAGGGCTGCACTCT TCATCATTGGTATGTATATCAAACTTTGTAAAGATATTCTTGGTATGAGATATATGAACA TTATAATCTTGTGGTTTGATATATGTGTGTGTACATGCAGCAATCGAGTTCAGTGAGAGG CTAAGTTATTTTGGGATCGCTACGAGCTTAGTGGTCTACTTTACGACCATTCTTCACCAA GATCTTAAGATGGCTGTAAGAAATGCAAACTAC…	597	8.56	66.8712	Vacuole.	signal peptide	plasmalemma
BnaNPF5.5	BnaCnng62140D	CACCAAGGCACCGTTAAGTCCGCGAATAATGTGACCAACTGGGTCGGGACTGTTTTCCTC ACTCCTATCTTGGGTGCTTATGTCGCGGACGCTCATCTTGGTCGCTACCGCACTTTCGTC ATCTCTTCTACTATCTACTTTTTGGTACGTATATTTTCTCTAACCATTAAGAACTAAAAA ACACACATAATTTAAGACTATTTTAACCTATATGCTCGAAAAATCAATCTTACAAACATC CAGTTCTTCCATTTGGTTCTGTTGAATATAAAGATATAGAAATCATTACGCCTAGTGTAG TGACTAAAACTTAAAACTATTTAATAAATGTCCAAAAAAGCTATAGGTTTAAGTTACTTT GGAAGGGATCTCCTCTCCAAAACAGAATAAATT…	525	9.13	58.4833	Vacuole.	signal peptide	plasmalemma	Not used to construct neighbor-joining tree
BnaNPF5.50	BnaC06g14960D	ATGGAGCACAACAAGATTGATACAGAGCTTCAAAATTCATACAATGATCAACAGAAATGG GTTCTTGATTCTTCTCTCGATAGTAGAGGAGAGATTCCTGTTCGGGCTAGAACCGGAGCT TGGAGGGCTGCACTCTTCATCATTGGTATGTATATCAAACTTTGTAAAGAGATTCTTGGT ATGAGATATATGTACATTATAATCTTATGGTTTGATATATGTGTGTGTACATGCAGCAAT CGAGTTCAGTGAGAGGCTAAGTTATTTTGGGATCGCTACGAGCTTAGTGGTCTACTTTAC GACCATTCTTCACCAAGATCTTAAGATGGCTGTAAGAAATGCAAACTACTGGTCCGGTGT CACTACTTTGATGCCTCTTCTTGGAGGCTTCGT…	597	8.53	66.8182	Vacuole.	signal peptide	plasmalemma
BnaNPF5.51	BnaA09g54940D	ACATTACACATCAACAATCCTCTCTCTCTTACAGACTCACTCTATCTCTCAATCATCAAT ACAAAAGGTTATGGAGCAGAGCAAGAATGATATAGAGTCATACGATGATCAACAAAAATG GGTTCTTGATTCTTCTCTCGATAGTAGAGGAGAGATTCCGGGTCGGGCTAGAACCGGAGC TTGGAGAGCTGCACTCTTCATCATTGGTTTGTATATAAACTTTGTATAGAGACTCTTTGT ATTAAATTTGTACAATATAATCTTATGGTTTGATATATATGCACATGCAGCAATCGAGTT CAGTGAGAGGCTAAGTTACTTTGGGATCTCGACGAGCTTAGTGGTCTACTTAACGACCAT TCTTCACCAAGATCTTAAGATGGCTGTAAGAAA…	583	8.08	65.0419	Vacuole.	signal peptide	plasmalemma
BnaNPF5.52	BnaA05g33940D	TCTTTCTCCACACAGACAATAAACACATAAAGACAGCCTCTAATGGATATGGAACAGAAG ACAAGAGGACTTGGCAAGTCATGTGCTCTTCTCATAGGTTAATAATTCATCTCTGTCATA TTTTGTTTCTTTCATAGATCCAAAACTTCTGTGAAATTAATGATGTTTTTTGTGTATAGT GATTGCGGGAATGGAGAGATATGCGTTTAAAGGAGTTGCATCAAACTTAGTGACATATCT AACAGATGTAGTGAAGATGAGTAACTCAAGAGCAGCCAAGACAGTTAACACTTGGGCGGG TTTCACTTCTATGTTGCCTCTCTTCTCTGCTCCTTTGGCTGATGCGTATTGGGATAGATT CTTCACTATCCTTGCTTCTTCTTCTGTCTACTT…	571	7.43	63.3389	Vacuole.	signal peptide	plasmalemma
BnaNPF5.53	BnaC05g48750D	ATGGATATGGAACAGAAGGCAAGAGGACTTGGCAAGTCATGTGCTCTTCTCATAGGTTAA TAATTCATCGCTGCCATATTTTGTTTCTTTCATAGATTCAAAACTTCTGTGAAATTAATG ATGTTTTTTGTGTATAGTGATTGCGGGAATGGAGAGATATGCGTTTAAAGGAGTTGCATC AAACTTAGTGACATATCTAACAGATGTAGTGAAGATGAGTAACTCAAGAGCAGCCAAGAC AGTTAACACTTGGGCGGGTTTCACTTCTATGTTGCCTCTCTTCTCTGCTCCTTTGGCTGA TGCGTATTGGGATAGATTCTTCACTATCCTTGCTTCTTCTTCTGTCTACTTTGTGGTACG AATCTTTTACATTAAACTATATCTATGTACATA…	552	5.48	61.2153	Vacuole.	signal peptide	plasmalemma
BnaNPF5.54	BnaA10g29780D	GTAGTTCTCTTTCACACACACACAAAACATAACCTTACTTATTTTTCTCTCCCTTAAAAA ACGTACACAAAATCACAAGCTTAAATATTCTCGCTTCATGGCTGGAGGAGATAAAAGAAG AGGACTTAGCAAATCTTGTGCCCTTCTCATAATGATTGCCGGGATAGAGAGATATGCATT TAAAGGAGTTGCATCAAACTTAGTGACTTATTTAACTGATGTGGTAAAGATGAGCAATTC AAGAGCAGCCACGACTGTTAACACTTGGAGTGGCTTCACTTTCATGTTGCCTCTCTTCTC TGCTCCTTTCGCCGATTCTTACGGGGACAGATTCTTCACCATCCTCGCTTCTTCTTCTCT ATACTTTGTTGTAAGTATTACTAAACCAACCTT…	559	8.58	62.0222	Vacuole.	signal peptide	plasmalemma
BnaNPF5.55	BnaCnng65650D	GTAGTTCTCTTTCACACACACAAAACATAACCTTACTTATTTTTCTCTCCCTTAAAAAAA CGTTCACAAAATCACAAGCTTAAATATTCTCGCTTCATGGCTGGAGGAGGTAAAAGAAGA GGACTTAGCAAATCTTGTGCCCTTCTCATAGTGATTGCCGGGATAGAGAGATATGCATTT AAAGGAGTTGCATCAAACTTAGTGACTTATTTAACTGATGTGGTAAAGATGAGCAATTCA AGAGCAGCCACGACTGTTAACACTTGGAGTGGCTTCACTTTCATGTTGCCTCTCTTCTCT GCTCCTTTCGCCGATTCTTACAGGGAAAGATTCTTCACCATCCTCGCTTCTTCTTCTCTA TACTTTGTTGTAAGTATTACTAAACCAACCTTC…	564	8.8	62.4146	Vacuole.	signal peptide	plasmalemma
BnaNPF5.56	BnaCnng67440D	GTAGTTCTCTTTCACACACACAAAACATAACCTTACTTATTTTTCTCTCCCTTAAAAAAA CGTTCACAAAATCACAAGCTTAAATATTCTCGCTTCATGGCTGGAGGAGGTAAAAGAAGA GGACTTAGCAAATCTTGTGCCCTTCTCATAGTGATTGCCGGGATAGAGAGATATGCATTT AAAGGAGTTGCATCAAACTTAGTGACTTATTTAACTGATGTGGTAAAGATGAGCAATTCA AGAGCAGCCACGACTGTTAACACTTGGAGTGGCTTCACCTTCATGTTGCCTCTCTTCTCT GCTCCTTTCGCCGATTCTTACGGGGACAGATTTTTCACCATCCTCGCTTCTTCTTCTCTA TACTTTGTTGTAAGTATTACTAAACCAACCTTC…	562	8.88	62.1243	Vacuole.	signal peptide	plasmalemma
BnaNPF5.57	BnaA02g02370D	ATGGCTGAAGGAGAGAAAAGAAGAGGACTTAGCAAATCTTGTGCCCTTCTCATAGTGATT GCTGGGATAGAGAGATATGCATTCAAAGGAGTTGCATCAAACTTAGTGACATATTTAACT GATGTGGTAAAGATGAGCAATTCAAGAGCAGCCACGACTGTTAACACCTGGAGTGGCTTC ACTTTCATGTTGCCTCTTTTCTCTGCTCCTTTCGCTGATTCTTATTGGGACAGATTCTTC ACCATCCTTGCTTCTTCTTCTCTCTACTTTGTGGTATGTATCACTATATCTACCAACCTT CTACTAGGATCAACAGTCAGAAAGAGTCTCTTTCATTTTTTCTTCAGAACATCTTCTCCT CTAAGTTTCTCTATTTATAGGTGAAAACAATAA…	544	9.07	60.635	Vacuole.	signal peptide	plasmalemma
BnaNPF5.58	BnaA05g06590D	ATGGCGTCTTTTCTACGAGTTATTGGTAAGTTGATATGTTCTTTTTTTTTGTGATCTTGT TTGATAATGGAGTAACACATTCAAACATTCACACAAGATTCTATATTAATCATTTATCAT TTATAGTCAAACTATGTTCATCATGTTGGTTTCAATACTCAAATATGCCTTTTAACAAAA TCCTTGTATATGTTGGTTTATTGATTTTGTTTTTCCACCATTCAGTTCTATCATGGGCTT TTACTGTTGCGTGGTTTACCCTCTGGATGCTAATGATATACTTGACGAAGGAGATGAAGC TCAAGTTCACGGACGCAGCTGCAATAGTCAATGTATTTGCTGGTGTATCAGCTGTTGCTC ATCTTGGCATGCAGTTCTTAGTTGATGCATTTA…	515	8.37	56.8203	Vacuole.	signal peptide	plasmalemma
BnaNPF5.59	BnaCnng43460D	ATGTTGGTTTATTGTTTTTTTCATCATTCAGTTCTATCATGGGCTTTTACTGTTGCGTGG TTTACCCTCTGGATGCTAATGATATACTTGACGAAGGAGATGAAACTCAAGTTCACGGAC GCAGCTGCAATAGTCAATGTGTTTGCTGGTGTTGGAACTCTGTTTTTACAAAGAATTTAG AAGCTGATGTTTTCTGATTTTCCGGTAACATTTCCGGCTACACCGGTGGCTATTCCGGTC AGATCATCAGCTCGTTGTAAAGCTTGTAATGAGCACTACAACCTGGTATATTCACACATC AAAAACAGATTAATATTGAATAAGAAATGATTCTAAGAAGTTGGTAGCTTGGTGTATGTA ACACTGCAACTTTTGTCTAAATGACAAAACCAA…	526	8.37	57.9745	Vacuole.	signal peptide	plasmalemma
BnaNPF5.6	BnaA02g24250D	AGAAAAACACAGAATCTACCTAACAAAAAGAGATCTAGAGAGAGAGAGAGGAAATGGCAT TACAAGAGGAAGGAGATGATTACACAAAAGATGGAACTGTTGATCTTCGAGGCAATCCTG TCCGGAGATCCCAGAGAGGTCGTTGGAAAGCTTGTTCATTCGTCATTGGTATTATTATTA TTTCCCTTAATTTTAGATATAATATATATATGCTTAATTACAATGTATATATATGGTTGA TATTTGGAATGTTAAAATGTTTAGTGTACGAGATGTTTGAAAGAATGGCTTATTATGGGA TATCGAGCAATCTAGTGATATTCATGACTACCAAGTTGCACCAAGGCACGGTCCAGTCCT CAAACAATGTAACCAATTGGGTTGGGACTATCT…	588	8.71	65.4441	Vacuole.	signal peptide	plasmalemma
BnaNPF5.60	BnaCnng63420D	GAGAGAGAGAAAAGATATAGAGGAGAGAGAGAAATGACAGTAGAAGAGGTAGGAGATGAT TACACAAAAGATGGAACTGTTGACCTTCGTGGTAACCCTGTTCGAAGATCCATTAGGGGT CGATGGAAAGCTTGTTCCTTCGTCGTCGGTATTTATTCTTTCATTTCTATTAATGATCTT TGTTCCAAATATATATACAATTAAATTAGATTAACACACATGATTATGCGTTTATTTTAA CAGTATTTTTTATTTTCAATGTTTTGGAGATGATGGTATAAGTATTATCTTAAAATCTGC CATGAGTCTCGGAAACTTTTCAATGGTGACGAGAGAAAGTAAAGATATGTGACGTATCTT ATCCGATTTAGAAAGTACATGTGATAAAATTTG…	312	9.04	34.7501	Cell membrane. Vacuole.	signal peptide	plasmalemma	Not used to construct neighbor-joining tree
BnaNPF5.61	BnaC09g19090D	ATGACAGTAGAAGAGGTAGGAGATGATCACACAAAAGATGGAACAGTTGATCTTCAAGGC AATCCTGTTCGAAGATCCATTAGAGGTCGATGGAAAGCTTGTTCCTTCCTCGTCGGTAAA TTATACTTTCAACTTATTTTCACTTTTATTATTTCCTTTTTTCTCTCCAAAATGTTCACT TAAATTGATTATCAGAGTGTTTATACTTGTTCTTAGATAATTTAAGTTTTTAGATATTTT TAAAAGGTAAATTATTACTATCACACGAGTCTCGGAAACTTTTCAATTGGTTACCACTTA CCAGGGAGTAGTAACATGTGGTGCCATATCTTATCCCACAAAATTAAGAAATATATGGAG CAAATTTGAAGGGGTTAAGTTACCAAAATTGTT…	421	9.1	46.7316	Vacuole.	signal peptide	plasmalemma	Not used to construct neighbor-joining tree
BnaNPF5.62	BnaA09g17780D	ATGGCATATTACGGGATATCGAGCAACCTAGTGATTTACATGACAACCAAATTGCACCAA GGCACGGTCAAGTCGTCGAATAATGTGACCAACTGGGTTGGGACAGTTTATCTGACTCCC ATCTTGGGTGCTTATGTCGCGGACGCTCATCTTGGTCGCTACCGCACTTTCGTCATCTCT TCTACTATCTATTTTTTGGTACGTATATTTTCTTTTCTCTAACCATTACGAAACAAAGAT ACTAGCTTAGAAGATACATAAAATATTAAACTACTTGGTCTATATGCACGGGAAAATCAA TATCTTTCTCATTAGTCATTATGAATCAGGAAGGCTAAATGATTCGGTAACCCTCCCAGC CCTGAACTAACCGGTTTAATCATTTATCAATTT…	409	9.6	45.303	Vacuole.	signal peptide	plasmalemma	Not used to construct neighbor-joining tree
BnaNPF5.63	BnaA05g01710D	GTAAAGAGTAAGACAATTGTTTAAGACGATGTCTAGCTAGGCTAATTTAAGACATTGTTT TAAAAATTAAAATTCCAGATCCCACTAATAAAAAGAGAATCAACATGCAACCTTAAAGGC TTAAACCATTTCCCTTTAGTCTCTCTTGACTGTCATAGCTCTTCCAGTTCCCACAACATT ACCAAAAATAAACCAAAAACATCAAAATTTACTTAAAACAAAAAGTAATGGAGGCTGCAA AAGGCTACACCCAAGATGGCACCGTCGACCTCCAGGGCCGTCCCGCCCTCGCGTCCACGA CCGGTCGTTGGAGAGCTTGCTATTTCCTTCTTGGTATTTTTGTACACAAGTCATTATTTT CATCAAATTATACCAGTTGTTTAATGGATTAAA…	325	9.32	36.2857	Cell membrane. Vacuole.	others	plasmalemma	Not used to construct neighbor-joining tree
BnaNPF5.64	BnaA02g24280D	ATGGCATTAGAAGAGGCAGGAGATGATTACACAAAAGATGGAACTGTTGATCTTCGAGGC AATCCTGTCCGAAGATCCCAAAGAGGTCGTTGGAAAGCTTGTTCCTTCGTCGTCGGTATC TATTTCTCTTATTTTTTTCAACTTTTCTCTTTTACTAAGTGTCTTTTCCTATAATGTTTA CACTTAACTGATTAATATCCCATTATGAAAATATATGGAACAAACTTTTAAGGTGATCAA TATCCCCAATTATTGAGTTGTTCATTTGCGAAAATGGTAAAAACAAATCCCCAATTGATG TAATGATATATGTTCCATATAAAAAACAACTGCAAAGATTAACACTATTAACCCAGTCTT AGAAAATACGAGTACAACAACGAAGAAACTCTT…	494	9.72	55.8612	Cell membrane. Vacuole.	others	plasmalemma
BnaNPF5.65	BnaA07g23260D	ATGGCCACAACCGTAGAAACACCTCTTCTAGAAGAACACGTGATGGACGCCGTTGACCAC GACGGGCTTGTCGCCGACAGATCAAACACCGGTAGATGGACTGCCGCATGGTTCATAATC GGTGAGATCACAAGCTACTCTGTTTCTGATACTTTACCCGTGCTTCTGAATCTCTTAGTA TCTTTGCAGGTGTGGAGGTTGCGGAGAGGTTCGCTTATTATGGGATCGCATCGAATCTTA TCAGCTACTTGACTGGACCACTTGGTCAATCTACGGCGGTTGCCGCAGCTAATGTCAACG CGTGGTCTGGAATCTCCTCTCTTCTTCCTGTGCTGGGAGCTTTTGTCGCCGACGCTTTTC TTGGTCGGTACCGAACCATTATCATCGCGTCTC…	380	6.11	41.7821	Vacuole.	signal peptide	plasmalemma	Not used to construct neighbor-joining tree
BnaNPF5.66	BnaA07g23240D	ATGACCTTGTTGCAATTATCGTATATACTGTTACCATGCAGATTCCTCAATAGAGCAGCG ATTTCGTGTGACTTAGCTGAAATTGAAGAAACAAAAGCAGTGCTTAGGCTTGTTCCCATA TGGATGAGTTGCTTAGTCTATGCCATTGTAAATGCACAAGCTTCTACTTTCTTCATAAAG CAAGGAGCCACAATGGACAGGTCAATCTCACCAGGATTCTTAGTCCCTTCAGCTACATTC CAAAGTTTCATAAACATATCGATTGTCATCTTCATCCCAATCTATGACCGTGTACTTGTC CCAGCCGCAAGATCCTTCACGCAAATCCCATCAGGAATCACTATGCTTCAAAGGATTGGC ACGGGCATTTTCCTCTCCATTATTGCTATGGTA…	262	6.57	29.1541	Vacuole.	signal peptide	plasmalemma	Not used to construct neighbor-joining tree
BnaNPF5.67	BnaC04g26790D	CATCACTCATCAACAATCCTCTATCCCTCTCTCTCACTCTCTCAATCATTAACACAAAAA AATATGGAGCACAATAAGGTTGATACAAAGCTTCAAGAATCGTCGTACGATGATCAACAA AAATGGGTTCTTGACTCTTCTCTCGATAGTAGAGGAGGGGTTCCCGTTCGGGCTAGAACC GGAGCTTGGAGAGCTGCGTATACCGGGACTGAAAGCTTGTAATCAAGAAATATGTGTTGA GCCACGGAAAGCCCACGAAATAGCCTTCTTCATTGCAATCTACTTGATCTCCATAGGCAC TGGAGGTCACAAGCCATCCCTTGAGAGCTTTGGAGCTGACCAATTCGAAGATGGCCATCC TGAAGAAAGAAAGATGAAGATGTCTTACTTTAA…	496	7.63	55.2045	Vacuole.	signal peptide	plasmalemma
BnaNPF5.68	BnaC08g24890D	ATGGCTACTTCGCTTTTGGTCTTCCTTATTGGTAAACCGTTCTATCGTTATCGAGCACCT TCTGGTAGCCCATTGACACCGATGTTGCAAGTCTTTGTTGCTGCCGTTGCTAAAAGACAT CTTCCTCGTCCCAATGATTCTTCTCTTCTTCATGAGTTGTCTAGAGAAGAGTATAGTAAA GGACGGCTTCTTTCCCGCACAGAAAAGCTCAAGTAAGTTTACGAGTTACAACTATATATA TGTTCAATTTTGGTTTAGGTTCGGTTTTGGTTATTGAACAGCAATACCTACTAAACAAAG TAAAATATAATACAATCTACTGATTTGTTACACATTCTATTTGAATTCATTTTTTTTTTC AAAATACAAATCTAGTTTTTTGTTTAAATGGTT…	365	9.5	40.5866	Cell membrane. Vacuole.	others	plasmalemma	Not used to construct neighbor-joining tree
BnaNPF5.69	BnaC09g42590D	ATGGCTGGAGGAGATAAAAGAAGAGGACTTAGCAAATCTTGTGCCCTTCTCATAATGATT GCCGGGATAGAGAGATATGCATTTAAAGGAGTTGCATCAAACTTAGTGACTTATTTAACT GATGTGGTAAAGATGAGCAATTCAAGAGCAGCCACGACTGTTAACACTTGGAGTGGCTTC ACTTTCATGTTGCCTCTCTTCTCTGCTCCTTTCGCCGATTCTTACGGGGACAGATTCTTC ACCATCCTCGCTTCTTCTTCTCTATACTTTGTTGTAAGTATTACTAAACCAACCTTCAGA AAGAGTCGATTCAAATTTTTTCGCTTAACTATATCTTCCATATTGAAATATATATGTCTC ATATGATCTCTTATCAAGTGGTCCCTTTCCTTT…	265	6.99	28.9553	Cell membrane. Vacuole.	signal peptide	plasmalemma	Not used to construct neighbor-joining tree
BnaNPF5.7	BnaA03g19060D	AAAAACACCATGCAGCCTTAAGATATATCCCTTTAGTCTCTTTTCACAGACCTGACCTCT CATAGCTCTTTGAATTCTCATAAGATTACCAAATATATACAAAAGAAAACATCAAAAGTT TTATAATTTATAACAAAATACAAAAAATGGAGGATGCAAATGTTTACACACAAGATGGCA CCGTCGACCTCCAAGGCCGTCCCGTCCTCGCGTCCAAGACGGGCCGTTGGAAAGCTTGCT CTTTCCTCCTTGGTATTTTAGTTTCATATATATTTAAAAGCATATTAATTGTTTTTTTTT ATTAATTCACAAGCTATATATAGTCTTGTGTGTGTGTGTGTGAGAAGGGTATGAAGCGTT TGAGCGGATGGCGTTTTATGGAATAGCTTCGAA…	586	9.04	65.2099	Vacuole.	others	plasmalemma
BnaNPF5.70	BnaC02g05830D	ATGATGAAAAGAACTCAAACTCATGTTAAACGACAACAATTTACAATATGAGAAAACTAT AATTGTTGCAAACTTGAGTTTTTTTTCATATAACGTGATGATCCCATTTAAAAATGAAAC TCATAATACACTTGTAGGTCCGACCCTCAGAGGAAGCCGAAGAAGCAAGGGCTTTCGACC TTCATAAATATATATTAGGTTCGGCCATTAATATACAAAGTATCATTTAGCTTAGTGGTA TAAATCTTGGTGTTTATATCTCAATAACCCGGATTCGAGCCATGGGTTTGACATTTTTTA AAAGTGAGGCCCACAAAATGCTGACGTGGCGCGCTGAGGAGTGAGCAAAAACTCAATTAT TATAATATAGATTTTTCTTTTAGAGTATGGGAC…	463	9.02	51.6666	Vacuole.	signal peptide	plasmalemma	Not used to construct neighbor-joining tree
BnaNPF5.71	BnaC02g47020D	ATGGCATACTACGGGATATCTAGCAACCTAGTGATTTACATGACAACCAAATTGCACCAA GGCACGGTCAAGTCGTCGAGCAATGTAACCAATTGGGTTGGGACTATCTTTCTCACTCCC ATCTTGGGTGCTTACGTCGCAGACGCGCATCTTGGTCGTTACCTCACTTTCGTAATCTCT TCCGCAATCTGTTTCTTGGTATGTAAATATTCTGTTCTATAACAGATAATAAAAAGACAA AAAAATACAGAAAAATCTAAATTAATACTAGTATATCTTTGTACAATGTTATTTTAACGA GAAAAGTTTCATTTAAAGCATCAACTTTCAAATTTAGATTGAAATAAAGTACTATTTTTT CTGAACCAAAAACAATGCTCAACTTTTGTTGAC…	522	7.09	57.6226	Cell membrane. Vacuole.	signal peptide	plasmalemma	Not used to construct neighbor-joining tree
BnaNPF5.72	BnaA09g17770D	ATGAAAAGTCTAGGGACATCGTATTCGTTAACGAGTTTAGGGATGGGGAATTTCTTGAGC AGTTTCTTGTTGTCGACGGTATCCAATATAACGAAGGAACGAGGAAGAGGATGGATTTTG AACAATCTTAATGAGTCTAGGTTGGATTATTATTACTTGTTCTTTGCGCTTCTTAATTTT TTTAACTTCGTCTTCTTCTTGGTTGTGGTTAAGTTTTATGTCTATAGAGCTGAGGTAATT CATTCACTGGATGTGAATGAAGAGGAAGTGAAGGTGATGGTGTCGAGGAGTAGGGAATGA	100	8.01	11.5733	Chloroplast.	signal peptide	extracellular	Not used to construct neighbor-joining tree
BnaNPF5.73	BnaCnng64880D	ATGACCTTGTTGCAATTATCGTATATACTGTTACCACGCAGATTCCTCAATAGAGCAGCG ATTTCGTGTGACTTAGCTGAAATTGAAGAAACAAAAGCAGTGCTTAGGCTTGTTCCCATA TGGATGAGTTGCTTAGTCTATGCCATTGTAAATGCACAAGCTTCTACTTTCTTCATAAAG CAAGGAGCCACAATGGACAGGTCAATCTCACCAGGATTCTTAGTCCCTTCAGCTACATTC CAAAGTTTCATAAACATATCGATTGTCATCTTCATCGCAATCTATGACCGTGTATTTGTC CCAGCCGCAAGATCCTTCACGCAAATCCCATCAGGAATCACAATGCTTCAAAGGATTGGC ACGGGTATTTTCCTATCCATTATTTCTATGGTA…	183	10.16	20.1368	Vacuole.	signal peptide	chloroplast	Not used to construct neighbor-joining tree
BnaNPF5.8	BnaC03g22680D	CTAATCTTTAAGACCTTGATCTTACTAGTAAGAAAAAAACACCATGCAGCCTTAAGCTAT ATCCCTTTAGTCTCTTTTCACAGACCTGACCTCTCACAGCTCTTTGAATTCTCATAAGAT TACCAAATATATACAAAAGAAAACATCAAAAGTTTTATAAATATTTATAACAAAATACAA AAAATGGAGGCTGCAAACGTTTACACACAAGATGGCACCGTCGACCTCCAAGGCCGTCCC GTCCTAGCGTCCAAGACGGGCCGTTGGAGAGCTTGCTCTTTCCTCCTAGGTATTTTAGCT TCATATATTAAAAAGCATATTAATTGATTTTGTTTTATTAATTCACAAGCTATATATAGT CTTGTGTGTGTGTGAGAGAAGGGTATGAAGCCT…	576	8.95	63.9793	Vacuole.	others	plasmalemma
BnaNPF5.9	BnaA04g23260D	ATGGAGGCTGCAAAAGTCTACACACAAGATGGCACCGTCGACCTCCAAGGCCGTCCCGTC CTCGCGTCCAGGACCGGCCGTTGGAAGGCTTGCTCATTCCTCCTCGGTATAGAGTAATCT CAAGTCACTATTCTCAATATATTGTACCAGCTAAATGAGTTTAATGGATTAAAAAGCATA TTAATTGCTTCTGTTTAATTGATTCTAAATCTTTATTTAGTCTTGTATGTGTATGTGAAG GGTATGAAGCGTTTGAGCGGATGGCGTTTTATGGAATAGCTTCGAACTTGGTGAATTATT TGACAACAAGACTACACGAAGACACGATCTCTTCGGTTAGAAATGTGAATAATTGGTCCG GTGCCGTTTGGATCACGCCGATAGCCGGAGCGT…	583	9.28	64.5771	Vacuole.	others	plasmalemma
BnaNPF6.1	BnaA08g24900D	AAAGCTCAAAAACAAAACAGCCCTTTTCTCTTTGCTTGTAACTGACCAAACAATCAATAT CCCCATAACCCCCACCCCAACTTGCAAAAATCTTTCGTCCATCCTCAAGATATGTCTCTT CCTGAAACTAAATCTCAAACCCTTTTAGATGCTTGGGACTTCCAAGGCCGCCCTGCCGAT CGCTCTAAAACCGGTGGATGGGCCAGCGCCGCGATGATTCTCTGTAAGTATAATCACGTA CAATTGAAGTTCTAGAAAAAAACTACAACGGTGTATATATTATATACCAGTGAAAAAGAA ATTGAATATCTTGTGGGCGTTTAGTACGTTGTAGTTTTATTCGAAATGGGTTGGAGTTCT TTTCTTGTTTGTGTCAATTTATTTTCCATTTCA…	576	8.53	63.5132	Vacuole.	signal peptide	plasmalemma
BnaNPF6.10	BnaA05g19580D	GACATGGGGAATTACAAAGAAGCTGAAAACCTTGGAACCACATGAAATAAAAAAATGTCA TTGTCACAAGATAGTGAAATCACACTGTTGTCTCTTGCGTATGTGTTTGTTTAGATCTGA TCATCCACGAAGAACCACACATTAAAGCAAAGCCACAATTTGAAAAAGACCCAATCAACC CCATCACTCTTCACATGTCCATTGAATCGAATCTCCTCTCCTCTCCTTTCTTCTTTTGTT TTGTTGGACTTAGATAGAATCAAAGGACACACAAAAGTGTCAAAACCCTTATCACTATAA CCTCCACCATCTTCAACATCTCTCCTTATAAACAACTCTACTACTACTCTTCTTTCTCGC TCACATTCTCTTAAGTACTCAATAAGCAATGGT…	480	8.65	52.6904	Vacuole.	signal peptide	plasmalemma	Not used to construct neighbor-joining tree
BnaNPF6.11	BnaC05g30740D	ATGTATTTGTATTTGTCATACCATGTGAAAAACATATTTTCATTGTTAGAATTTTTTATT ATTCTTTTGATAATAAGCAACTTTTGAAAAAAAATTGTTTTACATATAAACTATATGGTA ATGAATTTATATAATTGACAAAAATGCATTTATAAGATAATTTAATTATTTAATAATAAT TTTCTTATAATTATTATTTGCCCCAATGAATTTTTTTTCTGGCTCGGCCGTATGCCTTTT TAAACGTTTGGATGCATCTCGAATGCTTTTTGGTTCACCAAATTGAGATATACATGATCG AAATTTCCGCAAAACTCTATACGTGTCAGAAGAATGACCAGATTTTGCAAATTATTTGGA AGATACCAAGATTCCGAAAGGAAGTTTCTTAAG…	472	8.9	51.9085	Cell membrane. Vacuole.	signal peptide	plasmalemma	Not used to construct neighbor-joining tree
BnaNPF6.12	BnaC05g09690D	ACGTTTAATATCATAAAAGAAACCAAAAGGTCTAAAAAAAGCCTTTTTAAGAACTTTGCT TGTATTGACCAAGCAACCTTTGTCCCTATAAGAAAACTGCAAAAACATTTCGTCCTGCGT CCATCTTCAAGATATGTCTCTTCCTGAAACAAAATCTCAAACCCTTTTGGATGCTTGGGA CTTCCAAGGCCGCCCTGCCGATCGCTCTAAAACCGGTGGATGGGCTAGCGCCGCGATGAT TCTCTGTAAGTATAATAACACACATATATTACGTTATAAGCTTATTCGAAATGGTTTGGA GTTAATTTCAGTTTCTTCCTGGATGTATCTAACTTCAGTTTATTTGAAGGTATTGAGGCG GTAGAGAGGCTAACAACTTTAGGTATCGGCGTT…	350	8.07	38.1	Vacuole.	signal peptide	plasmalemma	Not used to construct neighbor-joining tree
BnaNPF6.13	BnaCnng61860D	ACGTTTAATATCATAAAAGAAACCAAAAGGTCTTAAAAAGCCTTTTTCAGAACTTTGCTT GTATTGACCAAGCAACCTTTGTCCCTATAAGAAAACTGCAAAAACATTTCGTCCAGCATC AAGATATGTCTCTTCCTGAAACAAAATCTCAAACCCTTTTAGATGCTTGGGACTTTCAAG GCCGCCCTGCCGATCGTTCTAAAACCGGTGGATGGACTAGCGCCGCGATGATTCTCTGTA AGTATAATAACACACATTTAGTACGCTATAAGCTTATTCGAAATGGTTTGGAGTTAATTT CAGTTTCTTCCTGGATGTATCTAACTTCTTGTTAATAATTATTTGAAGGTATTGAGGCGG TAGAGAGGCTGACAACTTTAGGTATCGGCGTTA…	333	9.05	36.6906	Cell membrane. Vacuole.	signal peptide	plasmalemma	Not used to construct neighbor-joining tree
BnaNPF6.2	BnaC08g15370D	CAAAAGCTCAAAAACAAAACAGCCTTTTTCTCTTTGCTTGTAATTGACCACACAACCAAT ATCCCCATAACCCCTCGCCCAACTTGCAAAAACCTTTCGTCCATCCTCAAGATATGTCTC TTCCTGAAACTAAATCTCAAACCCTTCTAGATGCTTGGGACTTCCAAGGCCGCCCTGCCG ATCGCTCTAAAACCGGTGGATGGGCCAGCGCCGCGATGATTCTCTGTAAGTATAATCACA TACAGTTGAAGTTCTAGAAAAAGACTACAACGGTGTATATATATATACCAGTGAAAAAGA ATTTGAATATCTTGTGGCCGTTTGTTGTAGTTTTATTCGAAATGGGTTGGAGTTGTTTTC TTGTTTGTGTTTATTTATTTTCCATTTTATACT…	576	8.65	63.5914	Vacuole.	signal peptide	plasmalemma
BnaNPF6.3	BnaA09g47380D	CCAAAAGCTCTAAAACAAAACAGCCTTTTCTCTTTGCTTGTAAACCACTGTCCCCATAAG AACAGAAGTTCTAAGAAAAATTGAAAAAAAAAATCTTCCATCAATCTTCAAGATATGTCT CTACCTGAAACTAAAACACAAACCCTTCTCGATGCTTGGGACTTCCAAGGCCGCCCAGCC GATCGTTCTAAGACCGGTGGATGGGCCAGCGCCGCCATGATTCTCTGTAAGTATAATCAC ATACAATAAAGTTTGGAGAGCAAAATCTACCAACAGTATATATGCAAAAGACAAAAACAA AGAAACAGTTATGGCCGTTTAGTACGTTATATGTTTATTCTAAATGGGTTGGAGTTTCTT CTTGTGGGCATCATTTTTTCCTGGATCTATCTA…	575	8.24	63.4132	Vacuole.	signal peptide	plasmalemma
BnaNPF6.4	BnaC08g41560D	ACCAAAAGCTCTAAAACAAAACAGCCTTTTCTCTTTGCTTGTAAACCACTGTCCCCAAAA GAACAGAAGTTCTAAGAAAATTTTTTTAAAAAAATCTTCCATCAATCTTCAAGATATGTC TCTACCTGAAACTAAAACACAAACCCTTCTCGATGCTTGGGACTTCCAAGGCCGCCCAGC CGATCGTTCTAAGACCGGTGGATGGGCCAGCGCCGCCATGATTCTCTGTAAGTATAATCA CATACAATAAAAGTTGGAGAGCAAAATCTACCAACAGTATATATGCAAAAGACAAAAACA AAGGAACAGTTATGGCCGTTTAGTACGTTATATATGTTTATTCTAAATGGGTTGGAGTTT CTTCTTGTGGGCATCATTTTTTCCTGGATCTAT…	575	8.43	63.3541	Vacuole.	signal peptide	plasmalemma
BnaNPF6.5	BnaA07g12830D	TATTCTCATCAAGGCATTACTAGAAGAAAAATGGTTTGGATAATCTTTTTCTTCACGCTT GTAAATTAATGGTTTGTAAGATTTTGAACTGGGGACTGATGTGGTGGTTTTCAGGAGAGC AAAGGGAGTTGGACGGTTGCTGATGCCGTAGACTACAACGGCCTACCCGCAGATAAATCC AAAACCGGTGGCTGGATCACCGCAGCTCTCATTCTTGGTTCGTTTTATTCTCTTCTATTT TCTTCATTATTATTAAGTTCTGGACATAGGTTGGTAATTTTTGGTATCTTCTCTATACTT TTGAAGAAACATTTATGCATTTGTAGATGTACTATTTGTCCAAAAATGTTACCTCTATAC ATAGATGCATTTGCAGATATACTATTTGTCCAG…	588	9.03	64.6997	Vacuole.	signal peptide	plasmalemma
BnaNPF6.6	BnaC04g17300D	ATGAGAAGAAAAAGGAAAAGAGAGAAGGGGAAGGATGGTTAGTTTGTTAATTTAGTTTTT TTAATGGTTATTTGGCCAAATTTCTCTATAAAAAAGGTAAGAAACCGGCCAAACTTAAAT TCCAGACAATTTGTCAAAAAAAAAACAAACTTAAATTCCAAAATCTAAAGTTTAAAATGA TAATAAAGTTGGAAAAGGCGTGACGAACCTATCTCTAAGGCTTCACATTTTCGTGATGTC TCAAATCACATATAGTGGAAGGTCGGTGCGAGCTCTCATCCTCTCTCTTTCAATTATTTT GTGCCTATAAAAGGGCAGTCTCCTCTGCATCATTCTTTGCTTCTGTGGCTTACAAAGAGC AGACATTTAGCAGAAAAGTAAGGCTATTCTCAT…	601	9.43	66.3527	Vacuole.	signal peptide	plasmalemma
BnaNPF6.7	BnaC07g16870D	ATGACGAAAATGAAAAATATAAAAAGGGTGAATTGTTGAAATAATAAATAAAAAACTAAA ATTAAGAAACTGACTATGGGCTGGAGAGATATAAAAAGAAAAATAAAAAGGAAGAGAGAG AAGGGGAAGGATGGTTAGTTTGTTAATTTAGTTTTTTTTTATGGTTATATGGCCAAATTT CTCTATAAAAACGGTAAGAAACAGGCCAAACTTAATCAAAAAAATTTCTCAAAAAAAAAC AAACTCAAATTCCAAAATATAAAGTTTAAAATGATAATAAAGTTGGAAAAGGCGTGATGA ATGCTTCACATTTTCGTGATGTCTCAAATCACATATAGTGGAAGGTCGGTGGGAGCACTC ATACTCTCTCTTTCGATTATTTTGTGCCTATAA…	602	9.42	66.4441	Vacuole.	signal peptide	plasmalemma
BnaNPF6.8	BnaA02g01590D	GGATTGTGTTTTGGTTATATCAATTATTGCTTTTATTTCCTCACTGCAAGAGACTCCTAG TTCCATGGTTTTATGAGAGAGCACATCCAACATGGTTGTATCAGAGATTAAATCCCCGTT GACGCCAGGAGGTTGTTCAAGCTCTTCAGTGCATAGGAAGGAGTTGAGTGTGTTCTTCTT GGAATCAGATAACAGACGTCTTGCTCTTGGCCGTGGCTATACTGGTGGCACCACTCCTGT TAACATCCATGGCAAACCCATCGCTAATCTTTCTAAAACCGGTGGTTGGATCGCTGCTCT CTTCATTTTTGGTAACTTTTTTGTATACATTTTTTTCTTAAATATCAGTATATAGTTCTT CTACTTGAAGCTTTACGTTTTGGTTTGGTTGCG…	623	8.67	68.9803	Vacuole.	signal peptide	plasmalemma
BnaNPF6.9	BnaC02g04710D	GGATTGTGTTTTGGTTATATCAATTATTGCTTTTATTTCCTCACTGTAAGAGACTCCTAG TTCCATGGTTTTATGAGAGAACACATCCAACATGGTTGTATCAGAGATTAAATCCCCGTT GACGCCAGGAGGTTGTTCAAGCTCTTCAGTGCATAGGAAGGAGTTGAGTGTGTTCTTCTT GGAATCAGATAACAGACGTCTTGCTCTTGGCCGTGGCTATACTGGTGGTACCACTCCTGT TAACATCCGTGGCAAACCCATCGCCAATCTTTCCAAAACCGGTGGTTGGATCGCTGCTCT CTTCATTTTTGGTAACTTTTTTTGTATACATTTTTTTTCTTGAATATATTAGTATATAGT TCTTCTACTTGAAGCTTTATGTTTTGGTTTGGT…	623	8.84	68.9593	Vacuole.	signal peptide	plasmalemma
BnaNPF7.1	BnaA01g11510D	ATTGCAACTCAAAATCTCAACAAATAAAGAGTTTCTTTTTCACTTCCTTTTCTCTTCTTT AACTTCCTTGATTCCTGTATTTGTCTCTTCTTTGATCCAAAGGTTGCTGCTCTCTTTCTT CTCGACCAGGTTTACTCTTAACCGGACTCTCTTTCTCTCTTCAAATCAAAATCTCTTTGG ATAATATCACACGAAACCGCATAGATGGATCAAAAAGTAAGACAGTTTGAGGTTTGCACT CAAGATGGAAGCGTTGATCGTCACGGTAATCCAGCAATCCGAGCCAAAACCGGCAAATGG CTCAGTGCTATTCTCATTCTTGGTAAGTCTATCGATACATATATTTTATGTTCTTGAAGT GTTCATATAGTTTATGTTCTTGAAGTGTTGTGT…	584	6.22	64.6043	Vacuole.	signal peptide	plasmalemma
BnaNPF7.10	BnaCnng78690D	AACCACAAGTTAACGTTGTTTTATGTGTGTTATAGGGACTGGTGATGTTATCTTTATCTA CTGCTGCTTTGTTACTTGAACCAAGTGGTTGTGGAGTTGAAGAGTCACCGTGTAAGCCAC ACTCAACGTTCAAGACAGTCATCTTTTACCTATCAGTGTATCTGATCGCGTTAGGGTACG GTGGTTACCAGCCGAATATAGCTACCTTTGGAGCTGATCAGTTTGATGCAGACGACTCTG TTGAAGGACACTCGAAAATCGCGTTCTTCAGTTACTTCTACTTGGCTTTGAATCTTGGAT CGCTCTTGTCGAACACCGTCTTGAGTTACTTTGAGGATCAAGGAGACTGGCCTTTAGGGT TTTGGGCGTCTACAGGCTCTGCTTTTGCAGGTT…	389	6.6	43.8145	Vacuole.	others	plasmalemma	Not used to construct neighbor-joining tree
BnaNPF7.2	BnaA03g44820D	ATGGATCAGAAAGTAAGACATACTGAAGTTTGCACTCAAGATGGAAGCGTTGATCGTCAT GGTAATCCAGCAATCCGAGCCAAAACTGGCAAATGGCTCACTGCTATTCTCATTCTTGGT AAGTCTATATATACACATAAACACTTATGTTCTTGTAGTTAAAAGTGTTTTAGGTTCTAA AGAGATATGGTTTTTGATCAATACAGTGAACCAAGGGCTAGCGACGCTTGCCTTCTTTGG TGTAGGAGTGAACTTGGTTCTGTTTCTGACAAGAGTGATGGGACAAGACAATGCAGAAGC TGCAAACAATGTCAGTAAATGGACAGGAACTGTTTATATCTTCTCTTTGCTTGGCGCTTT CCTCAGTGACTCTTATTGGGGACGTTACAAGAC…	584	7.52	64.6036	Vacuole.	signal peptide	plasmalemma
BnaNPF7.3	BnaC07g36810D	ATGGATCAGAAAGTAAGACATACTGAAGTTTGCACTCAAGATGGAAGCGTTGATCGTCAT GGAAATCCAGCAATCCGAGCCAAAACTGGCAAATGGCTCACTGCTATTCTCATTCTTGGT AAGTCTATATATACATAAACACTTATGTTCTTGTAGTTAAAAGTGTTTTAGGTTCTAAAG AGAGATGGTTTTTAATCAATATAGTGAACCAAGGGCTAGCGACGCTTGCCTTCTTCGGTG TAGGAGTGAATCTGGTTCTGTTTCTGACAAGAGTGATGGGACAAGACAATGCAGAAGCTG CCAACAATGTCAGTAAATGGACAGGAACTGTTTATATCTTCTCTTTGCTTGGTGCTTTCC TCAGTGACTCTTATTGGGGACGTTACAAGACTT…	584	8.18	64.6747	Vacuole.	signal peptide	plasmalemma
BnaNPF7.4	BnaA05g35790D	ATGTCTTGCCTAGGGATATATAACAAAGATGTAAGTACTTTAATTTATAAGCTTTTATAT ATCTTCAGTTGTTTCTTTTGCTTACTCAGAGTTTGAATTTAATGGGCCTTCACTTTTCTT CCTTATAAGATTTTGTTTATATGATTAAGGTTCTTGTTTCTTGAATTACATATGTGCTTA AAATGAATTAGAAAAGAAGGTAATTAATAGTATAACTTTTCTTTGGTGGCTCAAGAAGAG CATATCAAAAGGGCATGCTTAATGCAATCGACAGTCGCAATCTTTATGTGCAAAATGCGT TTAGCTCAACATCTTTTCTTTTATTTTATTTTTTTTCCTTCAAACTCTTGTTTTAATCGA CAAGCTTTTAATTAAGCTCGATAATAGCTAATC…	615	5.93	68.7205	Vacuole.	signal peptide	plasmalemma
BnaNPF7.5	BnaC05g28620D	ATGATGATGAAGAAAGAAGAAGAAGAAGAAACAAGAGATGGAACTGTGGATTACTATGGT CGTCCCTCTATCCGTTCCAACTCAGGCAAATGGGTTGCTGGCATCATCATTCTCGGTATG TCTCTCTTCTCTAATCACGATTTAAATCGAAAGCAAAAACGACCATAAAACAAAAAAGGA CTATCAAACAAGACAATATTGTCTTGAATACTTTACAGCTTCTTTGTACATTTTCTGGTT CATCACGTCCTATATGTAACGTATAAATATGTTATGATATAATGCATATCTAAAAGTGTG TAGATTGATTGACATGCGTACTTATCTTTGAGGTAATAAGTTATCAGAAACTAGGAAAGT GACAACAGAACCAACCAAAAATCATTAAAAGTT…	615	5.93	68.7064	Vacuole.	signal peptide	plasmalemma
BnaNPF7.6	BnaA09g24330D	ATGTCTTGCCTAGAGATTTATAACAAAGACGTAAGTAACTCTTTTAAGCTTATCTCTTTA GTTAGCTCTTTTGCTTATATTAATGGGCGTTTACTTTTCTTCCTTACAAGATTCTTTTAA TGCGATTAAGGTTGTTGTTTCTTGATTTACATATGTGACTACAAAAGGATTTTTTTTCTT CAAAACTACTTAGAACTTATTAATACAGTATAACTTTTAAAAGATCTTTGGTAGCTCAAG AAGAGCATGATCAAAAGGGCATGCTTAGTGCAATTGAAAATCACATCTTTATTTCAAAGT ACACTCAGCTCAACTCCCTCATGCTTTTCTTCAGTTTTTGTTTTAATCCATTTAATTAAG TTTAACAATATTGCCTTTGTTATAGCTAATATT…	621	6.14	69.4081	Vacuole.	signal peptide	plasmalemma
BnaNPF7.7	BnaC05g24580D	ATGTCTTGCCTAGAGATTTATAACAAAGACGTAAGTAACTCTTTTAAGCTTCTCTCTTTA GTTATAAGATTCTTCCTTATAAGATTCTTTTAATGCGATTAAGGTTGTTGTTTCTTAATT TACATATGTGACTACAAAAGGATTTTTTTTTCAGCTCAACTTCCTCATGTTTTTCTTCAG TTTTTGTTTTAATCCATTTAATTAAGTTTAACAATATTGCCTTTGTTATAGCTAATCTTC TTGTGTAACAGTTCTCTTTTTTTGTGCTGCAACTTAAAGTCGAGAATAAATCCAAAGAAT CTTGAAAATTGTGTGTATACGAAACGAGAATACGTGGCATGCAGAATTGTGATTCTATAA TAATCACGTCAAATCATAGATTCAAAATGAAAT…	620	6.35	69.3491	Vacuole.	signal peptide	plasmalemma
BnaNPF7.8	BnaA10g15520D	ATGGCCGCTATGGATCCGAGAAATAATGGTTACGTTGCTCCGCTAAATGTACGTGAATAA CTCATTCCTTTTCATGTATCAAACTTTTTCATTTTTCAGTTTTAGGAATTCTGTGTAAGT TTTCATATAAAAACATCTGATTTTTCCTTAAAGGTACAAAGGTAAAAAAAAAGGAACCAA GTTCAAGAATTATACTGCTTTTGTAGGGAGTAAGATAATGATATATTTAACTTGAATGTG ATATTATTTTAAGGATAAGGAGAGAGATGAAGATATTGAAGTTGGTGAGGTGGTAGAGGT TCAAGATAACCAAAGTGTGGCATCTCTCAAGTCCAACGATTCTGACCTTAAGAAGAAGAC TAATGATGGTGATACAAAGGAGAAAGGTGGCTG…	608	6.12	67.0685	Cell membrane. Vacuole.	others	plasmalemma
BnaNPF7.9	BnaC09g38060D	ATGGCCGCTATGGATCCGAGAAAAAATGGTTACGCTGCTCCGCTAAATGTACGTGAATAA ATACTCATTCCTTTTCATCTATCTATTTCAGATAGAAACACAACGGAAGACAATAAAAAC ATCTGATTTTTGTAGGGAGTAAAATAATGATATCTATTAGCTACTTGGTTTGGGATACAT ACATAACTGTTTAACTTGAATGTGACACTATTTTAAGGAGCAGGAGAGAGATGAAGATAT TGAAGTTGGTGAGGTGGTAGAGGTTCAAGATAACCAAAGTGTGGCATCTCTCAAGTCCAA CGATTCTGACCTTAAGAAGAAGACTAATGATGATGATACAAAGGAGAAAGGTGGCTGGAC TAACGCACTCATTTTGCTAGGTACACTTTCCAT…	608	6.12	67.0826	Cell membrane. Vacuole	others	plasmalemma
BnaNPF8.1	BnaA09g18920D	GCCTGGAAAAAAAAATAAAAAAAATTGAATCACAGGTCTTCCAATTGATAAGAGAGTAAA GAGATTCATCAAGATTAAGGAATCTTTCTGGTCGAAGCCGGGAAAAACGATGGGTTCCAT TGAAGAAGAAGAAGCGCCTCTCATCGAACAAGGTTTAATCTCACAGGTTTGATGGAGTTT CTTATCGCTTGAATTCCTTCCGCCTTAGGTTTCTCTGTTTTGACTTGATCTTTCTGGTTT GTTGATCATCTTCCCATGTATCTGTTTGAAACTCTGAACAAGTGTGTTTCCAATATTGGA AATGAAGAAATCAAATTAGCTTTTCATTAGGGAAAAATATAGCCTTTCTTTCCTAATTTT GCTTTGATTTCATGACTTTTTTTTTGATTAGTT…	585	5.77	64.1531	Vacuole.	others	plasmalemma
BnaNPF8.10	BnaA02g26150D	ATGGGTTCGATTGATGAAGAAACGTCACTCCTTGAAGCTGAACAATCTCTTTTACAGGTT CAGCCTCATGGGTCTATGTAATATTTGTGACCGTTTCATAAGTCTCTGAAGAAGATCCAT GTCTGATTTCTTTATTTTCCAGGAAGAAGTGAAACTGTATGCTGAAGATGGGTCAGTAGA CATTAATGGAAACCCACCATTGAAGCAGAAAACAGGAAATTGGAAAGCTTGCCCATTCAT TTTTGGTATAAATCAATTCTAATACTTATGGTCCTCCTAATGTCCTGTCTGTAACTTTCA AGAACCAGTATGCTTTGATGTGCAGCCAATGAATGCTGTGAACGGTTAGCTTATTATGGC ATTGCCAAGAATCTAATCACTTACTTCACAAAT…	500	5.22	55.5852	Vacuole.	others	plasmalemma
BnaNPF8.11	BnaC07g50970D	ATGATTAAGATAGAAGTTTTAGGAAAAGACGAAGAAGAGAAAGAGTCTAAGAGCTCTTTC TCCAACTGGTTCTACTTTGTGATCAACGTTGGTGCAATGATCGCTTCCCCTGTTCTCGTT TGGATTCAGATGAATGTTGCCATGTTGGTTGGGATTTGGCCGTGGCTGCCCTCTTGTTCT TCGCGGGAAGCAACTTCTACAGGCTTCAGAAACCAGGAGGAAGTCCCATCACAAGAATGC TTCAAGTCATTGTTTGCTTCATTTCAGAAAATTCAAAGTGAAAAGTCCCTGAAGCACCTG ATGCTATGAGGAGTCTTTGCTCGGCATTGTCGCTGACGACGGTGGCATTAGGGAACTATC TAAGCACATTGCTGGCGACGGTTGTTACAAAAG…	154	4.96	17.311	Cell membrane. Vacuole.	signal peptide	chloroplast	Not used to construct neighbor-joining tree
BnaNPF8.12	BnaC09g10630D	ATGGCGGAGAAAGCAGATCCGTTTAATATTGGTTTTGTGAATTGATTGATTCTCAGTTTT GTAAGTCTTTCGTTTAGTATAAAAGGGCAAGAGGGTATTCAGTGTGGGTTAACACGAGAG ATAGAGTGAGTCTGTTCAAGGAGCTTGTTCATCGAGTCATCTCTGTTCTTGAGAGCTCGA GTTTCAAGTTTGTCAGAATAAATAAAAAGGCAATCCAAGTCCAACATCGGATATTAGACA TAATAAAGTATAGCTGGTCCAATTCCATTTAGTATGAGGCCTTTTGGGAGTAACGACCCA AAAACAAATCCGTGAGGGTTTAGGCCCAAAGCGGACAATATCATACTAAGCGAGAGATTG GACATCTGGTGACGGACATTTGCTCTAGTTGAG…	352	5.91	39.4046	Cell membrane. Vacuole.	others	plasmalemma	Not used to construct neighbor-joining tree
BnaNPF8.13	BnaC04g32850D	ATGATTAAGATAGAAGTTTTAGGAAAAGACGAAGAAGAGAAAGAGTCTAAGAGCTCTTTC TCCAACTGGTTCTACTTTGTGATCAACGTTGGTGCAATGATCGCTTCTCCTGTTCTCGTT TGGATTCAGATGAATGTTGCCATGTTGGTTGGGATTTGGCCGTGGCTGCCCTCTTGTTCT TCGCGGGAAGAAACTTCTACAGGCTTTAGAAACCAGGAGGAAGTCCCATCACAAGAATGC TTCAAGTCATTGTTTGCTTCATTTCAGAAAATTCAAAGTGAAAAGTCCCTGAAGCACCTG ATGCTATGAGGAGTCTTTGCTCGGCATTGTCGCTGACGACGGTGGCATTAGGGAACTATC TAAGCACATTTCTAGCGACGGTTGTTACAAAAG…	154	4.71	17.35	Cell membrane. Vacuole.	signal peptide	cytoplasm	Not used to construct neighbor-joining tree
BnaNPF8.14	BnaCnng54700D	ATGTCGATCGATGCTGCTTGGAGGGTGTCGATCGATTCTTCCCTAGTAGACTTACGGATC GTGCGTGAATCAGCAGGCTTCTTCTTTGAAGAACCCAAAAATCATCTCTTCATTGTTGTT CCTGGTGCTAAGATGTATATACCTGAAACAGAAGAAAAAATTTTATCAGTTTTTTGGAAC AATAGTAAAACCGAGACTAAATCTAACTAAACAAGATCTAATGGCGATCAAAGCTCCCCG GCAACGGCGCTAGATTTGATACCATTCAAATTACCCTAAATAGTCAACAATTATACATTC ATGTCTTATAAATGCACCACTCTATGGGATCCCTTGACGGTATACAATTTGATAAAAAAA TATTTGTATATTAATGTAGGTACCTTGACAAAG…	285	5.42	31.3207	Cell membrane. Vacuole.	others	plasmalemma	Not used to construct neighbor-joining tree
BnaNPF8.15	BnaA04g04310D	CCACAAGTGCCGTGTAATCATTCTCTTATCGCTTTACCCTTTTCCCAAAACTTATCTTTT CGTCACCCATCTCCGCCACCGTAACCGTCAACTTCTGTTTCGGACAAAGGTTTGCTCTTT CTTGGAGTTTTTAGTTTTGTCTTAAGCTTTTCCGTTCATTAACAAAGCCTTTGTATCTCG CTTTTTACACAGAATCTTGAATATTCTTAATCTTTTTTTTTTCCTACTGAATCTTGAATA TTCAGAGCATGGATTTTATGCTTGCTTTTATGTAGTGGTCGTTTCAGTCTATTCATAAAC CAAATGAAATGATTTTAGCTACTTGAAACCACTATGGGGTTTGCTCATATATACCCAAAG TATTCAGCTTTAACTTCTTTTTTTTTCCCCAAC…	651	8.72	73.4689	Vacuole	others	plasmalemma
BnaNPF8.16	BnaC09g20890D	ATCTCCAAACTTTTCGTATACATTTGAACATTACAGAAAAAGTCGCCGGTCCGGTGGTCC GTCAGGCCAGAGTAATCTTCTAATTAGTTTGCTTTGAAGTGAAAACGATGGGTTCCATCG AAGAGGAAAGACCCCTCTTCCAACAAGGTTCTGTATTATTACAGGTTCGATCAAGTTGTG TTCTTTGACTTTCAATTTACTTACCAATTATTACAATTAGATCAAGGAACTGTGGGTTTT CGTATCGTATGGTTTCTATGTATCAGTCAACTTTCGCTGAGCTGTAGTTGTGATGCTTAT GTTAGCTAAGTTGGATTAGATTTCATTGGATGTGTGTTTGTCTGAACATGTTTCTTGATT TTGTTTAAGCAGGAAGTGAAACTGTATGCTGAA…	322	6.17	35.6109	Cell membrane. Vacuole.	others	cytoplasm	Not used to construct neighbor-joining tree
BnaNPF8.17	BnaC09g20900D	ATGCTCAGGCCTAAGAATGTTCATGGGGGAAATAAACTGGTTTCTCATATCACATGCAGG TGTCTTGACAAAGCCGCAGTTATTACAGAACATGATGTCACAAATGGTGTCTCTCCTAAC CCATGGAAGCTATGTACTGTGACTCAAGTAGAAGAAGTTAAGATTCTGTTACGTATGTTT CCCATCTGGGTCTCCGGCATCGTGTTCACAGCGCTCCAGTCTCAGATATACACCCTCTTC GTGCAGCAAGGACGGTCCATGAAACATACCATAGGCTCATTTGAGATTCCTCCCGCTACA CTCGGGATGTTCGACACTGCAAGTGTGCTCATATGTATCCCAATCTACGACAAAGTCCTC GTTCCCTTTGTGAGACGGTTCACAGGCAGAGCA…	284	8.64	31.6773	Vacuole.	mitochondrial targeting peptide	plasmalemma	Not used to construct neighbor-joining tree
BnaNPF8.18	BnaC04g26500D	GTAAATAACGTTCTTCTATAGTTCTATCCATCTTCTTGGATATAAATAGTAAAGCTGGTA AGTGGAAACAGAGAGTCTTCAACTTTTCAAGCTCACACCTCATTAATACTCCCACAAGTG CCGTGTAATCATTCTCTTATCGCTTTACCCTTTTCCCGAAACTTATCTTTTCGTCACCCA TCTCCGCCACCGTAACCGTCACCGTCAACTTCTGTTTCCGACAAAGGTTTGCTCTTCATT TTTCTGAGAGTTTTTAGTTATGTTCTAAAGCTTTTCAGTTCATTACTTAAGTTTATAGAT GAATAAAGTCTTATTATTGCCTCATCCTTAAGATAATTTATACAGAATCTTGAATATTCC TTTTCTTTTTTTTGTTAACTGAATCTTGAATAT…	560	8.19	62.6034	Vacuole.	others	plasmalemma
BnaNPF8.19	BnaA09g34070D	TTTCAAGTTGATACTCATATTCTGACAAGTTCAGCCACCCTCAAGTTCTACTTTTGTCTT CATTCTTGGTAACAATCATTCTTAGGGTTTTACTGTTTTTAACCAGAATCTTGAAATATT CATAGCATGGAGTTTGTACTTGGTTTATTCTGCATATTCCACTCTAAGCATGTACTCGGT TATTCATTTTTGTTAGTATTATGGAAGAAAGTGATGTGTATACGGAAGATGGAACAGTCG ATATTCACAAAAATCCTGCTAATAAGAAGACAACCGGAAACTGGAAAGCTTGCCGCTTCA TTCTTGGTAACAATCCTTTCATTTGTTTCCTCGATATCGTTTGCTTTATGGGTGAATAGA TTTTGATCACTGTTTGTGTGTTTGTTGAATTGT…	440	5.12	48.949	Cell membrane.	signal peptide	plasmalemma
BnaNPF8.2	BnaC09g20910D	AAAATAAAATAAAAAAAATTGAATCACACGTCTTCCAATAGATAAGAGAGTAAATAGATT CATCAAGATTAAGGAATCTTTCTGGTCGAAGCAGGGGAAAACGATGGGTTCCATTGAAGA AGAAGAAGCGCCTCTCATCGAACAAGGTTTAATCTCACAGGTTTGATCGAAACGATGGAG TTTCTTGAATTCCTTCCGCCTTAGGTTTCTGTGTTCGCCCAGTTTTGACTTGACCTTGAT CTTTCTGGTTTGTTGAGAGATTTTCTGAGCGATCATCTTCCATGTATCTGTTTGAAACTC TGAACAAGTGTTCCAATATTGGAAATGAAGAAATCAAATTAGCTTTTTTTTTTTTTTTTT TTAATTTTGTTTAATCAGGCACCGAAACTGTAT…	585	5.77	64.1371	Vacuole.	others	plasmalemma
BnaNPF8.20	BnaC08g25000D	ATGGAAGAAAGTGATGTGTATACGGAAGATGGAACAGTCGATATTCACAAAAATCCTGCA AGTAAGAAGACAACCGGAAACTGGAAAGCTTGCCGCTTCATTCTTTGTAACAATCCTTTC ATTTGTTTCCTCAATATCTTTTTGCTTTATGGGTGAATAGATTTGATCACTGCTTGTGTG TTTGTTATATTATTGTTCTTTAGTCAACGTGTGCTGTGAAAGATTGGCCTACTATGGAAT GAGCAAAAACCTTGCGGACTATCTTAAGAGTCGTCTGAATCAAGGCAACACTACTGCTGC GAATAACGTCACGAATTGGTTTGGAACATGTTATATAACTCCTTTGATTGGAGCCTTTCT AGCTGATGCTTATCTTGGACGTTATTGGACTAT…	538	5.54	60.0988	Cell membrane.	signal peptide	plasmalemma
BnaNPF8.21	BnaA10g27530D	AAGCCCCAAAAAAAAATATCTTCCTCAAAGCGAACGCGTAGTCCGGCACAGCGAGCCACC GTCGTACGGGGGATTAAGAAGGTACGTACGGAACGATTAATTAATGTTTTTCTCCGTTGG TTTGTTAAATTATCTTTGACTATCTGTTTCTGTTTTGTTTGTTATGTGTCGTGATTTGCA TTGTTCGGGGGGGGATTTAATTAGTTTAAAAAATGTTAGATTCTCGATCTGCGTGCATGT CCGTCTGAAAACGTTGGATTAGTACGTAATCGAGCAAATCCTGAGAGAGAGAGAGTGCGC TTTAAACAGTCTCAGATCCACAAATTCTCAGACTTCGTTGGATTAGGCTATTCAGTCGTT TGTGTGTTTTGCTTAGCAGAAGAATTAACTTGA…	568	6.79	62.8958	Vacuole.	signal peptide	plasmalemma
BnaNPF8.22	BnaCnng03860D	AGCCCCAAAAAAAACATCTTCCTCAAAGCGAACGCGTAGTCCGGCACAGCGAGCCACCGT CGTACGGGGGAATAAGAAGGTACGTACGGAACGATTAATTAATGTTTTTCTCCGTTGGTT TGTTAAATTATCTTGACTATCTGTTTCTGTTTTGTGTCGTGATTTGCATTGTTCGGGGGG GGATTTAATTAGTTTAAAAAATGTTAGATTCTCGATCTGAGTGCATGTCCGTCTGAAAAC GTTGAATTAGTACGTAGTCGAGCAAATCCTGAGAGAGAGTGTGCGCTTTAAACAGTCTCA GATCCACAAATATCTCAGATTTCGTTCTGGATTAGGCTCTTCAGTCGTTTGTGTGTTTTT GCTTAGCAGCAGAATTAACTTGAGAAAAAAGTC…	568	6.56	62.9878	Vacuole.	signal peptide	plasmalemma
BnaNPF8.3	BnaC07g21430D	TCTTAAATCGAAGCGAGAAGGATGGGCTCCATTGAAGAAGAATCACCTCTCATCGAAGAA GGTTTAATCTCACAGGTTTGATCATCACTTTCGCTCTCAGGGGTTGTTTCTAATCGCTTG AATTTAGGTTGTCTGGATTGTGATTTTTTCGCTCTCTCTCAGGGTTTTAATTTCTCCAAA ATCTTGACTTGAGATTGAGTTTGGTGATCTTATGCATGTTTCTTTCTGGGTTTGTTGAGA GATTTTCTGGGTAATTACTGTTTATCATCTTCCATGTATCTGTTTTTGAATCTCTGATAA CCCTTGAGGTTGATTATGATGATGATTCAGATGTTTGAACTTTGCAAGTACAGATCAGAT TATATTTGAGCTAAAGCTATTTTGAAGCTTGAT…	586	5.88	64.3323	Vacuole.	others	plasmalemma
BnaNPF8.4	BnaC02g34280D	ATGGGTTCCATTGATGAAGAAACGTCACTCCTTGAAGCTGAACAATCTCTTTTACAGGTT TAGCCTCATGGGTCTATGTAATATTTGTGACCGTTTCATAAGTCTCTGAAGAAGATCCAT GTCTGATTTCTTTATTTTCCAGGAAGAAGTGAAACTGTATGCTGAAGATGGGTCAGTAGA CATTAATGGAAACCCACCATTGAAGCAGAAAACAGGAAACTGGAAAGCTTGCCCATTCAT TTTTGGTATAAATCAATTCTAGTACTTATGATCCTCCTCATGTCCTGTCTGTAACTTTCA AGAACCGGTATGCTTTGATGTGCAGCCAATGAATGCTGTGAACGGTTGGCTTATTATGGC ATTGCCAAGAATCTAATCACTTACTTCACAAAT…	509	5.4	56.5073	Vacuole.	others	plasmalemma
BnaNPF8.5	BnaA09g18900D	ATCTCCAAACTTTGCGTATACATTTGAACATTACAGAAAAAGTCGCCGGTCGCCGGTCCG GTGGTCCGTCAGGCCAGAGTAATCTTCTAATTAGTTCTCTTTGAAGTGAAAACGATGGGT TCCATCGAAGAGGAAAGACCCCTCTTCGAACAAGGTTTTGTATTATTACAGGTTCGATCA AGTTGTGTTCTTTGACTTTCAATTTACTTGCCAGTTATTACAATTAGATCAAGGAACCGT GGGTTTTCGTATCTTATGGTTTCTATGTATCAGTCAACTTTCGCTGAGCTATAGTTGTGA TGCTTGCTTATGTTAGCTATAGTTGTGTTTGTCTGAACATGTTTCTTGATTTTGTTTAAG CAGGAAGTGAAACTGTATGCTGAAGATGGTTCA…	580	6.42	64.4309	Vacuole.	others	plasmalemma
BnaNPF8.6	BnaA06g34380D	ATGAGAATACTGAATATGAATATGAAATTTGAGTTGGAAAGAGAGATCAAGTCACATGCT CCAAATTTACAAAGCAAAGAAATGCCATCATCTCCCCCAACTCCTCTCTTTGATTCTCTT TATCTTTTCTTCTTATATTCATTTATGTATACATATAATTATTTTATTTATATGGAAAAA GAACATTCCCAAATCATCATTAGTCATTTTATTCGGATATTTTGGTCTCATGGCTTCATC CTCACGTTTTTAATGATCTTATGCATGTTTGTTTGTTGAGAGATTTTTCTGGGTAATTGC TGTTGATTCCCTTCCATGTATTTATTTATAACCCTTGAGGGTGATTATGATTCCAAATGT ATAAACTTTGCCAGTGCAGATCAGATTATGTTT…	658	7.07	73.5544	Vacuole.	signal peptide	plasmalemma
BnaNPF8.7	BnaA06g09430D	AAAGGAGTTGTTTGATCATCAAAGTTTGTCTGAAAAAAAACTATGGGTTCCGTTGAAGAA GAGCAATCCCTCATCGAACAAGGTTCAATACAGGTTCAAGCTCTCCTTGGGATCGCTTTT GTGTATTTGTTCATTATTTTTTTTCCATCTGGGTAAAGCTATGTGATGGTCTTGTGGATT ATGTACATCAATTCCTTATTAGTTTGCTGATTTTATTCATAATATTGTCTCTCTAATTCT ACTTAATTACTCTACCATATTATGACTAAAGTTAGATTAGTGTGGGCTAAAAATTCGATT GCATTTTCAAATTTTACTAGGAGGAACTGAAACTATATGCAGAAGATGGCTCCATCGACA TCAATGGAAACCCACCGTTAAAGGACAGAACTG…	449	5.49	50.057	Vacuole.	others	plasmalemma	Not used to construct neighbor-joining tree
BnaNPF8.8	BnaA09g56930D	AGAGAATTTTGAAAATGCTAGAAGCGTGAGTGATTGATAACAGGAATTTCTCTGACGAAG CTATGGGTTCCGTTGCAGAAGAGCAGTCCCTCATCGAACAAGTGTTAATACAGGTTCAGT CAACATCATTATGATAAAAGATTTGTAAGGATACAAACATCAGTTGCGTTTGCTAAACAA GTTTTCAAATTAACCAGGAGGAACTGAAACTATATGCTGAAGATGGTTCAGTCGACATCA AAGGAAACCCACCATTAAAAGACAGAACCGGAAACTGGAAAGCTTGTCCGTTTATTCTAG GTGAATAAATTTTCTTCACTTTGTTTTCGTTGTCTTTAACTGCTCCGAGAGACTGATCTC TCTTTTTTTTTTTAAATGTGCAGGGAATGAATG…	579	5.16	63.7298	Vacuole.	others	plasmalemma
BnaNPF8.9	BnaC08g39460D	AGAGAATTTTGAAAATGCTAGAAGCGTGAGTGATTGATAACAGGAATTTCTCGGACGAAG CTATGGGTTCCGTTGCAGAAGAGCAGTCCCTCATCGAACAAGTGTTAATACAGGTTCAGT CGACATCATTATGATAAAAGATTTGTAAGGATACAAACATCAGTTGCGTTTACTAAACAA GTTTCCAAATTAACCAGGAAGAACTGAAACTAAATGCTGAAGATGGTTCAGTCGACATCA AAGGAAACCCACCATTAAAGAACAGAACCGGAAACTGGAAAGCTTGTCCGTTTATTCTAG GTGAATACATTTTCTTAACTTTGTTTTCGTTGTCTTGAACTGCTATGAGAGACTGATCTC TTTAATTAAAAATGTGCAGGGAACGAATGTTGT…	579	5.26	63.5978	Vacuole.	others	plasmalemma
