# Supplementary material for: Genome-wide characterization, expression analyses, and functional prediction of the NPF family in Brassica napus
Source: BMC Genomics. 2020 Dec 7;21:871. doi: 10.1186/s12864-020-07274-7 (PMC7720588; doi:10.1186/s12864-020-07274-7)
Supplement: Supplementary file 2 — Additional file 2: Table S2. Protein sequences and classification of NPF proteins in Arabidopsis thaliana, Oryza sativa, Populus trichocarpa, Zea mays, Brassica rapa, Glycine max, Brassica oleracea, and Brassica napus used in this study. [file 12864_2020_7274_MOESM2_ESM.xlsx]

## Sheet: Table S2
Additional file 2: Table S2. rotein sequences and classification of NPF proteins in Arabidopsis thaliana, Oryza sativa, Populus trichocarpa, Zea mays, Brassica rapa, Glycine max, Brassica oleracea, and Brassica napus used in this study.
Spicies	Genome ID	Name	Protein sequence
Arabidopsis thaliana	AT3G16180.1	AtNPF1.1	MENPPDQTESKETLQQPITRRRTKGGLLTMPFIIANEGFEKVASYGLLQNMILYLMSDYRLGLVKGQTVLFMWVAATNFMPLVGAFLSDSYLGRFLTIVIASLSSLLGMVVLWLTAMLPQVKPSPCVATAGTNCSSATSSQLALLYTAFALISIGSGGIRPCSLAFGADQLDNKENPKNERVLESFFGWYYASSSVAVLIAFTVIVYIQDHLGWKIGFGIPAILMLLAGFLFVFASPLYVKRDVSKSLFTGLAQVVAAAYVKRNLTLPDHHDSRDCYYRLKDSELKAPSDKLRFLNKACAISNRDEDLGSDGLALNQWRLCTTDQVEKLKALVKVIPVWSTGIMMSINVSQNSFQLLQAKSMDRRLSSNSTFQIPAGSFGMFTIIALISWVVLYDRAIL…
Arabidopsis thaliana	AT1G52190.1	AtNPF1.2	MENPPNETEAKQIQTNEGKKTKGGIITMPFIIANEAFEKVASYGLLPNMIMYLIRDYRFGVAKGTNVLFMWSAASNFTPLLGAFLSDSYLGRFLTISIASLSSFLGMVLLWLTAMLPQVKPSPCDPTAAGSHCGSSTASQLALLYSAFALISIGSGGIRPCSLAFGADQLDNKENPKNERVLESFFGWYYASSAVAVLIAFTGIVYIQEHLGWKIGFGVPAVLMLIAALLFILASPLYVTRGVTKSLFTGLAQAIVAAYKKRKLSLPDHHDSFDCYYHMKDSEIKAPSQKLRFLNKACLISNREEEIGSDGFALNPWRLCTTDKVEELKALIKVIPIWSTGIMMSINTSQSSFQLLQATSMDRRLSRHGSSFQVPAGSFGMFTIIALALWVILYDRAVI…
Arabidopsis thaliana	AT5G11570.1	AtNPF1.3	MDQEALLVGRTLLKRGIPTIPFILASQALEKLAYFGLVPNMILFLTVEYGMGTAEAANILFLWSAATNFFPLVGAFIADSYTGRFPLIGFGSSISLTGMVLLWLTTIIRPECDKLTNVCQPTTLLKSVLLYSFFALTAIGAGGVRSSCLAFAADQLQPNQTSRVTTSSLETLFNWYYFSVMVACFLSQSLLVFVQTTYGWQIGFGVSVAAMALSVALFFAASPYYVRFQKPTRNSRNPWKLCRVQQVEDLKSLINVIPIWSTGIILSLVTACQVSFIVLQAKTMDRHTFIQGFEIPPGSYGIFLVISFLLFLGLYDLVIVPLLSWALREPFRLGVMVRMWAGYVISVLCISALAATEYARRKTARDESGTKLSAMWLLPYMILGGIAEALNTIAQNEFF…
Arabidopsis thaliana	AT3G45720.1	AtNPF2.1	MAGLVLSNDTEAKISGDCKRGGCITFPFMIATLLGISVTSYGWVLNLIVFLIEEYNIKSIAAAQISNIVNGCLSMLPVVTAILADSFFGNIPVISASAFISLLGIFLLTLISSFENLRPRPCETGSILCQSPSKLHLGVLYAALALVTAGTSGTRVALASAGANQYDKPRDKGSFFNWYFLTVNTGAIISATAIVYTQENASWRLGFGLCAAANLISFIVFISGKRFYKHDKPMGSPFTSLIRVLVAAILKIKVVTSSKEEDYHREVEKESKTCIGMPSKSFRFLNRAALKSEKDLNQEDGLCHNPWRLCSVEEVEDFKSVLRVLPLWLAILFVGTSIGVQASMTVLQALVTDRGLDSKFKVPAGSLQVIVLISSCVFLVLNNWTIYPIYQKITHKQLT…
Arabidopsis thaliana	AT3G47960.1	AtNPF2.10	MKSRVILNHRDRRDKNHNNNNTNHYTQVDTMERKPLEVEPSTTTTNTDVVDSFEEEQRKIVYRGWKVMPFIIGNETFEKLGIIGTLSNLLVYLTSVFNLKSYTAATIINAFSGTINFGTFIAAFLCDTYFGRYKTLSVAVIACFLGSFVILLTAAIPSLHPVACGNKISCEGPSVGQILFLLMGLGFLVVGAGGIRPCNLAFGADQFNPKSESGKKGINSFFNWYFFTFTFAQIISLTAVVYIQSNVSWTIGLIIPVALMFLACVIFFAGDRLYVKVKASGSPLAGIARVIAAAIKKRGLKPVKQPWVNLYNHIPSNYANTTLKYTDQFRFLDKAAIMTPEEKLNSDGTASDPWKLCTLQQVEEVKCIVRVIPIWFASTIYYLAITIQMTYPVFQALQS…
Arabidopsis thaliana	AT5G62680.1	AtNPF2.11	MERKPLELESTDNHQNPSSAVYGGSVTAVDSVEEDVQNQKKVVYRGWKVMPFIIGNETFEKLGIIGTLSNLLVYLTAVFNLKSITAATIINAFSGTINFGTFVAAFLCDTYFGRYKTLSVAVIACFLGSFVILLTAAVPQLHPAACGTAADSICNGPSGGQIAFLLMGLGFLVVGAGGIRPCNLAFGADQFNPKSESGKRGIDSFFNWYFFTFTFAQILSLTLVVYVQSNVSWTIGLTIPAVLMFLACLIFFAGDKLYVKIKASGSPLAGIAQVIAVAIKKRGLKPAKQPWLNLYNYYPPKYANSKLKYTDQFRFLDKAAILTPEDKLQPDGKPADPWKLCTMQQVEEVKCIVRVLPIWFASSIYYLTITQQMTYPVFQALQSDRRLGSGGFVIPAATY…
Arabidopsis thaliana	AT1G27080.1	AtNPF2.12	MGVVENRKILPEKKLGGWRAITFILGNETLEKLGSIGVSANFMLYLRNVFHMEPVEAFNVYYLWMGLTNFAPLLGALISDAYIGRFKTIAYASLFSILGLMTVTLTACLPQLHPPPCNNPHPDECDDPNKLQLGILFLGLGFLSIGSGGIRPCSIPFGVDQFDQRTEQGLKGVASFFNWYYLTLTMVLIFSHTVVVYLQTVSWVIGFSIPTSLMACAVVLFFVGMRFYVYVKPEGSVFSGIARVIVAARKKRDLKISLVDDGTEEYYEPPVKPGVLSKLPLTDQFKFLDKAAVILDGDLTSEGVPANKWRLCSIQEVEEVKCLIRVVPVWSAGIISIVAMTTQATFMVFQATKMDRHMGPHFEIPAASITVISYITIGIWVPIYEHLLVPFLWRMRKFR…
Arabidopsis thaliana	AT1G69870.1	AtNPF2.13	MVLEDRKDGSSLPGRSGSFSKSSPSELDVVDPYKRISSPGSILDAEKVEKKPGGWRAVSFILGNETLERLGSIGLLANFMVYLTKVFHLEQVDAANVINIWSGFTNLTPLVGAYISDTYVGRFKTIAFASFATLLGLITITLTASFPQLHPASCNSQDPLSCGGPNKLQIGVLLLGLCFLSVGSGGIRPCSIPFGVDQFDQRTEEGVKGVASFFNWYYMTFTVVLIITQTVVVYIQDQVSWIIGFSIPTGLMALAVVMFFAGMKRYVYVKPEGSIFSGIAQVIVAARKKRKLKLPAEDDGTVTYYDPAIKSSVLSKLHRSNQFRCLDKAAVVIEGDLTPEGPPADKWRLCSVQEVEEVKCLIRIVPIWSAGIISLAAMTTQGTFTVSQALKMDRNLGPK…
Arabidopsis thaliana	AT1G69860.1	AtNPF2.14	MDNEKGTSSSDLTTRQRKPLGWKAMPYIIGNETLERLATFGLMANFMVYMVREYHMDQVQAVTLINTWSALTNFAPIIGAFISDSYTGKFNTIVFGSIAELLGMLVLTFTSLVPNLRPPPCTADQITGQCIPYSYSQLYVLLSGLFLLSVGTGGIRSCSVPFSLDQFDDSTEEGREGSRSFFSWYYTTHTIVQLVSMTLVLYVQNNISWGIGFAIPTVLNFFALLLLFVGTRYYVFVKPEGSVFSGVFKVLVAAYKKRKARFTSGIDYHQPLLETDLQSNKLVLTDQFRFLNKAVIVMNNDEAGNEEWRTCTVRQIEDIKSIISIIPIFASSIIGFLAMNQQQTFTVSQALKMDLQFPGTSYLIPPASITVISLLNIGIWLPFYETVLVRHIENITKQN…
Arabidopsis thaliana	AT3G45690.1	AtNPF2.2	MARSVDTEAMTTRDPSSKRGGWKTFPFMIATLLGLSIASFGWVMNLVVFLIKEFNIKSIAATQNSNIVNGCVSMLPVVAAILADSFFGNIPVISVSAFISLLGIILLTMITSLDHLRPPPCETGSILCESPSKLQLGILYIALALVIIGSAGTRFTLASAGANQYEKPKEQGSFFNWYFLTLYTGAITGATAIVYTQENASWKLGFGLCAVANLISFIVFVSGKRYYKHDKPMGSPFTNLIRVVVAATRKRKAVISSREEDYHHGLGREGKTSSAMPSKSFRFFNRAALKTEDDSVNNNWRLCSVQEVEDFKAVFRVLPLLLAIIFVSTPMVTQTSLIILQALVTDRGLGPHFKIPAGSLQVIVIITACIVILMNNCLVYPMYQKLAHKPLTPLQKVGI…
Arabidopsis thaliana	AT3G45680.1	AtNPF2.3	MASLVSGDKEAQISGDPGSKRGGWITFPFMLATLLGLSVTSFGWVMNLIVFLIEEFNIKSIAAAQISNVANGCLSMLPVVAAILADSFFGNIPVIAASSFISLLGIVLLTLIASLDYLRPRPCEAGSVLCTPPSKLHLGILYTALALVTTGAGGTRFTMASAGANQYEKPKEQGSFFNWYFLTLYAGAITGATAIVYIQDNASWKLGFGLCAAANLISFIVFVSGKRYYKHDKPMGSPFTSLIRVVVSATVKRKAVISCNEEDYHHYGLEKEVKTSAAMPSKSFRFLNRAALMTKDDLNQKEGSVNNIWRLCSVQEVEDFKAILRVFPLWLSIIFVSTPMVMQTSLIVLQALVTDRGLGPNFKVPAGSLQVIIIITACIVIIMNNWLVFPMYKKLTHKL…
Arabidopsis thaliana	AT3G45700.1	AtNPF2.4	MANSDSGDKEAHRSSKHGGWITLPFMLVTLLGMSITYFGWVMNLIVFLIEEFNIKSIAAVQISNIVNGVVNMLPVVAAILADSFFGNIPVISASAFISLTGISLLTLIASLDYLRPRPCETGSILCQSPSKLQLGILYAALALVITGTAGTRFILASAGANQYKKPKEQGRFFNWYFFTLYGGAITGTTAIVYAQDNASWKLGFGLCVAANLISFIIFVAGKRLYEHDQPLGSPYTSLVRVLVAATMKRKAVISYKDEDYHHRELEKETKTYVAMPSKSFRFLNRAALKTEGDSNNNMWRLCSVQEVEDFKAVLRLVPLWTSVMFLSAPLAVQMSMTVLQAMVMDRKLGPHFKVSAGSMQVIALVSGCVFIILNNWTTYPMYQKLIRKPLTPLQKVGIG…
Arabidopsis thaliana	AT3G45710.1	AtNPF2.5	MADSKSGDTEVAHRSSDPSEKRGGWITLPFMLVTLLGMSITSFGWGMNLIVFLIEEFHIKNIAAAQISNVVNGVVNMLPVVAAILADSFFGNIPVISTSTFISLAGTSLLTLITSLNYLMPRPCETGSILCQSPSKLQLGILYVALALVIIGSAGTRFTLAAAGANQYKKPKEQGRFFNWFFLALYIGAITGTTAIVYTQDNASWKLGFGLCAVANLISFIVFIAGVRFYKHDKPLGSPYTSLIRVLVAATMKRKAVISSKDEDYHQYGLGKEAKTYTTMPSKSFRFLNRAALKNKEDLNTSGDSSNNMWRLCSVQEVEDFKAILRLVPLWAAVMFLSTPVAVQMSMTVLQALVMDRKLSPHFEVSAGSLQVIVLVFGCVFIMLNNWIIYPMYQKLIGK…
Arabidopsis thaliana	AT3G45660.1	AtNPF2.6	MSGSVSRDAEALKSADSSTRRSGGRITFPFMIVTLFGLTLATLGWLQNLIVYLIEEYNMKSIAAAKILNIFSGFTFMFPAIGAIAADSFFGTIPVILVSSFISLVGVVLLALTTLFDSLRPQACETASKLCQAPTNIQLGVLYTAITLGCVGAGGLRFTLATAGANQYEKTKDQGSFFNWFFFTWYLAASISATAIVYAEENISWSFGFGLCVAANLLGLIVFISGKKFYKHDKPLGSPFTSLLRVIFAAIRKRKAVVSTNEKDYHSESKKTPTKSFRFFNRAALKQDDEVNSDGTIHNQWRLCSVQQVEDFKAVIRIIPLVLAILFLSTPIAMQLGLTVLQGLVMDRRLGPHFKIPAGSLQVITLLSTCLFIIVNDRFLYPFYQKLTGKFPTPIQRVG…
Arabidopsis thaliana	AT3G45650.1	AtNPF2.7	MASSVTGDAETAISADSSTKRRGGGWITFPFMIATLLGLTIAAWGWLLNLIVYLIEEFNVKSIAAAQIANIVSGCICMVPAVAAIASDSFFGTIPVISVSAFISLMGVALLTLTASLDTLRPRPCETASILCQSPSKTQLGVLYTAITLASIGTGGTRFTLATAGANQYEKTKDQGSFFNWFFFTTYLAGAISATAIVYTEDNISWTLGFGLSVAANFFSFLVFVSGKRFYKHDKPLGSPFTSLLCVIFAALRKRKAVVSTNEKDYHNESITMPTKSFRFFNRAALKQEDEVKPDGTIRNPWRLCSVQQVEDFKAVIRIIPLALATIFLSTPIAMQLSLTVLQGLVMDRRLGPSFKIPAGSLQVITLLSTCLFIIVNDRVLYPFYQKLTGKHLTPLQRV…
Arabidopsis thaliana	AT5G28470.1	AtNPF2.8	MDVESSSPSSHALIKKEKGGWRAIKYIIANESFEKLASMSLIGNLSVYLMTKYNLGGVFLVNVINIWFGSCNILTLAGAFVSDAYLGRFWTLLLGSIASFIGMGIFALTAALPSLRPDACIDPSNCSNQPAKWQLGVLFSGLGLLAIGAGGVRPCNIAFGADQFDTSTKKGKAHLETFFNWWYFSFTVALVIALTGVVYIQTNISWVIGFVIPTACLALSITTFVIGQHTYICAKAEGSVFADIVKVVTAACKKRKVKPGSDITFYIGPSNDGSPTTLVRDKHRLRFFDKASIVTNPNELNEDGNAKYKWRLCSVQQVKNLKCVTAILPVWVTGIACFILTDQQNIYGILQAMQMDKTFGPHNFQVPAGWMNLVSMITLAIWISLYECVIIPIVKQITG…
Arabidopsis thaliana	AT1G18880.1	AtNPF2.9	MEVEKTEKNIAEDDESKIIYRGWKVMPFIIGNETFEKLGIVGSSSNLVIYLTTVFNMKSITAAKVVNIYGGTSNFGTIVAAFLCDSYFGRYKTLSFAMIACFLGSVAMDLTAVIHPLHPAQCAKEIGSVCNGPSIGQIMFLAGAMVLLVIGAGGIRPCNLPFGADQFDPKTKEGKRGIESFFNWYFFTFTFAQMVSLTLIVYVQSNVSWSIGLAIPAILMLLGCIIFFAGSKLYVKVKASGSPIHSITRVIVVAIKKRRLKPVGPNELYNYIASDFKNSKLGHTEQFRFLDKSAIQTQDDKLNKDGSPVDAWKLCSMQQVEEVKCVIRVLPVWLSAALFYLAYIQQTTYTIFQSLQSDRRLGPGSFQIPAGSYTVFLMLGMTIFIPIYDRVLVPFLRKY…
Arabidopsis thaliana	AT1G68570.1	AtNPF3.1	MEEQSKNKISEEEKQLHGRPNRPKGGLITMPFIFANEICEKLAVVGFHANMISYLTTQLHLPLTKAANTLTNFAGTSSLTPLLGAFIADSFAGRFWTITFASIIYQIGMTLLTISAIIPTLRPPPCKGEEVCVVADTAQLSILYVALLLGALGSGGIRPCVVAFGADQFDESDPNQTTKTWNYFNWYYFCMGAAVLLAVTVLVWIQDNVGWGLGLGIPTVAMFLSVIAFVGGFQLYRHLVPAGSPFTRLIQVGVAAFRKRKLRMVSDPSLLYFNDEIDAPISLGGKLTHTKHMSFLDKAAIVTEEDNLKPGQIPNHWRLSTVHRVEELKSVIRMGPIGASGILLITAYAQQGTFSLQQAKTMNRHLTNSFQIPAGSMSVFTTVAMLTTIIFYDRVFVKV…
Arabidopsis thaliana	AT3G25260.1	AtNPF4.1	MQIEMEEKFEDWRGKEAISGKHGGIKAAFIACVVETMENMVFLACSTNFMMYFTKSMNYSTPKAATMVTNFVGTSFLLTIFGGFVADSFLTRFAAFVLFGSIELLGLIMLTLQAHITKLQPQGGKKPSTPQSTVLFTGLYAIAIGVGGVKGSLPAHGGDQIGTRNQRLISGFFNWYFFSVCLGGFLAVTLMVWIEENIGWSSSFTISTAVLASAIFVFVAGCPMYRFKRPAGSPLTRIVNVFVSAARNRNRFVTDAEVVTQNHNSTDKSIHHNKFKFLNKAKLNNKISATQVEETRTFLALLPIFGSTIIMNCCVAQMGTFSVQQGMVTNRKLSRSFEIPVASLNAIPLLCMLSSLALYELFGKRILSNSERSSSFNLKRIGYGLALTSISMAVAAIVE…
Arabidopsis thaliana	AT3G25280.1	AtNPF4.2	MENDMEEKFEDWKGKEAIPGKHGGIRAASIVCVVVMMENIVFIANGFNFVKYFMGSMHYTPATAANMVTNFMGTSFLLTLFGGFIADSFVTHFTTFIVFCCIELMGLILLTFQAHNPKLLPEKDKTPSTLQSAILFTGLYAMAIGTGGLKASLPSHGGDQIDRRNPRLISRFFDWLYFSICSGCLLAVTVVLWIEEKKGWIWSFNISVGILATALCIFTVGLPFYRFKRPNGSPLKKIAIVIISAARNRNKSDLDEEMMRGLISIYKNNSHNKLKWIDKATLNKNISETEVEETRTFLGLLPIFGSTIVMSCCVAQLSTFSAQQGMLMNKKLFHSFEIPVPSLTAIPLIFMLLSIPLYEFFGKKISSGNNNRSSSFNLKRIGLGLALSSVSMAVSAIVE…
Arabidopsis thaliana	AT1G59740.1	AtNPF4.3	MAEINKQSNKWEQEEVSNENNWELAEEESVDWRGRPSNPNKHGGMRAALFVLGLQAFEIMGIAAVGNNLITYVINEMHFPLSKAANIVTNFVGTIFIFALLGGYLSDAFLGSFWTIIIFGFVELSGFILLSVQAHLPQLKPPKCNPLIDQTCEEAKGFKAMIFFMALYLVALGSGCVKPNMIAHGADQFSQSHPKQSKRLSSYFNAAYFAFSMGELIALTLLVWVQTHSGMDIGFGVSAAAMTMGIISLVSGTMYFRNKRPRRSIFTPIAHVIVAAILKRKLASPSDPRMLHGDHHVANDVVPSSTLPHTPRFRFLDKACIKIQDTNTKESPWRLCTVTQVEQVKTLISLVPIFASTIVFNTILAQLQTFSVQQGSSMNTRLSNSFHIPPASLQAIPYI…
Arabidopsis thaliana	AT1G33440.1	AtNPF4.4	MDVHDLSEEAKRGVIHTSEESLDDLCVDFRGRPCRPSKHGGTRAALFVLGFQAFEMMAIAAVGNNLITYVFNEMHFPLSKSANLVTNFIGTVFLLSLLGGFLSDSYLGSFRTMLVFGVIEISGFILLSVQAHLPELRPPECNMKSTTIHCVEANGYKAATLYTALCLVALGSGCLKPNIISHGANQFQRKDLRKLSSFFNAAYFAFSMGQLIALTLLVWVQTHSGMDVGFGVSAAVMAAGMISLVAGTSFYRNKPPSGSIFTPIAQVFVAAITKRKQICPSNPNMVHQPSTDLVRVKPLLHSNKFRFLDKACIKTQGKAMESPWRLCTIEQVHQVKILLSVIPIFACTIIFNTILAQLQTFSVQQGSSMNTHITKTFQIPPASLQAIPYIILIFFVPLY…
Arabidopsis thaliana	AT1G27040.1	AtNPF4.5	MEVEMHGDVSKWEGYADWRNKAALRGRHGGMLAASFVLAVEILENLAFLANASNLVLYLKNFMHMSLARSSSEVTTFMATAFLLALLGGFLADAFFSTFVIFLISASIEFLGLILLTIQARRPSLMPPPCKSSAALRCEVVGGSKAAFLFVGLYLVSLGIGGIKGSLPSHGAEQFDEGTPKGRKQRSTFFNYYVFCLSCGALVAVTFVVWIEDNKGWEWGFGVSTISIFLSILVFLLGSRFYKNKIPRGSPLTTIFKVLLAASIVSCSSKTSSNHFTSREVQSEHEEKTPSQSLTNSLTCLNKAIEGKTHHIWLECTVQQVEDVKIVLKMLPIFGCTIMLNCCLAQLSTYSVHQAATMNRKIVNFNVPSASLPVFPVVFMLILAPTYDHLIIPFARKVT…
Arabidopsis thaliana	AT1G69850.1	AtNPF4.6	MEVEEEVSRWEGYADWRNRAAVKGRHGGMLAASFVLVVEILENLAYLANASNLVLYLREYMHMSPSKSANDVTNFMGTAFLLALLGGFLSDAFFSTFQIFLISASIEFLGLIILTIQARTPSLMPPSCDSPTCEEVSGSKAAMLFVGLYLVALGVGGIKGSLASHGAEQFDESTPKGRKQRSTFFNYFVFCLACGALVAVTFVVWLEDNKGWEWGFGVSTIAIFVSILIFLSGSRFYRNKIPCGSPLTTILKVLLAASVKCCSSGSSSNAVASMSVSPSNHCVSKGKKEVESQGELEKPRQEEALPPRAQLTNSLKVLNGAADEKPVHRLLECTVQQVEDVKIVLKMLPIFACTIMLNCCLAQLSTFSVQQAASMNTKIGSLKIPPASLPIFPVVFIMI…
Arabidopsis thaliana	AT5G62730.1	AtNPF4.7	MSTNYTAINHILHFHSPNSCFLMIMSLEFEQMDEANRLSAWNGYVDWRSRPALRGRHGGMLAASFVLVVEVLENLAFLANASNLVLYLSTKMGFSPSGAANAVTAFMGTAFFLALLGGFLADAFFTTFHIYLVSAAIEFLGLMVLTVQAHEHSTEPWSRVFLFVGLYLVALGVGGIKGSLPPHGAEQFDEETSSGRRQRSFFFNYFIFSLSCGALIAVTVVVWLEDNKGWSYGFGVSTAAILISVPVFLAGSRVYRLKVPSGSPITTLFKVLTAALYAKYKKRRTSRIVVTCHTRNDCDDSVTKQNCDGDDGFLGSFLGEVVRERESLPRPLRCTEEQVKDVKIVIKILPIFMSTIMLNCCLAQLSTFSVQQASTMNTKLGSFTVPPAALPVFPVVFMM…
Arabidopsis thaliana	AT2G40460.1	AtNPF5.1	MEAAKVYTQDGTVDLQGRPVLASKTGRWRACSFLLGYEAFERMAFYGIASNLVNYLTKRLHEDTISSVRNVNNWSGAVWITPIAGAYIADSYIGRFWTFTASSLIYVLGMILLTMAVTVKSLRPTCENGVCNKASSLQVTFFYISLYTIAIGAGGTKPNISTFGADQFDSYSIEEKKQKVSFFNWWMFSSFLGALFATLGLVYIQENLGWGLGYGIPTVGLLVSLVVFYIGTPFYRHKVIKTDNLAKDLVQVPIAAFKNRKLQCPDDHLELYELDSHYYKSNGKHQVHHTPVFRFLDKAAIKTSSRVPCTVTKVEVAKRVLGLIFIWLVTLIPSTLWAQVNTLFVKQGTTLDRKIGSNFQIPAASLGSFVTLSMLLSVPMYDQSFVPFMRKKTGNPRGI…
Arabidopsis thaliana	AT1G22540.1	AtNPF5.10	MSISGAVDEAGTPLLAVTVDYRNKPAVKSSSGGWRSAGFIIGVEVAERFAYYGISSNLITYLTGPLGQSTAAAAANVNAWSGTASLLPLLGAFVADSFLGRFRTILAASALYIVGLGVLTLSAMIPSDCKVSNLLSSCSPRFQVITFFSALYLVALAQGGHKPCVQAFGADQFDEKEPEECKAKSSFFNWWYFGMCFGTLTTLWVLNYIQDNLSWALGFGIPCIAMVVALVVLLLGTCTYRFSIRREDQSPFVRIGNVYVAAVKNWSVSALDVAAAEERLGLVSCSSSQQFSFLNKALVAKNGSCSIDELEEAKSVLRLAPIWLTCLVYAVVFAQSPTFFTKQGATMERSITPGYKISPATLQSFISLSIVIFIPIYDRVLIPIARSFTHKPGGITMLQ…
Arabidopsis thaliana	AT1G72130.1	AtNPF5.11	MAITYSSADELGNTTEGFLEIRENTSGGWKSARLIIVVQMAERFAYFGIASNLIMYLTGPLGESTAAAAANVNAWTGTVAFLPLLGGFLADSYLGRFRTIIISSSLYILGLGLLSFSTMIPSHQSKDSNQLQETIFFFSLYLVAIGQGGYNPCIKVFGADQFDGNDHKEARDKSSFFNWLMFGNCISILTTRLVSTYIQENLSWSLGFGIPSVSMLLSLFLFLLGTTSYRFSTERVGKKNPFARISRVFMEALKNRRQPDLDIANANANETLLLLAHQSSKQFRFLDRAAISCELAEIEEAKAVLRLIPIWITSVVYTIVHAQSPTFFTKQGATMDRSISPGLLVPAATLQSFINLSVVVFIPIYDRLLVPFARSFTQNSSGITTLQRIGTGIFLSILA…
Arabidopsis thaliana	AT1G72140.1	AtNPF5.12	MSTSIGDNETGAIVSNENVEFSVDFRGNPSIRSSSGAWKSSGFTMCAEVAEKFAYFGIASNLITYFTEALGESTAVAASNVNLWLGTAAFLPLIWGSIADSFLGRFRTILLTSSFYIMGLGLLTFSATIPSLCNDQETRESCVSQVKVIIFFCALYLIALGEGGFKVCLRAFGADQFDEQDPNESKAKSSYFNWLYFAISIGILTTRLVTNYVQENLSWALGYAIPCLSMMLALFLFLLGIKTYRFSTGGEGRQGKKHDNPFVRIGRVFVAAARNRRQTPSDTCLLLPNESTKKFRFLDRAVISCDSYEVEEAKAVLSLIPIWLCSLVFGIVFAQSPTFFTKQGSTMDRSISSTLQVPAATLQCFISLAILVFIPIYDRLFVPIARSITRKPAGITTLQ…
Arabidopsis thaliana	AT1G72125.1	AtNPF5.13	MTTTSKTSLQEEYVIDAVDHRGFSARRSITGRWRAAWFIIGVEVAERFANYGIGSNLISYLTGPLGQSTAVAAANVNAWSGISTILPLLGAFVADAFLGRYITIIIASFIYVLGLAFLTLSAFLIPNNTEVTSSPSSFLNALFFFSLYLVAIGQSGHKPCVQAFGADQFDEKNPQENSDRSSFFNWWYLSMCAGIGLAILVVVYIQENVSWALGFGIPCVFMVISLVLFVLGRKSYRFSKTRQEEETNPFTRIGRVFFVAFKNQRLNSSDLCKVELIEANRSQESPEELSFLNKALLVPNDSDEGEVACKSRDVEDATALVRLIPVWLTTLAYAIPFAQYMTFFTKQGVTMERTIFPGVEIPPASLQVLISISIVLFVPIYDRVLVPIGRSITKDPCGI…
Arabidopsis thaliana	AT1G72120.1	AtNPF5.14	MTTTSEISLQEEYVTDAVDHRGLAARRSNTGRWRAALFIIGVEVAERFAYYGIGSNLISYLTGPLGESTAVAAANVNAWSGIATLLPVLGAFVADAFLGRYRTIIISSLIYVLGLAFLTLSAFLIPNTTEVTSSTSSFLNVLFFFSLYLVAIGQSGHKPCVQAFGADQFDEKDSQEKSDRSSFFNWWYLSLSAGICFAILVVVYIQEEFSWAFGFGIPCVFMVISLVLFVSGRRIYRYSKRRHEEEINPFTRIGRVFFVALKNQRLSSSDLCKVELEANTSPEKQSFFNKALLVPNDSSQGENASKSSDVEDATALIRLIPVWFTTLAYAIPYAQYMTFFTKQGVTMDRTILPGVKIPPASLQVFIGISIVLFVPIYDRVFVPIARLITKEPCGITTLK…
Arabidopsis thaliana	AT1G22570.1	AtNPF5.15	MKIPEEEVALLEDYVSDSVDHRGFPAGKSSTGGWRSAWFIIGVEVAERFAYFGIACNLITYLTGPLGQSTAKAAVNVNTWSGTASILPILGAFVADAYLGRYRTIVVASLIYILGLGLLTLSASLIIMGLSKQRNDASAKPSIWVNTLFFCSLYLVAIGQGGHKPCVQAFGADQFDAEDPKEVIARGSFFNWWFLSLSAGISISIIVVAYVQENVNWAFGFGIPCLFMVMALAIFLLGRKIYRYPKGHHEEVNSSNTFARIGRVFVIAFKNRKLRLEHSSLELDQGLLEDGQSEKRKDRLNFLAKAMISREGVEPCSGRDVDDAKALVRLIPIWITYVVSTIPYAQYITFFTKQGVTVDRRILPGVEIPAASLLSFVGVSILISVPLYERVFLPIARKI…
Arabidopsis thaliana	AT1G22550.1	AtNPF5.16	MAIAEEEAALIEDSVSDSVDHRGLPAGKSSTGGWRSAWYIIGVEVGERFAYFGIGSNLITYLTGPLGQSTATAAVNVNTWSGTASILPVLGAFIADAYLGRYRTIVVASLIYILGLGLLTLSSILILMGLSEQRQHNRNASAKPFFWVNILFFCSLYLVAIGQGGHKPCVQAFGADQFDVGDPKERISRGSFFNWWFLSLSAGITLSIIVVVYVQDNVNWALGFGIPCLFMVMALALFLFGRKTYRYPRGDREGKNNAFARIGRVFLVAFKNRKLKLTHSGQLEVGSYKKCKGQLEFLAKALLPGEGGVEPCSSRDVEDAMALVRLIPIWITSVVSTIPYAQYATFFTKQGVTVDRKILPGFEIPPASFQALIGLSIFISVPTYERVFLPLARLITKKP…
Arabidopsis thaliana	AT5G46050.1	AtNPF5.2	MTVEEVGDDYTKDGTVDLQGNPVRRSIRGRWKACSFVVVYEVFERMAYYGISSNLFIYMTTKLHQGTVKSSNNVTNWVGTSWLTPILGAYVGDALLGRYITFVISCAIYFSGMMVLTLSVTIPGIKPPECSTTNVENCEKASVLQLAVFFGALYTLAIGTGGTKPNISTIGADQFDVFDPKEKTQKLSFFNWWMFSIFFGTLFANTVLVYVQDNVGWTLGYGLPTLGLAISITIFLLGTPFYRHKLPTGSPFTKMARVIVASFRKANAPMTHDITSFHELPSLEYERKGAFPIHPTPSLRFLDRASLKTGTNHKWNLCTTTEVEETKQMLRMLPVLFITFVPSMMLAQINTLFVKQGTTLDRKVTGSFSIPPASLSGFVTLSMLISIVLYDRVFVKITR…
Arabidopsis thaliana	AT5G46040.1	AtNPF5.3	MTVEEVGDDYTKDGTVDLRGNRVRRSQTGRWKACSFVVVYEVFERMAYYGISSNLVIYMTTKLHQGTVKSSNNVTNWVGTSWLTPILGAYVADAHFGRYITFVISSAIYLLGMALLTLSVSLPGLKPPKCSTANVENCEKASVIQLAVFFGALYTLAIGTGGTKPNISTIGADQFDEFDPKDKIHKHSFFNWWMFSIFFGTFFATTVLVYVQDNVGWAIGYGLSTLGLAFSIFIFLLGTRLYRHKLPMGSPFTKMARVIVASLRKAREPMSSDSTRFYELPPMEYASKRAFPIHSTSSLRFLNRASLKTGSTHKWRLCTITEVEETKQMLKMLPVLFVTFVPSMMLAQIMTLFIKQGTTLDRRLTNNFSIPPASLLGFTTFSMLVSIVIYDRVFVKFMR…
Arabidopsis thaliana	AT3G54450.1	AtNPF5.4	MADSTSLINKRTKGGWNAALFIIVVEIAERFAFYGLASNLITFLTNELGQSTATAAKNINTWIGVSCMFPILGAFLADSILGRFKTVLLTSFIYLLGIVMLPLSVTVVARRMREKVFFMALYVMAVGEGGHKPCVMTFAADQFGEANAEEKAAKTSFFNYWYMAIVLASSIAVLALIFIQERVSWSLGFSIIAGSVVIAIVIFLIGIPKYRKQVPVGSPFTRVAQVMVAALKKWRLSSTRHHYGLCYEEEDEHKLESTNSNQVYLLARTNQFRFLDKATIIDEIDHNKNRNPWRLCTVNQVEEVKLILRLIPIWISLIMFCATLTQLNTFFLKQGSMMDRTIGNHFTIPPAAFQSIVGVTILILIPLYDRVFVPMVRKITNHHSGITSLQRIGVGLFVA…
Arabidopsis thaliana	AT2G38100.1	AtNPF5.5	MSVLSWAFTVAWFTLWMLMLYLTNEMKLKFTDAAAIVNVFAGVSAIGHLGMQFLVDAFIGHFWMLCLSTLAFSFGFGFLAISASPILSGNGQKGLFYVALTVISVGIFGRSISLGVFTEDQLEDGRNKGNPAKLVSFVIGNVGNFVFLLLAAIAMPQISPWFVRFTIPSGCEVLAMLIFISGACSYKRVKPGGSPLTTVFRVFMASASKMSCAYSNNSSQLYEKAECDQDIKPHTSSLRYLDRAAMILQTESLEQQRKNRWKLCRVTEVEQTKSVIRTVPLFATSLISGIVFSLGNTFFLEQANHMDSKFGSWNLPLPLLLLFSEAARLGSRELCVMAAKRHAIDFPESPKQTKTPYGIPVSIILSIFCCSIAAHVESRRLKVVSTQGLLHETVPMSVF…
Arabidopsis thaliana	AT2G37900.1	AtNPF5.6	MEHKNIGAEVLQDTYDDQQKWVLDSSLDSRGRVPLRARTGAWRAALFIIAIEFSERLSYFGLATNLVVYLTTILNQDLKMAIRNVNYWSGVTTLMPLLGGFIADAYLGRYATVLVATTIYLMGLVLLTMSWFIPGLKPCHQEVCVEPRKAHEVAFFIAIYLISIGTGGHKPSLESFGADQFDDDHVEERKMKMSFFNWWNVSLCAGILTAVTAVAYIEDRVGWGVAGIILTVVMAISLIIFFIGKPFYRYRTPSGSPLTPILQVFVAAIAKRNLPYPSDPSLLHEVSKTEFTSGRLLCHTEHLKFLDKAAIIEDKNPLALEKQSPWRLLTLTKVEETKLIINVIPIWFSTLAFGICATQASTFFIKQAITMDRHIGGFTVPPASMFTLTALTLIISLTV…
Arabidopsis thaliana	AT3G53960.1	AtNPF5.7	MEHNKVDTEPQDSYDDQQKWVLDSSTDSRGEIPLRAQTGAWRAALFIIGIEFSERLSYFGISTNLVVYLTTILHQDLKMAVKNTNYWSGVTTLMPLLGGFVADAYLGRYGTVLLATTIYLMGLILLTLSWFIPGLKACHEDMCVEPRKAHEIAFFIAIYLISIGTGGHKPSLESFGADQFEDGHPEERKMKMSYFNWWNAGLCAGILTAVTVIVYIEDRIGWGVASIILTIVMATSFFIFRIGKPFYRYRAPSGSPLTPMLQVFVAAIAKRNLPCPSDSSLLHELTNEEYTKGRLLSSSKNLKFLDKAAVIEDRNENTKAEKQSPWRLATVTKVEEVKLLINMIPIWFFTLAFGVCATQSSTLFIKQAIIMDRHITGTSFIVPPASLFSLIALSIIITV…
Arabidopsis thaliana	AT5G14940.1	AtNPF5.8	MAGGEKRRGLSKSCALLIVIAGIERYAFKGVASNLVTYLTDVVKMSNSRAATTVNTWSGFTFMLPLFSAPFADSYWDRFFTILASSSLYFVGLVGLTFTAFAGSRSTTKTISLYFLYTSLSLVALGLGVLNPSLQAFGADQLDYDLDHDNDHEPSSENKEVKSNRKTQFFQWWYFGVCAGSLLGVTVMAYIQDTFGWVIGFAIPTASMLLLIFLFLCGCGVYVYADPDLKAKPFQRILEIIKERVCGRNKITLVNDHDLNAMELELQDQKPLCNCSNTEANTTTKSLPDDHKSCKTGFSGLETVKLLLRLLPIWTMLLMFAVIFQQPATFFTKQGMTMKRNIGPNFKIPPATLQSTITLSIILLMPFYDKILIPIAKKLTKNEKGISVKERMGIGMFLS…
Arabidopsis thaliana	AT3G01350.1	AtNPF5.9	MDLEQKTRGLSKSCALLIVIAGMERYAFKGVASNLVTYLTDVVKMSNSRAAKTVNTWAGFTSMLPLFSAPLADTYWDRFFTILASSSVYFVGLVGLTWTAFAGSRSATKTISSYFLYSSLCLVSIGLGVLNPSLQAFGADQLDHDLDKNFDLSSGDQKDAKATRKTQFFQLWYFGVCTGSLMGVTVMAYIQDTFGWVLGFAIPGIVIFLSILVFMSGCGIYVYAPGARLKKKTTTTPFEKILKFIKGRVVKQRSIYTLADEKDLDAMELELEERPLCKCETEDIETPSTTSKGLEDDESSKTVFSGIDNVKLVIRLFPIWMMLLMFAVIFQLPATFFTKQGVTMKRNIGSNFKIPPATLQSTITLSIILLMPLYDKILIPITKRIKKNGTGISVMERMG…
Arabidopsis thaliana	AT5G13400.1	AtNPF6.1	MVASEIKSPVSVPETPGSSSVHHRKQLSVFFIESDNRRLALGRGYTGGTTPVNIHGKPIANLSKTGGWIAAFFIFGNEMAERMAYFGLSVNMVAFMFYVMHRPFESSSNAVNNFLGISQASSVLGGFLADAYLGRYWTIAIFTTMYLVGLIGITLGASLKMFVPDQSNCGQLSLLLGNCEEAKSWQMLYLYTVLYITGFGAAGIRPCVSSFGADQFDEKSKDYKTHLDRFFNFFYLSVTLGAIIAFTLVVYVQMELGWGMAFGTLAVAMGISNALFFAGTPLYRHRLPGGSPLTRVAQVLVAAFRKRNAAFTSSEFIGLYEVPGLKSAINGSRKIPHSNDFIWLDKAALELKEDGLEPSPWKLCTVTQVEEVKILIRLIPIPTCTIMLSLVLTEYLTLS…
Arabidopsis thaliana	AT2G26690.1	AtNPF6.2	MESKGSWTVADAVDYKGRPADKSKTGGWITAALILGIEVVERLSTMGIAVNLVTYLMETMHLPSSTSANIVTDFMGTSFLLCLLGGFLADSFLGRFKTIGIFSTIQALGTGALAVATKLPELRPPTCHHGEACIPATAFQMTILYVSLYLIALGTGGLKSSISGFGSDQFDDKDPKEKAHMAFFFNRFFFFISMGTLLAVTVLVYMQDEVGRSWAYGICTVSMAIAIVIFLCGTKRYRYKKSQGSPVVQIFQVIAAAFRKRKMELPQSIVYLYEDNPEGIRIEHTDQFHLLDKAAIVAEGDFEQTLDGVAIPNPWKLSSVTKVEEVKMMVRLLPIWATTIIFWTTYAQMITFSVEQASTMRRNIGSFKIPAGSLTVFFVAAILITLAVYDRAIMPFWKK…
Arabidopsis thaliana	AT1G12110.1	AtNPF6.3	MSLPETKSDDILLDAWDFQGRPADRSKTGGWASAAMILCIEAVERLTTLGIGVNLVTYLTGTMHLGNATAANTVTNFLGTSFMLCLLGGFIADTFLGRYLTIAIFAAIQATGVSILTLSTIIPGLRPPRCNPTTSSHCEQASGIQLTVLYLALYLTALGTGGVKASVSGFGSDQFDETEPKERSKMTYFFNRFFFCINVGSLLAVTVLVYVQDDVGRKWGYGICAFAIVLALSVFLAGTNRYRFKKLIGSPMTQVAAVIVAAWRNRKLELPADPSYLYDVDDIIAAEGSMKGKQKLPHTEQFRSLDKAAIRDQEAGVTSNVFNKWTLSTLTDVEEVKQIVRMLPIWATCILFWTVHAQLTTLSVAQSETLDRSIGSFEIPPASMAVFYVGGLLLTTAVY…
Arabidopsis thaliana	AT3G21670.1	AtNPF6.4	MVHVSSSHGAKDGSEEAYDYRGNPPDKSKTGGWLGAGLILGSELSERICVMGISMNLVTYLVGDLHISSAKSATIVTNFMGTLNLLGLLGGFLADAKLGRYKMVAISASVTALGVLLLTVATTISSMRPPICDDFRRLHHQCIEANGHQLALLYVALYTIALGGGGIKSNVSGFGSDQFDTSDPKEEKQMIFFFNRFYFSISVGSLFAVIALVYVQDNVGRGWGYGISAATMVVAAIVLLCGTKRYRFKKPKGSPFTTIWRVGFLAWKKRKESYPAHPSLLNGYDNTTVPHTEMLKCLDKAAISKNESSPSSKDFEEKDPWIVSTVTQVEEVKLVMKLVPIWATNILFWTIYSQMTTFTVEQATFMDRKLGSFTVPAGSYSAFLILTILLFTSLNERVF…
Arabidopsis thaliana	AT5G19640.1	AtNPF7.1	MAAMDPRNNGNVAPLNERERAENLEVREVVEVQDDQSVVSLMSNDSDLQKKMMKKEEKKNGGWTNAIILLVNQGLATLAFFGVGVNLVLFLTRVMGQGNAEAANNVSKWTGTVYMFSLVGAFLSDSYWGRYLTCTIFQVIFVIGVGLLSFVSWFFLIKPRGCGDGDLECNPPSSLGVAIFYLSVYLVAFGYGGHQPTLATFGADQLDDDKNSKAAFFSYFYFALNVGALFSNTILVYFEDKGLWTEGFLVSLGSAIVALVAFLAPTRQYRYVKPCGNPLPRVAQVFVATARKWSVVRPGDPHELYELEGPESAIKGSRKIFHSTKFLFLDRAAVITENDRNGTRSNAWRLCSVTQVEEAKCVMKLLPIWLCTIIYSVIFTQMASLFVEQGDVMNAYVGK…
Arabidopsis thaliana	AT4G21680.1	AtNPF7.2	MDQKVRQFEVCTQDGSVDRHGNPAIRANTGKWLTAILILVNQGLATLAFFGVGVNLVLFLTRVMGQDNAEAANNVSKWTGTVYIFSLLGAFLSDSYWGRYKTCAIFQASFVAGLMMLSLSTGALLLEPSGCGVEDSPCKPHSTFKTVLFYLSVYLIALGYGGYQPNIATFGADQFDAEDSVEGHSKIAFFSYFYLALNLGSLFSNTVLGYFEDQGEWPLGFWASAGSAFAGLVLFLIGTPKYRHFTPRESPWSRFCQVLVAATRKAKIDVHHEELNLYDSETQYTGDKKILHTKGFRFLDRAAIVTPDDEAEKVESGSKYDPWRLCSVTQVEEVKCVLRLLPIWLCTILYSVVFTQMASLFVVQGAAMKTNIKNFRIPASSMSSFDILSVAFFIFAYRR…
Arabidopsis thaliana	AT1G32450.1	AtNPF7.3	MSCLEIYNKDTMKKKEGEEETRDGTVDYYGRPSIRSNSGQWVAGIVILLNQGLATLAFFGVGVNLVLFLTRVLQQNNADAANNVSKWTGTVYIFSLVGAFLSDSYWGRYKTCAIFQVIFVIGLSSLSLSSYMFLIRPRGCGDEVTPCGSHSMMEITMFYFSIYLIALGYGGYQPNIATLGADQFDEEHPKEGYSKIAFFSYFYLALNLGSLFSNTILGYFEDEGMWALGFWASTGSAIIGLILFLVGTPRYRYFKPTGNPLSRFCQVLVAATKKSSVEAPLRGREEMYDGDSEGKNASVNTGRRIVHTDEFKFLDKAAYITARDLDDKKQDSVNPWRLCPVTQVEEVKCILRLMPIWLCTIIYSVVFTQMASLFVEQGAAMNTSVSDFKIPPASMSSFD…
Arabidopsis thaliana	AT3G54140.1	AtNPF8.1	MEEKDVYTQDGTVDIHKNPANKEKTGNWKACRFILGNECCERLAYYGMGTNLVNYLESRLNQGNATAANNVTNWSGTCYITPLIGAFIADAYLGRYWTIATFVFIYVSGMTLLTLSASVPGLKPGNCNADTCHPNSSQTAVFFVALYMIALGTGGIKPCVSSFGADQFDENDENEKIKKSSFFNWFYFSINVGALIAATVLVWIQMNVGWGWGFGVPTVAMVIAVCFFFFGSRFYRLQRPGGSPLTRIFQVIVAAFRKISVKVPEDKSLLFETADDESNIKGSRKLVHTDNLKFFDKAAVESQSDSIKDGEVNPWRLCSVTQVEELKSIITLLPVWATGIVFATVYSQMSTMFVLQGNTMDQHMGKNFEIPSASLSLFDTVSVLFWTPVYDQFIIPLAR…
Arabidopsis thaliana	AT5G01180.1	AtNPF8.2	MEDDKDIYTKDGTLDIHKKPANKNKTGTWKACRFILGTECCERLAYYGMSTNLINYLEKQMNMENVSASKSVSNWSGTCYATPLIGAFIADAYLGRYWTIASFVVIYIAGMTLLTISASVPGLTPTCSGETCHATAGQTAITFIALYLIALGTGGIKPCVSSFGADQFDDTDEKEKESKSSFFNWFYFVINVGAMIASSVLVWIQMNVGWGWGLGVPTVAMAIAVVFFFAGSNFYRLQKPGGSPLTRMLQVIVASCRKSKVKIPEDESLLYENQDAESSIIGSRKLEHTKILTFFDKAAVETESDNKGAAKSSSWKLCTVTQVEELKALIRLLPIWATGIVFASVYSQMGTVFVLQGNTLDQHMGPNFKIPSASLSLFDTLSVLFWAPVYDKLIVPFAR…
Arabidopsis thaliana	AT2G02040.1	AtNPF8.3	MGSIEEEARPLIEEGLILQEVKLYAEDGSVDFNGNPPLKEKTGNWKACPFILGNECCERLAYYGIAGNLITYLTTKLHQGNVSAATNVTTWQGTCYLTPLIGAVLADAYWGRYWTIACFSGIYFIGMSALTLSASVPALKPAECIGDFCPSATPAQYAMFFGGLYLIALGTGGIKPCVSSFGADQFDDTDSRERVRKASFFNWFYFSINIGALVSSSLLVWIQENRGWGLGFGIPTVFMGLAIASFFFGTPLYRFQKPGGSPITRISQVVVASFRKSSVKVPEDATLLYETQDKNSAIAGSRKIEHTDDCQYLDKAAVISEEESKSGDYSNSWRLCTVTQVEELKILIRMFPIWASGIIFSAVYAQMSTMFVQQGRAMNCKIGSFQLPPAALGTFDTAS…
Arabidopsis thaliana	AT2G02020.1	AtNPF8.4	MASIDEERSLLEVEESLIQEEVKLYAEDGSIDIHGNPPLKQTTGNWKACPFIFANECCERLAYYGIAKNLITYFTNELHETNVSAARHVMTWQGTCYITPLIGALIADAYWGRYWTIACFSAIYFTGMVALTLSASVPGLKPAECIGSLCPPATMVQSTVLFSGLYLIALGTGGIKPCVSSFGADQFDKTDPSERVRKASFFNWFYFTINIGAFVSSTVLVWIQENYGWELGFLIPTVFMGLATMSFFFGTPLYRFQKPRGSPITSVCQVLVAAYRKSNLKVPEDSTDEGDANTNPWKLCTVTQVEEVKILLRLVPIWASGIIFSVLHSQIYTLFVQQGRCMKRTIGLFEIPPATLGMFDTASVLISVPIYDRVIVPLVRRFTGLAKGFTELQRMGIGL…
Arabidopsis thaliana	AT1G62200.1	AtNPF8.5	MVNSNEEDERRILDVEESLLTQEEVNNHLTGLSSTAEDGSIDIYGNPPSKKKTGNWKACPFILGNECCERLAYYGIAKNLITYYTSELHESNVSAASDVMIWQGTCYITPLIGAVIADSYWGRYWTIASFSAIYFIGMALLTLSASLPVLKPAACAGVAAALCSPATTVQYAVFFTGLYLIALGTGGIKPCVSSFGADQFDDTDPRERVRKASFFNWFYFSINIGSFISSTLLVWVQENVGWGLGFLIPTVFMGVSIASFFIGTPLYRFQKPGGSPITRVCQVLVAAYRKLKLNLPEDISFLYETREKNSMIAGSRKIQHTDGYKFLDKAAVISEYESKSGAFSNPWKLCTVTQVEEVKTLIRMFPIWASGIVYSVLYSQISTLFVQQGRSMNRIIRSF…
Oryza sativa	LOC_Os01g55600.1	OsNPF1.1	MEHSLVAEAEAQVFFKAKAKGGFRALPFIISNEILEKVAGFGLNINFITYLNMQYHLSHANAGSLLFVWGAVSNFAPIPGAVIADMYLGRFIVVAIGSIACFVGMVFLWLSAMIPGARPPPCDMSASPELCAPPEARHMAWLLAGFVFLSVGAGGVRPCSMAFGADQFSRHPKERRSRILQVYFNAYYGSIGVAFMVAVTVVVYVQDNLGWKVGLAVPTCLMLLSAASFLLGSGLYIKDRGSKRMFAGIGAAVAAAVRNRRAWLPAKTEDGVYHHLKDCKLTVPTDRLRFLNKACMISNTKEDKSGSGGADGISDRGRLCTVDQVEQLKSAIRVMPIWSSTIFLAQAMNQYFAVPQADAMDRRVGAGGFRVPSGTFAVFNMLTMSLWSGCYDRWTAPAL…
Oryza sativa	LOC_Os11g23890.1	OsNPF1.2	MAKTMERGRRERRRIVRLRVSKVYQIVQLNSQCLLQIRFQKGASKRREQILFCRCGDPLSLVLPWVLLMMEGHSNELGRANTLKKGGLRPIPVIIGNVFGLTNEVSERIVSASVTANLIIYLTTKYHLGAASSAIIIFVYQAAANFLPVCGAIVSDALLGRYLMVTLTLFSCTTGTFMLFLTSLIPKLTPPDCGLSNQGCTSPSPLQLFVLCASLGFMSLGASGVRPCCLAFAEDQIAHWDEAQKDRALRGLFSWYYVSVGFAQIVAVTILVYFQDQVGWKVGFGISAAVMLSITLVNLAASPFYVKMKPQRSIWISLLQVVVVSLKNHHLVLPKTYQSAQFHNASGLRELVPSEKMRFLNKACILRYHATNVSDGAGRTNSWNICTVEQVENLKSALS…
Oryza sativa	LOC_Os01g55610.1	OsNPF1.3	MEASAMEEALSKKTTSKGGLRTIPFIISNEVFEKVATFGLHANMILYLTERYHMTAATGTVVLYFWNALSNFLPIFGAVLSDSCLGRFRVIALGSVVSLAGMCLLWLTAILPADRRTPECEARRDDCQLVPWQLPLLFASFVLMSVGSGGIRPCALAFGADQLDRRDNSARNVRTLQTFFNWYYTVLGLSIVLASTVIVYIQQAKGWVIGFAVPVVLMLTALTLLLLGSPFYLKAEADRSVLVGLVQVLVASYRKRRGPLPPETADASRFHNRAGYKPRTPSNRLRWLNRACALGDNPDKEVNPDDGSARDPWTLCTVQQVEDVKAAVRVLPIWSTGFMPGVIIGQQMFPVLQAKTMERRVGGLEIPAASFGVFSILTLTVWVAVYDRALVRPLSRLTG…
Oryza sativa	LOC_Os05g27304.1	OsNPF2.1	MEEERSRAGGAAVAVDGESLRRPEEEGGRRKKGGWITFPFMAVSLLAFGLSSAGAMGNLVVYLVKEYHVPSVDAAQISTIVSGCISVAPVAGAIVADAFFGCFPVVAVAMVFSVLALVVFTLTASVRGLRPAACVPGATACEAATAGQMAVLYAGVFLLCVSSAGARFNQATMGADQFDAAADRDVFFNWYFIFFYGSAVLGSTVLVYVQDAVSWELGFGLAATIAAAGLAALLLGARYYRRPAARGSPFTGIARVVVAAARKRKIDVAAAAAASGDLKFYYGPRSGDGDDDGGKPSDDNNFAPSDSFSFLNRAAVITDGDVDAADAAAPLRPWRVCTVRQVEDLKAVLRILPLWSSSIFLSISIGVQLNFTVLQALAMDRAIGRFHVPAASMVVSSFV…
Oryza sativa	LOC_Os12g44100.1	OsNPF2.2	MPPAPSQEQTKLAPEKQQHISGHGEQAVRYHGWKVMPYVIGNETCERLGTIGTTANLLVYLTTVFHIPSAAAATLLNVFSGTSNLAPLLGAFLCDAYLGRYATLAAASIASFLGMLVLTLTAAIPSLHPPPCASSSSTSCQGPTHRQLAALLASFAFLVVGAGGIRPCNLAFGADQFDPATAAGRRGIASFFNWYYFTFTIAMMVSATLIIYLQSNINWAIGLAVPTALMALSCALFFMGTRLYVRVRPEGSPFTSFAQVLVAAARKRRLPAPASPADDLFDPPHRSKLVAKIKHTDQFRWLDKAAVVTAEDAVVDGMSAAAANPWRLCTVQQVEEVKVLARMIPVWSSSIVYYVMLTQLGTYTVFQVMQSDRRVGRSGFEVPAGSMVVFNMVALTAWL…
Oryza sativa	LOC_Os12g44110.2	OsNPF2.3	MDAAAAMEKQQQPGEKKITGGEEEEEEEVISSVRYRGWKSMPYVIGNETFEKLGTIGTTANLLVYLTTVYHLPSVRAATLLNFFSGTTNLAPLLGAFLSDTFLGRYTTIAAASLASCLGMLVLTLTAAIPSLHPPPCTASSSSSSCQGPTHGQLAALLAAFAFLVVGAGGIRPCNLAFGADQFDPRTDSGRRGIASFFNWYYFTFTVAMMLSATLIIYLQSNVSWAIGLAVPAALMAISCALFFMGTRLYVRVRPEGSPFTSFARVIVAAVRKRRVPAPASADDLFDPPHQSKLVAKIAYTDQFRCLDKAAVVTPESRSSPWRLCTVQQVEEVKCLARIIPVWSAGIVYFIVVTQLGTFVVLQALQMDRRLTRWWAFEVPAGSMVVFNMMAMTVWIPVY…
Oryza sativa	LOC_Os03g48180.1	OsNPF2.4	MRGGGGGGGGGGEEAGQKLKSMDVDKLENGGDKPALKYHGWRAMPFIIGNETFEKLGTLGTSANLLVYLTQVFHMRSVDAATLLNGLNGTTSLAPIIGAFLSDAYLGRYLALAIASVASLIGMFLLTMTAAADGLHPAECGVGETCSKATSGQFAVLFMSFAFLVLGSAGIRPCSMPFGADQFDPHTESGKRGINSFFNWYYFTFTSAMLVSATVIIYVQSNVSWPIGLGIPTALMLLACVLFFMGTRLYVRVTPEGSPFTSIVQVFAAAARKRSLKQPKDPKQDLFDPPHTSAIVTKLAHTDQFRCLDKAAIVSGPDDVRAGGAAPSNPWRLCSVQQVEEVKCLIRIVPVWSTGIIYYVAVVQQSTYVVLSALQSDRHLGRSFQIPAASFTVFAMLAQ…
Oryza sativa	LOC_Os01g68510.1	OsNPF2.5	MEIGAVENGGVVGGEVVAGKRGKTPQGWKCMPFIIATETFEKVATIGVVANLTVYLVKRFNIGQIEAANITNIFFGTLNFAPLLGAFISDVYLGRFKTLAYGCFASLLGMLGMTLYASLPALKPPICHEKTRLGGGCNSPSTLQLSVLYLSLGFLIIGGGAIRPCSLPFGVDQFDKTDEEGRKGLNSYYNWYYGTSTAALVLSMIVIIYIQNNVSWPIGFGIPTLLMFLAIIMLFLGTNLYVHVQPEGSIFAGIAQVLVASFKKRNLKLPCPHDINQQGLMLYNPPSKGNRVFRLPLTSQFRFLNKGAIVMGDDINVDGSARNSWELCNVQQIEEVKCLIRIVPVCISGVLCFVALAQQFTYIILQTFTMDCHFGTHFEIPAGSVVSISLIALTLFIPI…
Oryza sativa	LOC_Os04g56560.1	OsNPF2.6	MCEGGRAAASMARTASASRRQPETTSLAVDEAGGRASRRPRGWKAVGFMIGLYLAIAMALNAFAQPVTNYLIKRYNMKPNAATNVANVFSGTYSFSPVVGAFVADAFCGRFWTLLFGAVAAFVAMVVITLSATIRQLKPPSCSDVARQAGTCAGPSGLHRAVLYIGMALLVVATGGANPTSLPFGADQFDHDDASSGSSSNEADERRRRAEEPAGLKRFYNWYYVVTMMASFMALTFIAYIQDKVSWGLGFGIPTALVAATFAVFLAGTPLYVRVPAEGSIFSSVARVVVASCRKRRLTLPHPRDARQQEAVLYNPPVVVAAGTGTSRVFKLPLTLQLSFLNKAAIVTADADEIRPDGSPARPWSLCSVQQVEEVKCLVKIVPVWISGVMWFISVAELT…
Oryza sativa	LOC_Os06g15370.1	OsNPF3.1	MAEEEEAKKSKMRKKGGFRTMPFIFANEVAEKLAVLGFTTNMLMYLTRQLHMPLAKAATTLTNFGGVSAMTPLIGAFLADSLVGRFWTIAAASLIYQVGMLLLTVSAAMPVFRPPPCSGAGGAGACDEAAPWQLAVLYAALLLNALGAGGYRPCVVAFGADQFDESEAAERARTWGFFNWYYFCNGASQLVAVTAVVYVQDNVGWGWGLGVPTFCMAVSVVAFVAGYPLYRRLHPSGSPFTRLAQVVVAAVRKRRVPTDADDAAALYENDDMDAPISLYGKLVHTEQLSFFDRAAIVTDGDLTTDTSNGKPSLSPIPKPWRLSTVHRVEELKSLLRMGPIWAAGILVITAYSQQHTFALQQASTMDRRLAPGLSSFQIPAGSMTVFTLLAMLTTLLAYD…
Oryza sativa	LOC_Os05g33960.1	OsNPF3.2	MATTTAERDGVEEEQKKRKQGGFRTMPFILANEICDRFATAGFGANLITYLTQQLHLPLVEASNTLTNFNGTSSLTPILGALAADAFAGRFWTIIAGSVFYQLGMLALVASALLPSLRPAPCAPTHGAASCRRATGWQLAVLYLALLCTSLGSGGIRPCVVAFGADQFDGQQQKQRQKGGGGAAAAAAGRKRSYFNLYFFTMGLAVLLALTVVVYIQENVGWGWGFGIPAIAMFVSIVVFVAGYPLYVRLKPGGSPFTRLAQVVAAAFRKRRAAVPEDPGMLYQDKELDALISTNGRLLHTNQLTFFDRAAIVTPGDIAGSGEPDLWRLSTVHRVEELKSIVRLLPIWSAGILLATAASHNGTFTIQQARTMDRHLTPRLEIPPATMSIFTTVAMLAGL…
Oryza sativa	LOC_Os05g34000.1	OsNPF3.3	MAAAAVADENGSPKKTKQGGFKTLPFILVQVLHLKCSIRVLRVHYSVNAANEVCDRFATAGFNANMITYLTQQLHLPLVEASNLLTNFTGTAAFTPVLGAIAADSFAGRFWTIAGGGVLYQIGMLGLVVSALVPALRPAPCGGGGAAAPCQRADGGQLAMLYLSLLCTALGSGGIRPCVVAFGADQFGLGGRRPGGEQKWSYFNLYFFSMGLAVLLALTVVVYIQETVGWGWGFGIPAIAMFVSVLSFVVGYPLYVKVKPEGSPFKRLVQVVVAAFKKIKEPVPDDAGELYHNKELDAAIAADGRLLHSDQLRQAFSMHRSLCPFTCGSLFILTQFNVGDRDGGGHRRLRRAEPVAGVDGAPRGGAQVHRPHAAAVGGQHHRHRRRVAQLHLRHPAGAH…
Oryza sativa	LOC_Os05g34030.1	OsNPF3.4	MSEEESNDDAGEQMPQQGGIKTMPFILANDFCDRFATIGFNANLITYLTAEMHLPLVEASNTLTNFHGASNLTPIVGGLIADSFAGRFWTIAAGSVAYQLGMVGLTVSALVPSLRPPPCRGEAVAVAGEACQRATPWQLLVLYLSLLCTSVGTGGTRPCVMAFGADQFELGKPPRRRPGEAGAPRWSFFNLYFFGVELAKLVAVTAVVYIQENVGWGWGLGVPTIAMLAAVTAFVAGYPLYVKMAPGGSPLTRLAQVAVAAFRKRNVAVPDDPGLLHDDKELDAGVSTTGRLLHTNQLTFFDRAAVVTDGDMEGGGGARPWRLSTVHRVEELKSIIRMLPIWAAGILLVTSASHNHSFAIQQARTMDRRVTASLEIPPASMLIFSNVAMLATLALYDRA…
Oryza sativa	LOC_Os05g34010.1	OsNPF3.5	MAEDGRGEEKAVDVVAVKKPKQGGFRTMPFILANDFCDRLANVGFSSNLITYLTLQLHLPLVDASNTLTNFHGTANLTPLVGGLIADSFAGRFWTITFGSVIYQLGMVFLTLSAALPSLRPPPCAKHAADCQRASSSQIAVLYASLLFTSIGTGGTRPCIMAFGADQLELDAGARGRRGRKGPKWSFFNLYFFGIELAKLTAVTVIVYIQENVGWGWGLGVPTIAMFAAVVAFVSGYSMYVKMPPAGSPLVRLAQVAAAAFKKRKAVMPEPSRLYEDKVLDAGISTTGRLLHTDQLKFFDKAAIITDGDVLPSGEPKLWRLSTVHRVEELKSILRMLPIWAAGILLVTSASHNSSFAIQQARTMDRDITPHFKIPPASMLIFTNLAMLLTLAFYDRVLV…
Oryza sativa	LOC_Os11g12740.1	OsNPF4.1	MDVESRQGPKGGDTMAASEVSVDWRGRPCGSRKHGGMKAAVFVLGIQAFEMMAIAAVGNNLITYVFNEMHYPLSKSANIVTNFIGTVFLLSLLGGFLSDSYLGSFWTMLIFGFVELSGFILLAVQAHLPQLRPPACDMMAAAAAEGGCEEASGVKAGIFFAALYLVALGSGCLKPNIIAHGADQFRRGGGGGGDGDGDDGGDGKRLSSYFNAAYFSFCVGELVALTVLVWVQTRSGMDVGFGVSAAAMAVGLVSLVAGVFFYRNKPPQGSIFMPIAKVFVAAVTKRKQVCPSSSSTTAASHAVIPATGAAPVHRINKFRFLDKACVKVQDGHGGGGDGGKESVWPPCTPAEVEQVKVLLCVVPIFACTIVFNTILAQLQTFSVQQGSAMDTRIGGGGGG…
Oryza sativa	LOC_Os04g41450.1	OsNPF4.10	MVVGGFVDWRGNPIDRKVHGGVRAAWFMFFLSVVTNMENIPNMLNLVTYLHGTMHMGVSSSATTVTNFIGATSGFALLGAFLSDSYITRSRTILLFGPLEFLALGLLALQAYLPSLHPPPCNIEAELSNCEEVHGFNTVILHIGLYTWAFSEGCIRACTPSLGADQFDHEDPSESRQQSSFFNWFTFGISLGGFIGLILIVWLENYKGWDIGFGVCALLILLGLLIVATGLPFYRNQVPEGSPLTRILQVLVVAFKNRKYELPEKLEEAQENRNGLDSIEVPRPTNFLKFLDKASINHGEDGAWSVCSTMKVEETKIVLRMLPLFISSMIGYISNPLLLTFTVQQGSMTNTRLGKIHISPATLFVIPITFQMLMLAVYDRFLVPFMRKRTGYACGITHL…
Oryza sativa	LOC_Os06g38294.1	OsNPF4.11	MEDGAAAREAERWEGYVDWRNRPAVRGRHGGMLAASFVLVVEVLENLAFLANASNLVTYLMNFMHYSPSQSATTVTNFMGTAFLLALLGGFLSDAFFTTYAIYLISAFVEFLGLVVLTIQARTPSLMPPGCAKVAGAACEPVSGPKKAMLFAGLYVTALGIGGIKGSLPSHGAEQFDEHAPRGRKGRSTFFNYFVFCLSVGALIAVTFAVWVEDNKGWQWGFGISTIAILLSIPVFVAGSRLYRNKVPTGSPLTTIAKVVLAAALARRGGAQSASNGAVIDRAPSPTGSTDMKEYCKPGDICGVADGAAEVATEPSQELVFLNRAVQRQPRCGALSCTVQEVEDVKIVLMVLPIFFSTIMLNSCLAQLSTFSVEQAATMDTRVGGLKVPPASLPVFPVT…
Oryza sativa	LOC_Os01g54515.1	OsNPF4.12	MTVMHIGLTDGSNLLTNYMGTSYMVAVLISVFADTFIGRYKTVIISSVIELVGLLILTLQAHSNKLKPPYCVFPFDPKCETVSGDGRTHLYVGLYLVAIGSAGIKAALPAHCADQFDEKHPTEKLQMSSFFNWLLLSLCTGGAISVTVFVWIQSYKGWDKGFGAATGVMGLALLVFIAGLPGYRISVVQGSTALLEILQVYVAAIRNRNMKLPENPDELYEISKSKAPPDTDFMAHRDKPFRFLDKAAIVQAPTDEAPSPWRQCRVTQVEHAKTVLAMVPIFCSAIIMSTCLAQLQTFSIQQGVTMDRTIGTFKMPPASLPIIPLIVLVFAVPIYERGFVPFARRITGHPNGIPHLQRVGVGLVLSIVSMAIAAVVEVRRKRVAARHGMLDANPILGKQ…
Oryza sativa	LOC_Os04g36040.1	OsNPF4.2	MDVESCASSSPPPDAAVDWRGRPCEPRRHGGMRAAVFVLGIQAFEIMAIAAVGNNLITYVFGEMHFPLSQAANVVTNFVGTIFLLSLLGGFLSDSYLGCFWTMLIFGFVELSGFILLSVQAHLPQLKPPPCNMAATDGGCEQARGIKASIFFAALYLVALGSGCLKPNMIAHGADQFAAAAGGGGAAAADNAKRLSTYFNSAYFSFCAGELVALTALVWVQTHSGMDVGFGISAAAMAAGLVSLVSGAAFYRNKPPQGSIFTPIARVFVAAYTKRKQICPSSSSDPVNAGVCEPAHLAGGSFRHASKFRFLDKACIRAAEQGPNTKPESPWRLCTAAEVRQAKTLLAVAPIFACTIVFNTVLAQLQTFSVQQGSAMDTALGGAGSSFRIPPASLQAIPY…
Oryza sativa	LOC_Os04g41410.1	OsNPF4.3	MTWDQARAEKQGDHRWLREEFAGGGAAGGSRGGGGYMLLALQAHLPSLHPPICEINKDPSKCEPAQGWNLTLLYLSLLMFAIGEGCMRDCVPALGEDQFSNDDPEASHLRSNFLSWLKSANSLGALIGLVFLVWIEKNLGWDIGFLLCALIVIVGLLIAASGLPFYGMRKLNGSPLTRILQVLVTSSKKRQAAVIHVIELQEISTSDHVDEDGEDKCDSKNICTTRVDEKTEAITRMLPIFISCIFAYLPFTLLMTLTIQVGSTMDSGIGMIQIPSASLIAIPTTFHMLMQPCYRRILIPLLRIFTGHTNGITPLQHIGVASACGIMAACIAMLVEAKRLMVVEQQGLTLVADGVPMSVFWLVMQFFLLSIMDIAYIGGLVQFIKSEAPEAKHIAPAVQ…
Oryza sativa	LOC_Os12g12934.1	OsNPF4.4	MALQVQGLVDWRGRPVDPRRHGGLKAVMFIYVLIVMTNMGNIPTMLNIVSYLHGTMHMGIADASTTAANFYGAICVFSFLGAFISDSYIKRFYTILIFAPIEILGYMLLACQAHFPSLHPPPCDAAAGQCAAVSGRNLSLLRLGLYVIPLGEGALRVCGAALGGDQFDGGEVGGDDPAAAAAAEARGKASFFNWFAFCISLGGLVGLVLVVWVQNNEGWDLGFALAALMALVAMAVVLAGLPFYRHRVPTGSPLTRILQVFVAAFRKRNVTMPESLVEMQECSDGSTIELLDKTPDFKFLDKAAVDDGDRRRWSACTVTQVEEAKIILRMLPVFLTSVLGYVPIPLLLTFTVQQGGAMDTRLAGTSVPPASLFVVPIVFQMLILVAYDRAAVPWLRRAT…
Oryza sativa	LOC_Os11g18110.1	OsNPF4.5	MGMVAQEEEGAAATHQWGKSAHHWLGDSHHCSTVEQATGEGYIVLALQAYTPSLHPPPCNPAATTAAASTTCEPVRGANLSLLLLGLYLVPIGDGAMKACLPALGGDQFDPADPDEQRQEVSFYNWYTFAASTGGLVGLVFIVWVENSKGWGIGFAICAAFVLLGLLVWAAAFPLYRNRLPTGSPITRILQVFVAAFRKRNVRLPEDPSELKQINQDDDNNALEVLPRTDGFGYPDERNYNPLNFLQTLLTYHMIYLKKNLPLSMPMCGIIMNPPMWCLEKAAVRTGNDAGAWSLCSVNQVEETKILLRMAPIFAAAVLGYIPMPLILTFTVQQGSTMNTKLGSVHISPATLFLIPIIFQLVILILYDRVIVPPLRRLTGYVGGVTHLQRIGVGFIATI…
Oryza sativa	LOC_Os11g18100.1	OsNPF4.6	MVLLTNAPNIANVLNMVSYLRATMHMGVAEATTTVTNLFAALQVFSIPAALLADSYVKRFYTVILLAPIEIISVEMGKTL*
Oryza sativa	LOC_Os11g18044.1	OsNPF4.7	MGSSSGLVDWRGRPVDTKKHGGVRASIFIHAMVLLTNAPNIANMMNMVSYLRGTMHMGVAQASTTASNYFAALQMFSIPAAFLADSYLKRFYTVLLFAPIEIIGYILLAVQAYTTSLHPPPCSPAATAASATTTCEPVRGANLSLLLLGLYLIPIGDGAARACLPALGGDQFDLGDPDEQRQETSFYNWYTFAVSTGGFVGLVFIVWVQNSKGWGVGFAVSAAFVALGLLVWAAAFPLYRNQLPMGSPITRVLQVFVAAFKKRNVRLPENPSELKQINQDDDANAHEVLPKTDGFRCLEKAAVETGNDAGPWSLCSVTQVEETKIVLRMAPIFVAAVLSYIPVPLLLSLTVQQGNTMDTRLGAVHISPATLFLIPTVFQMVILIIYDRAIVPPLRRLTG…
Oryza sativa	LOC_Os11g17970.1	OsNPF4.8	MGSSSGLVDWRGRPVDTWKHGGVRASIYIHMLVWLSNVSNIGNMTNIVSYLSVKMNMGVAAASTTSASFVAMMQVFTIPAAFLADSYLKRVYTVLFFAPIEILGYILLAIQAHVPSLHPAPCELAGAAAGAGAGATAATTEAAPGTCETVHGSNLSLLMLGLYLICVGEGAVRACLPALGGDQFDEGDAAEQRQAASFFNWYAFAVSLGALVGLVAVVWVQDNKGWDAGFAVCGAVVLLGLLVWAAGMPTYRNKVPAGSPITRILQVLVVAFKKRNLQLPENPDELYQPTNDDSAKGLEILQRTRGLKCLDKAAIVRGGGSNGGAWSVCSVSQVEETKIVLRMVPIFLTAALGYMPVSVVLTFTVQQGNIMDTRMGAIRVSPATLFVIPTVFQLAILVV…
Oryza sativa	LOC_Os04g41400.1	OsNPF4.9	MAVGGFLDWRGNPINRKVHGGVRAAWFVYFLTVVTSTVNVPNMLNMVTYLYGTMHMGISSSSTTVTNVLGATSGFALLGAFLSDSYITRARTILLFGPLEFLGYGLLALQAYLPSLRPPPCNAEAEASSCREVHGRNAVLLYAALYISAFGDGFMRACMPPLGADQFDHEDPSESRQQSSFFNWYTFGISFGGFIGLILIVWLENSKGWDVGFGVCAFLILLGLLVVAAGLPLYRNHVPEGSPLTRILQVLVVAFKNRKLQLPEKLEEAQEERSTEQGGSTEVTEIASQTNSSLKFLDKACINGGKDGAWSVCSTKNVEETKAVLRVLPVFISSLIGYMSNPLLFTFTVQQGGLTNTRLGRIHVSPATLFIIPSAFQMALLPVYDRFLVPLLRRRTGYA…
Oryza sativa	LOC_Os05g27050.1	OsNPF5.1	MEEEAKQEFTKDGSVDLRGRPAVAARTGRWKACSFLVGYEAFERMAFYGVAANLVVYLTTELREETVSSVRNVNNWTGSVWMTPIAGAYIADAFLGRFWTFTVSSLIYLTFRYRFSLKSSVSPETSALLP*
Oryza sativa	LOC_Os06g13200.1	OsNPF5.10	MVVTPRLSRACVLIIVVASMERLAYKGVGSNLVTYLTEVVEMSTSAAAKSVSAWSGVTSMLPLLTAVLTDSYWDRYSTITASSLFYVFVLIGVALVALLRTRVPYSTLIFPLYLISIGQGGYNPSLQAFGADQLDIGDDDDGGDNGTPTTEEQRSKVRSVFFQWWYIGMCSGSLLGNSTMSYVQDTVGWGIGFAVPAAVMAVSVAAFFCCTPLYKKRQPRVVHHKPCRDSVLKALKSPLASVTARKITLPSRDGDDDADIVSELELQDKPLKLVDQKQEEAMSEAAAPSVGKIIVRLLPIWTMLLMFAVIFQQPMTFFTKQGMLMDHRVGAVFVIPPAMLQSSITVSIILLMPLYDRVVVPLTGHGKGITVLQRIGVGMVLSIVAMAVAALVEARRPRA…
Oryza sativa	LOC_Os06g13210.1	OsNPF5.11	MSGKKPTAAPPTARLSRACVMIIVVASVERFAYKGVASNLVTYLTEVVEMSTSAAAKSVSAWSGVTSMLPLLTAVLADSYWDRYSTITASSLLYVVGLIGLTLWALLHTRMPCSTLFFPLYLISIGQGGYNPSLQAFGADQLDIGDDDDDGDNGATAATEEQRSKVKSLFFQWWYFGICSGSLLGNTTMSYVQDTVGWGLGFAVPAAVMAVSVAAFFCCTPLYKQRQPRAVHRKPCRDSVLKALKSLLASVTGARKITLPSRDGDDDTDIVSELELQEKPLKLADQKQEAAMGEAAAPSVAKIIVRLLPIWTMLLMFAVIFQQPMTFFTKQGMLMDHRVGAVFVIPPAMLQSSITVSIILLMPLYDTVVVPLAGLVAGHGKGITVLQRIGVGMVLSIVA…
Oryza sativa	LOC_Os05g35594.1	OsNPF5.12	MASGSTDPLLPRAGAARRRPATGGWRSALFIIWVEVAERFAYYGVSSNLISYLTGPFGETTAAAAAAVNAWSGAASMLPLLGAAVADSWLGRYRTIVASSVLYITGLGLLALSSTFSSPQSQQCSSSGDGRQVCRSSSVQRAFFYVSLYLVAIAQSGHKPCVQAFGADQFDATDPGESSSRSTFFNWWYLGLCASATVTAAVMSYVQDNVGWGLGFGVPGMVMLLGLLVFLLGTRTYRFYDGGGSGAFSGVGEAVRAWRKSRRRGEGGGGGGATVEAEHGELAEEVRGMARLFPIWATCLLYGVLFAQPPTLFTKQAATLDRRIGPSSSFQVPPAALQSFLGVSIIPCVLLYEHVLVPAARRATGVATGITMLQRIGAGIAMCAVTLLVAALVEMRRLS…
Oryza sativa	LOC_Os01g65100.1	OsNPF5.13	MASHAVTDALLLPRSEGAVAGAVDFRGRPASRASTGRWSAAMFVLGVEIAERFAYHGVSANLISYLTGPLGESTAGAAAAINLWSGVATMLPLLVACVADAWLGRYRTIVLASLLFVVSMGMLTLSSALPAFHGDGGGCSYTSKSLSCAPSTAQVAIFYVSLYLVALAEAGHKPCAQAFGADQFDQNDAKESVSRSSFFNWWYFGMCSGTAMTTMVSSYIQDNIGWGLGFGIPCLVMAFALAMFLLGTRNYRYYVSTQSSPFARLARAFVALIRGSKDDALAVVDDDDGGDHREELRGVLRLFPIWATCIIYAVIFSQSSTFFTKQAATLDRRIGESFRVPPAALQTFISVTIIAFIPVYDRAFVPVARRFTRASSGITMLQRIGTGLVLALAAMVVAA…
Oryza sativa	LOC_Os01g65110.1	OsNPF5.14	MADHRSKLVSHLLDSGMADTVAGAVDYRGRPASRAATGGWKSSVFVMAMEIAERFAYKGVAANLITYLTGPLGQPMARAAASIDAWKGVSQMLPLPLACVADAWLGRYRAIVLASVIFVLSMGTLSMSSAFPVSRAGHVAVFYVALYMVALGEGAHKPCAQAFAADQFDEKDGGECAARSSFFNWWYFGMCAGTAVTTMVSSYVQDNVGWGLGFGIPCIVIVVSLAAFLLGTRSYRFYTARTASPVARVAKAFLTLIKSWRSNRRTNPASGGKGDGDGDAGDLVEEVKSVLRLLPIWASCIIYAIIFSQTSTFFTKQAATLDRRIGRSFNVPPAALQTFISVSIVVFIPVYDRLFVPLARRYTGRPSGITMLQRVGAGLALSLVAVVLSALVETRRLRV…
Oryza sativa	LOC_Os05g35650.1	OsNPF5.15	MPSGSDSGSYDPLLALDDGMADGDVAAAAAAPVDHRGRPALRGATGGWRSALFIIAVEIAERFAFYGVSANLITYLTGSLGEGNAAAAAAINAWNGVSQLLPLLGGALADSWLGRYRTILLASLLYILGLAMLAFSTLISTGGNQCSSAAVAGGKTCPPSTLRVAFFYISLYMVAVAQGGHKPCVQAFGADQFDPSDPEESVSRSSFFNWWYFGMCGGTAVTLVFLSYVQDNIGWGLGFGIPCVVMACALAVFLLGTRTYRYYVSGSKKGVVARAGEALAAWRNRAKSIPLLPPASQECHPTATSAPEFSTGVEEDEQVVGKAGLVEQAKGIVRLFPIWATCLIYAVALAQSSTFFTKQAGTLDRRIGDHIQVPPAALQSFISITIVAIIPVYDRVIVP…
Oryza sativa	LOC_Os01g65200.3	OsNPF5.16	MDAGAEPLLPPPASAVDHLGRPASRRTSGRWLAALFIIGVEISERFAFGGISGNLITYLTGPLGQSTASAAAAINAWNGAALLLPLLGAAVADSWLGRYRIIICASLLYILGLGMLTLSPVLVPHQQAESGDNADNNASSSMDIHVAFFYLSLYIVAFAQGGHKPCVQAFGADQFDENDPEECASRSSFFNWWYFGIYGGNVITVSILNYIQDNIGWQLGFGIPCIAMSLSLAVFLLGTKSYRFYPLRSNTSLFDQVGKSLLAKIRWWCASWCSKSSGDLHCTQASSSQGDHNDAEKACFPDEATAVLKLFPIGATCLIYAIVFAQWITLFTKQASTLDRWIGGTQRTLAVSQRCKGLELD*
Oryza sativa	LOC_Os01g65210.1	OsNPF5.17	MAMEAEALLPEPEPESPPLLAVDHLGGPASRGSSGRWPAAFFLIGAEVGERFAYSGIMGNLVIYLTGPLRQPTAAAAAAVNVWMGTSMLLPLLGSAVADSWLGRYRTIVCASLLYILGLGMITVSSVLAPEESSESSNLAAHVAFFYFSLYVVAFAQGGHKPCAQALGADQFDENDPGELASRSSFFNWWFFASYGGNTVTVPILNYVQESVSWQLGFAIPCIAMAVSLAIFLIGTRSYRFYPPKSKGNPFGEVAEWIRRWIASSCSKLPDSSDELLPSSSSEGDVSNSSSEFVPKEAAELVKLFPIWASSLIYAAVMAQCITFFTKQASTLDRRVGSLVLPAASNGALFNATIMVFLPIYDRIFIPVARRYTKNPSGITTLQRIGVGLVLSIITMIVA…
Oryza sativa	LOC_Os01g65120.1	OsNPF5.18	MESSEQCALLPEAEPSTGSKSGGRGGWPAAFFLLAAVFAERVGFNGVQGNLIMYLTGQLGMSTAAAAAGVNAWGGTAFMLPLLGALAADSWIGRPRAVVASGVLYLLVEPWHADGLIHGSTTTSDNGVPGYSRRVLVAGGSTGGPRGVLLRRAVPACARAGLPQAVRASHGRRPVLGEQPRRARVAELLLQLDQLRRVVWLRSLNRRDQLRAGQRQLGHRVRRVLGHDARVVVRLLARHGNLPPGATANVRRDASWRRHGRHGKVATLFTKQGSTMDRRIVIGTGGGGGVLLVPPAALKSLVSFAVMVTIPAYDRALVPLARRVTKHPSGITTLRRVGTGMVTACLAMAVAALVEAARLRAARDAGLLDEPGVAVPMSVWWLAPQFVLLGVATTFTMVG…
Oryza sativa	LOC_Os01g65190.1	OsNPF5.19	MESGRLLAHSDEPSSAASKHGDGRGGWRAALFIIAVGFLERVGFYGVQGNLMMYLTGLMGMSMAAAAAADNAWGGTVMVLTLVGALAADSHLGRYRAVVAAGVLYLLSLGMLTVSSTLQPKHPRPASCNGGATACLPPPSPTSRLAFFYAALYLLALAQGFHKPCSEAIGADQFADDADPGANASRSSYFNWFHFSTSWGYAVATTLLSYVEDNVSWTVGFAVCWATMVLYLAVFLLGTGTYRATAERPIDGAPLARLAETSAAAARAWTKRVFCRKDAICTERSGVSAYGRSGCAKRAGGGASFFSLPVSTLSLLELLPFFVGSFGWVEAAAGQWRKLKRPKRCCLVPGSPLAEHGERPAGGGTEVAWASSQGRSGGMQRAGGRVLQQVRKSAGGGAP…
Oryza sativa	LOC_Os05g27010.1	OsNPF5.2	MQGMILTTLSVSLKALHPQCTPDGACAPATRSQVAFFYAALYTMAIGAGGTKPNISTFGADQFDDFDARESRTKASFFNWWMFSSFTGGLVAVLVLVYVQENVGWGVGYAIPTAGLALSLLLFYVGTPFYRHKPVRRGAAAGPARLVGRVFRAAFANRRRQLHGDQLHEHDAAWYAAAGTKRRLHHTRGYRFLDKAALPAAAAEAEACTVTEVEEVKLITGMIVVWLTTLVPCTIWAQVNTLFVKQGTTLDRTVGGVRIPAASLGSFITISMLLSIPVYDRVLVPLARRRTGEPRGITLLQRLGVGSALQVAAVACACLVELRRMRAIRAASATAAHDTVPMSIFWMLPQYILIGVGDVFSSVGILEFFYEQSPQGMQSLGTTFFTSGLGVGNFLNSLL…
Oryza sativa	LOC_Os01g65169.1	OsNPF5.20	MESGGILPPSETCAGSGSPDGRGGWRAARFLIAVGFLERIGFNGVQGNLVMYLSGPMGMSTAAAAAGANAWGGTVLVLTLVGALAADSRLGRYRAIVAAGVLHLLSLGMLTISSVMQPTHQHPVSCHDAAAACSPPPPPSPSLGRLVFFHAALYLLALAQGFHNPCSEAFGADQFTPPSDPGARASRSSYFNWYNFSSSCGYAISNTAMSYVEDNVSWTVGFAACLATTAVYLPVFLLGTAAYRAEQPIDGALLALLAKKSLSATRVWTARVFPRKDAICTERLLLAKEEEVEHGKGFVVKLLPIWVTSIVFAAVISQQVTLFTKQGSTMDRRVAVGGGVFVLPPAALQDVISATMLTVLPAYDRALVPLARRFTGHPAGITTLQRVGAGMATCCLHMV…
Oryza sativa	LOC_Os01g65150.1	OsNPF5.21	MESGGLIAPSETCSSDGRGGGGGGWRAARFLIAVGFLERIGFNGVQGNLVMYLTGPMGMSTAAAAAGANAWGGTVLVLTLVGALAADSRLGRYRAIVAAGVLHLLSLGMLTISSVMQPNHPHPASCHDAAAACSPSPPPPPSLARLVFFHAALYLLALAQGFHNPCSEAFGADQFAASDPGARASRSSYFNWYQFFNSFGYGISNTALSYVEDSVSCTVGFAVCLATTAVYLPIFLLGTRAYRAEQPVDGALLARLAKTSSSAARAWTARVFRRKDTSCTERLLAREEVGEKGFLAKLLPIWVTSIVFAIVSAQEVTLFIKQGSTMDRRIGARGGLVVPPAALQSIVSVIFLTFVPVYDRALVPLARRFTGHPAGITTLQRVGVGMAMSCLAMAVAALV…
Oryza sativa	LOC_Os01g65130.1	OsNPF5.22	MESGLLAHSDEPCDAGSKPDADADGRRGGWRAARFLIAVGFLERVGFNGVQSNLVMYLAGPMGMSTAAAAAGANAWAGTVLVLTLVGALAADSRLGRYRAIVAAGVLHLLVS*
Oryza sativa	LOC_Os01g65140.1	OsNPF5.23	MLTISSVTRATHPHPVSCHDAATACSPPAEAAAAPPSTARLAFFHAALYLLALAQGFHNPCSEAFGADQFAPPSDPGARASRSSYFNWLLAKEEVEHGKGLFVKLLPIWLTSIVFAAVVSQQSTLFTKQGSTMDRRVGGIVVPAAALNCVVSFTMITLVPVYDRAVVPLARRFTGHPAGVTTLQRVGAGMATSCLAMVVAALVEARRLRAASDASLVDRPGATVPMGVWWLVPQYLLVGLAKVFGDIGLDEFFYDQAPDGLRSVGLAMSLSVLGVGNYVSGVLVSVIDTATRSGGESWFSDDLNRAHLDYFYWILAAFAALEVVVFVYIAKRYIYKNKGEP*
Oryza sativa	LOC_Os10g05780.1	OsNPF5.24	MESGGFLARRPEPCAAAADPDDGDARRGGWRAAFFLVVVGFLERIGFFGVQGNLMLYLTGPMAMSTAAAATAANAWGGTVLVLTLAGGLAADSSGLGRYRAVIVASALYLLSLGMLTASSSSMAAQRATSPPSSSAGGAVVVVFYAALYLLALAQGFHTPCAEAFGADQFEREGDDDGGGGGGARRPASRSSYFNWYHFSISWGYVISTTLLSYVDENVGWTVGFAACWATMVLYLAVFLLGTGTYRRAERPAIDGAAAARRAWTARFFFFFSRNRKDAAEQLLEPQEEVVVVVDGHGDGGRGFFLVKLLPIWLSSIVFAVVVSQVSTLFTKQSSTMDRRVGSGGGGGLVLPSAGLQCLVSFTYIAVLPVYDRMVVPLARRLTGGGGGITMLQRIGAGM…
Oryza sativa	LOC_Os02g52060.1	OsNPF5.25	MAISPAATTTGTQRREWGDSGGGARARLPGAGVRPHQLHDALLHRPRRRRPSRHFPPHRPQPPPPWCLGGVVATLAADSPQLWFMSIPNGLPDDHAHAMGDIVELLELLGTNGSRVKGEGDKEFSVTLELHARLWKTPSTLVAVAALAWSARWCATKLGVHSIRQSPSRVAQLMKRRVGGGGLVMPSAGLQSFTYIALLPVYDHMVVPLARRLAGGGRDGITMLQHVGAGMATACLTTVVAALVEARRLRVACDTGLVDRPDATVPMDVWWLVPQHVLVGVTEVLAVIELE*
Oryza sativa	LOC_Os02g31980.1	OsNPF5.26	MATACLATVVAALVEARRLRVARDTGLMDQPDVTVPMDVWWLVPQHVLVGVAEVLAVIELKEFFYDQLAGELHIIELAVSLGSLCPKAISSHQATFQRK*
Oryza sativa	LOC_Os04g59480.1	OsNPF5.27	MDGRPLLPNEEEEEALPGVSDFRGRPVYRATSGGWRSALFVAVLELAGSFAYFGVSANLITYLTGPMGQSNASAAAAVNAWSGAACMLPLLGAFLADSFLGRYPSILLACTLYLLGYGMLTVASSVVASKSQVGILYVSLYLVALAQGFDKPCGLALGAEQFDPEHPRESASRSSLFNWWYFSMATGITVSIATVSYIQENVSWGVGFAIPFAVVSCAFLLFLLATPTYRLSSAAASPLLSLRHYKQSSEEARRMLRLLPIWATCLAYGVAYAQIMTLFNKQGRTLDRHIGHAGLELPPAALQTLGPVTIMVSVPIYDRAVVPMLRRMTGNPRGLTTLQRTGTGMALSLAAVAVAAAVEGRRLETVREQRPAMSWAWLVPQYVAMGVADVLAVVGMQEF…
Oryza sativa	LOC_Os08g41590.1	OsNPF5.28	MVNLLAVVTSLASLSADDAQTLTEFLPIRVLRWEIMGEGRDNQAGRSLSHPGSRMMAGTLVGDRRKHPAPVARRAGARPPGLPRNGIRRGERRWHGIRGAEKGVKEDGGGEAVEGSGGPPPGGGGDREPWSGASIGGRRGAADSSRRQLLRWHAAVQAPALGGSPLTRIARMLVVSARKWGVEVPVDRSRLHESGIEGSHKLEHTEQFACLDRAAVETPENSQLGGRACPFVAALPCPRRRRCRRRHAFARHLLHFGHADHLAALVLFLP*
Oryza sativa	LOC_Os08g41600.1	OsNPF5.29	MLTVASSLPACAATAAAAAACRPSMAQVIFVYVSLYLVAFAQGFDKPCGLAFGAEQFDPGHPRESAARSSLFNWWFFSMAVGVAVAIAAVSYVQENVGWGVPFAVVSCASAVFLLGTPTYRLYAPPRPDTAMDGKRSSSSEEDARGALRRLLPIWAACVAYGVADAQIMTLFNKQGRMLDRRIGGVELPPAALQTIGPATIVLFVPIYDRAVVPALRRATGNPSGLTTLQRTGAGLATSLAAVEGRRLGAARAGRRPAMSWAWLVPQYASMGVADVLAAVGMQEFFHGEMPEGRRSVGLALYCGAVGIGGFVSAALIAALDGVTRRDGGEGWFADDLDRGHLDYFYWLLAGVSAVALAMFLCFARSYAYRNKTLLVPSNTSSINTHHA*
Oryza sativa	LOC_Os03g04570.1	OsNPF5.3	MAVTESLPLPAMENGEGKGGGEYTQDGSVDLRGNPVLRSKRGGWTACSFIVVYELFERMAYYGIASNLVIYLTDKLHQGTVEASNNVTNWSGAVFIMPLLGAYAADAYLGRYWTFVAGSAIYFLGMCLLTLAVTIPSLKPPPCAGGVCPPASALQLGVYFGGLYIIAFGNGGTKPNISTIGTDQFDEFDPREKMHKMSFFNWWMFTIFVGILFSSTVLVYLQDNVSWSVGYGIPTLGLLVSISIFLAGTPLYRHKVPQGSPFTRMGKVVAAAVWKWRVAVPADAKELHELELEEYTRKRKFRMDSTNAMRFLNKAAVKEDGSPAARWSLCTVTQVEETKQIVKVIPLLATMFVPCTLIAQTNTLFVKQGRTMDRHIGRHFQIPPASLGAFVTLSMLVAV…
Oryza sativa	LOC_Os10g33170.1	OsNPF5.4	MENGAGAGDDEYTRDGSVDLRGNPVLRSKRGGWKACSFIVVYELFERMAYYGIASNLVIYLTEKLHQGTVEAANNVTNWSGTVFITPLIGAVVADAWLGRYWTFVAGSAVYLMGMLLLTLAVSVPALKPPPCDGGGGAACPRASALQLGVYFGGLYTIALGHGGTKPNISTIGADQFDDFHPPEKLHKLSFFNWWMFTIFLGILFSTTVLVYLQDNVSWTVGYGIPTLGLMVSVAVFLSGTPLYRHKVPQGSPLATMGRVVAAAVWKWRVPLPADSKELHELELEHYTTRRGFRMDATVSMAFLNKAAVKPGEGGGGSVARLPGWTLCTVTQVEETKQIVKLVPLLATMVVPCTLVAQAGTLFVKQGVTLDRRIGKFHVPPASLGAFVTATMLICIVLY…
Oryza sativa	LOC_Os10g33210.1	OsNPF5.5	MSMAAERVEAAGGGDDDYTQDGTVDLHGNPVLRSKRGGWKACGFVVVYEVFERMAYYGISSNLVLYLTTKLHQGTVSSANNVTNWVGTIWMTPILGAYIADAHLGRYRTFMIASLIYLIGMSLLTLAVSVPSLKPPKCGAGTADPGCSEKASSLQLGVFFLALYILAVGTGGTKPNISTIGADQFDDHHPRERRHKLSFFNWWMFSIFFGTLFANTVLVYLQDNVGWTVGYALPTLGLAVSIAIFTAGTPFYRHKPTSGSSFARMARVIVAAIRKLAVALPDDARELHELDDEYYAKKKTTPLPYTPYLKILSKAAVKTSTTSRWSLSTVTQVEETKQILKMLPVLAVTFVPAAMMAQVNTLFVKQGTTLDRRVGGGGFEIPPASLQAFVTISMLVSVV…
Oryza sativa	LOC_Os09g16150.1	OsNPF5.6	MAGVQRVGQIDIWRVRFGETVRDALKRNGTLFLSPSQASMCRSHYLIACTDLHVLVDRPDATVPMDVWWLVPQHVLVGVAEVLAVIELEEFFYDQLAGELHIVGLAVSQGNFVSSSHIPAKIKSKMEKMEKIAKWLWSHASYWHFNERRFQNGILAKPLFEHGKMSIFSG*
Oryza sativa	LOC_Os10g02230.1	OsNPF5.7	METADDQERAPLLYPQPHAQEGAGSEGDGSVDIHNQPALERNTANWRACFMILGDVLSECLAFYGISKNLVTCYLAAGGGANADGLPAAGMAAGGRRGAEAGAISSPLTDYLKKGDVEYEVNKMVLRFISPSCKTPPAKEHRALHPLDLFRKSLLSGQHHRPRGDQGRGGGGAARRDDRRHDD DEEEANGGIIRSAAELYEAGIRFRRPHHPVGGGALRGERRERRGRKMGIGV*
Oryza sativa	LOC_Os01g28980.1	OsNPF5.8	MAASLAVFLAGWRHYRYRVLEGSPLTPLVHVTSHGGRAAGWFGKDLNSSRLDLFYWLLACIGIANLVFYVVVANRYSYKTVMAGGKVVDDKAGDIECAAAAAAAY*
Oryza sativa	LOC_Os03g60850.1	OsNPF5.9	MEGLRGGGHGEAAVDGGDERWVEDSSVDYQGRPPLRAATGSWKAAMFIILIEFSERLSYFGLATSLMIYLTKVLQEEMKFAAKNVNYWTSVTTLMPLVGGFLADGYLGRFSTVLFSTLIYLSGLILLAISQLSPRLKPERNLHLHETLFFVAIYLVSVGTGGHKPALESFGADQFDDGHAAERVQKMSYFNWWNCALCAGVLLGVTVIVYLQEKVGWGAAAVVLAAVMAASLAVFLAGWRHYRYRVPEGSPLTPLVRVLVAAARKRHLHLPADANELYEVKPQNIKRRLLCHTDQLRFLDKAAVVEHDGGEERRGAWRLATVTQVEETKLVLAMVPIWVATLPFGITAAQVSTFFIKQGSVMDRRMGPHFTLPPASTFAMAAIGMIVAVAVYDKVLEPY…
Oryza sativa	LOC_Os01g01360.1	OsNPF6.1	MDHHPIPADENEMTSTSPQMQMRRNKLSSHFQGDIDDDGGVGVVDIRGSPMGSAELARTGGWVAAVFIFGNEMAERMAYYGLSLNMVIFMFNVMHRPFAASANAVNNFLGISQASSLLGGFLADAYLGRYWTIAAFTTLYLLGLVALTLCATMPALQAPGQDECDGFAKLLGKCQQPHPWQMAYLYAALYTTALGAAGIRPCVSSFGADQFEERSPVLDRFFNLFYLAVTVGAIAAFTLLVYVQRNHGWAAAFGALALAMAASNALFFMGTPLYRHRVPGGSPLTRVAQVLVAAYRKRHIKHTTELLYEVGGAKSAVRGSGKIEHTEELRWLDKAAVRVEGQEEINNPWRLCTVTQVEEVKILVRLAPVSACTVMLSVVLTEFLTLSVQQAYTLNTRGL…
Oryza sativa	LOC_Os01g37590.1	OsNPF6.2	MEVEKKTSAWSGGGGGGGNMVRDAVDYRGCPADRSATGGWVAAALVLGIELCERLSTMGIAVNLVTYLTGTMHLPSAAAANVVTDFMGTSFLLCLLGGFLADSFLGRYLTIAVFALVQSIGTALLAASTLVTHLRPPPGEQPTPVQMAVLYACLYLIALGTGGLKSSVSGFGTDQFDDRDGRERAAMGLFFNRFFFFISLGTLLAVTVLVYVQDHVGRSWAYGICSAAMLAAIAVFLSGTRRYRYKRSSGSPIVHILQVLVAAARKRGVVKRPPTAAELYEDDRPEHARIAHTAQFPCLDMAAVVAGEEDNEVAGPGGPAAPNPWKLCSVSRVEEVKMVARLMPVWATTILFWTIYAQMITFSVEQATTMDRRVGAGFEIPAASLTVFFVGAIMLTLAV…
Oryza sativa	LOC_Os08g05910.1	OsNPF6.3	MVGMLPETNAQAAAEEVLGDAWDYRGRPAARSRTGRWGAAAMILVAELNERLTTLGIAVNLVTYLTATMHAGNAEAANVVTNFMGTSFMLCLLGGFVADSFLGRYLTIAIFTAVQASGVTILTISTAAPGLRPAACAAGSAACERATGAQMGVLYLALYLTALGTGGLKSSVSGFGSDQFDESDSGEKSQMMRFFNWFFFFISLGSLLAVTVLVYVQDNLGRPWGYGACAAAIAAGLVVFLAGTRRYRFKKLVGSPLTQIAAVVVAAWRKRRLELPSDPAMLYDIDVGKLAAAEVELAASSKKSKLKQRLPHTKQFRFLDHAAINDAPDGEQSKWTLATLTDVEEVKTVARMLPIWATTIMFWTVYAQMTTFSVSQATTMDRHIGASFQIPAGSLTVFF…
Oryza sativa	LOC_Os03g01290.1	OsNPF6.4	MAVAARVVEEEDPDVVEMMKRRDDEEEVVGEAWDYKGRGAIRGSTGGWRSAAMILCVELNERLTTLGVAVNLVTYLTGTMHLGSAASANAVTNFLGTSFMLCLLGGFLADTYLGRYLTIAIFTAVQAAGMAVLTISTAAPGLRPPPCSSGGSGCAAANGTQLGVLYLGLYMTALGTGGLKSSVSGFGSDQFDESDGGERGSMARFFSWFFFFISMGSLLAVTVLVYVQDKVGRRWGYGICVVAILTGLLFFLAGTTTYRFKKLLGSPLTQIAAVTAAAWTNRNLPLPSDPSMLNHDDSAHTTAKPNQKLPHSKQFRFLDHAAIVETTTAEAKKRKRWAACCTVTEVEEVKQLVRMLPTWATTILFWTVYAQMTTFSVSQAAVMDRRLSTSFVIPAGSLT…
Oryza sativa	LOC_Os10g40600.1	OsNPF6.5	MAMVLPETAAEGKALTDAWDYKGRPAGRAATGGWGCAAMILGAELFERMTTLGIAVNLVPYMTGTMHLGNAAAANTVTNFIGTSFMLCLLGGFVADTYLGRYLTIAIFEAVQATGVMILTISTAAPGLRPPACGDPKGASAECVAADGTQLGVLYLGLYLTALGTGGLKSSVSGFGSDQFDESDVDGERKKMMRFFNWFYFFVSLGALLAVTVLVYVQDNVGRRWGYGICAAGILAGLAVFLSGTRRYRFKKLVGSPLTQVAAVTAAAWSKRSLPLPSDPDMLYDVDDAAAAGHDVKGKQRMPHSKECRFLDHAAIIDRSAAESPATASKWRLCTRTDVEEVKQVVRMLPIWATTIMFWTIHAQMTTFAVAQAELMDRRLAGGFLIPAGSLTVFLIASI…
Oryza sativa	LOC_Os04g39030.1	OsNPF6.6	MVSAGVHGGDDGVVVDFRGNPVDKDRTGGWLGAGLILGTELAERVCVVGISMNLVTYLVGDLHLSNARSANIVTNFLGTLNLLALLGGFLADAVLGRYLTVAVSATIAAIGVSLLAASTVVPGMRPPPCGDAVAAAAAAESGGCVAASGGQMAMLYAALYTAAAGAGGLKANVSGFGSDQFDGRDRREGKAMLFFFNRFYFCISLGSVLAVTALVYVQEDVGRGWGYGASAAAMVAAVAVFAAGTPRYRYRRPQGSPLTAIGRVLWAAWRKRRMPFPADAGELHGFHKAKVPHTNRLRCLDKAAIVEADLAAATPPEQPVAALTVTEVEEAKMVVKLLPIWSTSILFWTVYSQMTTFSVEQASHMDRRAGGFAVPAGSFSVFLFLSILLFTSASERLLV…
Oryza sativa	LOC_Os07g41250.1	OsNPF7.1	MAFLFFFCGTVPQQDKRTASPTHLLPLRCFAPSASAAGRCLLHQQEAASSQVGGIPIVAQPYLRIFVLYCFILFLLLLLLVCVASSNGVSDQISRHRGGETMDEAAAGQRASPLLAKNDGSSYGEESQSLLEEQEPQVKTKQSGWRAPSIILGLECLESMAFNGIATNLVVYIRSVLHGGIASSASTSSLWYGTSFFVPILGATIADTYWGNYKTVLISFIMYLLGTVFITVGAFLPSAPALCNTESCSSMNGTQHLVYFSGLYLTAIGCGGVRSALLPLGADQFNNDSSLDIQKRRNFFSLFYICVIFGVITSGTIVVWIQENVSWAIGYGVATACIALALIGFLVGTPIFRRHEPHGSPVRSVFQVIVASFRNLALELPADSSLLYEVRRKNTQKSE…
Oryza sativa	LOC_Os06g21900.1	OsNPF7.10	MKMVPIHMLMLLVATAFSWWGTRRKNITSLISPVWRGISKMPMEDVESVGSCSPCNSMIYNESFVHTEDQTQHFQGSPELKTSRGKMTMALLLVSYVLANFAFFGVAVGLVVFLRQVLHQENAEAANSVSMWMGTVYIFSLFCAFLSDSYMGRYITCIMFQFIFIVGLMLLSLLSWFLLVEPPGCGDGGGLRQCAAPSRRGVAVFYLSIYMAAFGNGGYQPSVATFGADQFDDADPGERRRKQAFFCLFYLSLNVGSLFYNSVLVFFEDRGRWVAGFWVSTAAAALALALFLLGTPRYRRVRPAGNPLTRIAQVFVAAYRKRHIVPPPGDHLHEVDGEGSAIRGVGKLAHSDQLRFLDKAATATEEDYHDGNAKNPWRLCTVTQVEEAKCVVSMVPIWI…
Oryza sativa	LOC_Os02g48570.1	OsNPF7.11	MAPTAVDSKRISDITEDGSMDRRGNPAVKAKTGNWRSSILLLVNYGLVTCAFFGVGVNLVVFLRRVLHQDNAEAANSISKWTGTVYIFSLIGAFMSDSYWGRYITCAIFQMIYVTGLVILSLASWFLLVKPTGCGAAGEHCDAPSSAGVALFYLSTYMIAFGNGGYQPSIATFGSDQFDETDPREARSKVAFFSYFYLALNVGSLFSNTVLVYYEDEGRWVMGFWVSAAAAAMALVLFLLGTPNYRHFKPTGNPLTRIAQVFVAAFRKWRAEVPRSELLHEVDGDESQIAGIRKILHSDQIRFLDKAATVTEEDYCTPENMQDPWRLCTVTQVEEVKCILKMLPIWLCTIVYSVVFTQMASLFVEQGTTMNTNIGSFHVPAASMSVFDILSVLAFIAIY…
Oryza sativa	LOC_Os02g47090.1	OsNPF7.2	MDAGDAMESGQRAALLPESHGPKTEDDSLQVPLLKDKKRGGSKAPAIVLGFECLESTAFNGISTNLVVYLETVLHGSNLASASNVTTWYGTSYLTPIFGAIVADTFLGNYNTILISLAVYLLGMMLVTFSAFLPATAALCAAGATCGTGAAAAQTVAFVGLYLVAVGSGGVRSSLLPFGAEQFDDDSAADRERKAAFFSWFYLCVDFGLIVSGVLLVWIQQNVSWGLGFGIATACIAVAFAAFVLATPMYKRRLPTGTPLKSLAQVVVAAFRKVGMKLPADAELLYEVSDKVDSQPKIAHTSEFTFLDKAAVVSESDLEERPEAASSWKLCTVTQVEELKILLRLLPIWATSIIVSAAYSQMSTTFIQQGSAMDMHIFSVPVPAASLSSFQVLCVLTWV…
Oryza sativa	LOC_Os04g50950.1	OsNPF7.3	MDAGEIIVAQPSPRLYKSLTFRRIATKERTIPQDEEMKIRSPRFQDESLTAPFILDKKARSKAPTVVLGFECLESTAFNGIATNLVVYLETLLHGSNLASASNVTTWFGTSYLTPVFGAIIADTFWGNYNTILVSLVFYLLGMMLVTFSAFLPTTALCTVVGSSCQQPLLGAQTIAFLGLYLVAFGSGGVRAALLPFGADQFDDDNTADRERKMSFFSWFYICVDFGMIVSGLFIVWIQQNVSWGLGFGIATACIALAFGGFVLATPMYKRRMPTGTPIKSLAQVVVAACRKARLRVPADTTLLYEVHDKINQSKIAHTDQFGFLDKAAVVMESDLEEESNDVAADASWRICTVTQVEELKILLRLLPIWATSIVLSAAYAQLNTTFVQQGAAMNMRIM…
Oryza sativa	LOC_Os04g50940.1	OsNPF7.4	MDAGDAMERGQQRLPESWNPKLQDDVSLTVPLIQDKKSGSKAPAVVLGFECLESTAFNGIATNLVVYLETVLHGSSLASASNVTTWFGTSYLTPVFGAIIADTFFGNYNTILVSLVFYLLGMVLVTFSAFLPTTALCAVAGSTSCQQPVFGAQTIAFVGLYLVAFGSGGVRAALLPFGAEQFDDDNAVDRERKMSFFSWFYMCVDFGMIVSGLFIVWIQQNVSWGLGFGIATVCVAIAFGGFVLATPMYKRSMPTGTPLKSLAQVVVAACRKVSLRVPADAALLYEVHDKIDQPKITHTDEFSFLDKAAVIVQSDLEEDSNDASAAAAGSWRLCTVTQVEELKILMRLLPIWATSIVLSAAYAQLNTTFVQQGAAMNMRIMSFTIPAASMVSFEVFCVL…
Oryza sativa	LOC_Os12g13790.1	OsNPF7.5	MGFIVTYSCLSKLAWSIILSRISLSAPSKIISLQFLEITAFVGVYLNLIVYLQDVLHGDTASNVATSADCVPATLSQELVFFTGIIYLCALGIGGAKAVLIAFGPEQLDDGGGGGEKERKASYFSWYYAVANVGMLTAGTLLVWVEDKVSWGLGYGLCASFVAVAVAVLAATAPMYRILPPAAPASSPLKSVLQVLVVAFSHKAKLTLPDDPTELYEDDGVKKTRTRCCIRCLDKAAIVGDEDLEDGDTRAAEAVHGDPGGGDEDSAAADPDMAHVGGPWRPPLQLMGFGHATAAVAAGVAACAEARRLRASMGIAVAWLLPQYLAMAASDASLTVGQLEFFYGQSPETMRSASTAFCFLSYSLGNLHNSQLVTLVSKAAAGGEGRWRHRGRRRRRRGL…
Oryza sativa	LOC_Os04g50930.1	OsNPF7.6	MDADHERRRPEQGALRRPLLADDETCGHRTAECRGVFPFIDFCSAEDCEASSSNQSLVSQEDRGQEVAEVQKVESCSNKALIIILSLQFLEITAFYGVYLNLIVYLQDVLHGDSASNVATVSSWVGTAYLMPILGAAVADSCWGKYTTVLAGFSIALVGMVTITASATLPSLRPPSCGQSAYCVPATLSQKLVFFTGIYLCALGIGGAKAVLIAFGPEQLDDDDGGGKNERVRERKASYFSWYYAVANVGMLTAGTMLVWFEDNVSWGFGYGLCASFVAVAVVVLAATAPMYRILPPAGSPLKSVIQVLVAFSHKAKLTLPDDPTELYEDDGVKNSLQHPVHERLEHTNQFRCLDKAAIVSDEDLEDGDRWRLCTVSQVEEVKILLRLIPIWLTSAVYF…
Oryza sativa	LOC_Os10g42870.1	OsNPF7.7	MGMESGDAQLPLLHHQASASNQHYTKPPFNWKAPALILAFEFLESIAYAGISLNLVVYLGTVLHGTTASNAANVDTWNGTTFLTPVLGAFLADTYWGKYKTIAISTVFYLIGLLVITASAVIPSLQPAPCNGSSCPPATGFQYFVFFTALYLISVGTGGVKSALLPFGADQYNDSNLEESKKKQSFFSLFFIAINLGVFISGTVVVWIQQNVAWSLGFGISSICLVVATVAFLAGTPVYKVQLPSGSPLKSVVMVFVASFKKRKLEVPADNALLYEGDDADLSNGQSVKLAHTDGFRWLDKAAVVFEEVEEINKDEGGGGGWLQCSVTQVEEVKILLRMLPIWVTSVLYAASLGQTATTFVQQGNAMNTKIGSFSVPAASLNSAEVIFMMIWVVFQDTV…
Oryza sativa	LOC_Os10g42900.1	OsNPF7.8	MSMNNMMGSPPSRSRGRDEKKKRWKWKLGPATILGFELLESIAFSGVALNLVVYLATVLHGTLAFNAAHVDTWNGTTFIVPVIGAFLADSYWGKYRTILASLLFYLAGLVLLTVSAAVPSLRPAPCTGVPCSPATGTQFSVFFLALYLTSIGTGGVKSALLPFGAEQYERDDHDTDQEGAPAPEKTKQSFFSWFFGAINLGIFVAGTLVSWVEQNVSWALGFGIATLCLLIASAAFLAATPCYRVRLPTGDTPIKAILRVLVAAFRNRTRTLPPDADGDGLYEVDDDKNKNGGDDEKLAHTEGLRWLDKAAVRVDGGGVWEVCTVSEVERVKVLARIVPIWVTCVLYAASLGQMTTTFIQQGMAMDTRVFGGRFRVPVASLVSVEVVFMLLWVLLHDVV…
Oryza sativa	LOC_Os02g46460.1	OsNPF7.9	MSGNDGDMKMRVIVVEGDETSNAPKDVCCEYTLDGSVDIKGSPAVKGKSGGWLAGGLILLNQGLATLAFFGVNVNLVLFLTRVLQQSNGDAANNVSKWTGTVYMFSLIGAFLSDSYWGRYKTCAIFQAIFVLGLALLSLSSRLYLIRPVGCGTEHVPCEPHSGAELGIFYIALYMIAFGNGGYQPNVATFGADQFDGEDPAESHSKVSFFSYFYLALNLGSLFSNTFLSFLEDEGNWALGFWVSTAAAATALLLFLGGTLRYRYIRPSGNPVGRIFQVAFAACRNWKAGESPGAVTLYESDEKADSGGRKLLHTEGFRFLDRAAVVGANPKLGTCTQPRDPWKLCTVTQVEEVKSILRLLPIWLCTILYSVVFTQMASLFVVQGAAMRRTTRFPGFSVP…
Oryza sativa	LOC_Os01g04950.1	OsNPF8.1	MGEVAEDIYTQDGTVDVKGNPATKKNTGNWRACPYILANECCERLAYYGMSTNLVNYMKTRLGQESAIAANNVTNWSGTCYITPLLGAFLADAYMGRFWTIASFMIIYILGLALLTMASSVKGLVPACDGGACHPTEAQTGVVFLALYLIALGTGGIKPCVSSFGADQFDENDEGEKRSKSSFFNWFYFSINIGALVASSVLVYVQTHVGWGWGFGIPAVVMAVAVASFFVGTPLYRHQRPGGSPLTRIAQVLVASARKWGVEVPADGSRLHETLDRESGIEGSRKLEHTGQFACLDRAAVETPEDRSAANASAWRLCTVTQVEELKSVVRLLPIWASGIVFATVYGQMSTMFVLQGNTLDASMGPHFSIPAASLSIFDTLSVIVWVPVYDRLIVPAVR…
Oryza sativa	LOC_Os10g02080.1	OsNPF8.10	MNRHEEFTEWHVGTECLGQLAFFGVQYSLVTFLTTQLRQGNAEAARNFSMWQGTCYIAPLAGAIVADSCLGRYRTILAFFSIYIIGMGTMALSGASPAVISRSTQPAVFSLGLYLMAIGAGCIKSCVGPFGADQFDGGDAMERPKKSSYFNWFYFAMYVGALVSGSAVVWLQDNFGWLLGFGVPALCTVLAMASFLLGSAMYRYHQPRGSQVVRACQVVVAAVRKRNVVLPHDGFVLYDGPAEEGRRMAHTDQFSFLDKAAVAVAVPSSAAAQPWRLCTVTQVEELKAIVRMLPVWATGIVYCMVLVQQPLFPVQGRAMRRRLGVAFAVPAASLNSVYAAAMLVLVPLYDAAVVPAARRLTGSERGLTELQRIGAGMALSVAAMAAAATVEGRRLAAAG…
Oryza sativa	LOC_Os03g17770.1	OsNPF8.11	MAGGAASPSRRRWPWPASSSSPPSLPRRRPRLRLRHGVAAGQLRLARRLRRPGSLHRPRHGQLPPRLRHVQVPPGTSLMAELWCELARSSSPPSVRGTSRCLTTASSSTTVRQSAGRSWRTPTSSGSWTTRRGCGGGGGVIVGGGGGEAAAAAAQPWRLCTVTQVDELKVIVRMLPVWTRATGIVYCMVLVQQPLFTVQGRAMRRRLGFGAGAFAIPAASLHSVYAAAMLILVPLYDAAVVPAVRRLTSNKRGLTEMQRIGAGMTLSVAAMAAAATVEGRRLAVGKAAARLGSGKRRAEQQFGGGGDGAVSATTSSPRRQRGAGCWKRRARPWRRTS*
Oryza sativa	LOC_Os10g02210.1	OsNPF8.12	MEGADEERPLIHHLPPQEQCSQYTCDGTVDIDRRPALKHSTGNWRACFFILGAEFTQCLCFSAVVKNLVRYLTSVLQESNVNAARSVSTWIGTCFFTPLIGAFLADTFWGRYRTIVICLSVYSIGMLILTTSASLPFLLHDSYNNGDDIRRVVAYLGLYLIALGAGGIKPCMSALGADQFDGADPVERVTKGSFFNYYYFSNNMGTLLSTTVLVWVQDNIGWGIGFATPMLLMGFGLSMFVAGRRVYRYRKLGRSPLTRVSQVVVAAARNHRLKLPDDSSLLHELPSLTEGGYRIQHTTRFRFLDKAAIPSDSDDNSPVQPDPWRLCTVSQVEELKMLLRVFPVWASLLVFFVVTAQMSSTLIEQSAAMDGRVGPFTVPPASLATFNVVAVLIWVPVYD…
Oryza sativa	LOC_Os10g02220.4	OsNPF8.13	MEAGAADEETPLIQQLPPEEQCSQYTCDGTVNSDKKPALKQSTGHWRACFFILGAQFAETLCFFMVSKNLVMYLTSALHESNIDAAQSVSIWIGTSFFTPLIGAFLADTYWGRYWTTVISLFIIIIGMLIVTVSSSPLFLNSSYYNWNICRATVYTGLYLTAVGSGCMKPCIPAFGADQFDSADPVERLAKGSFFNWYYFSMNVGSLLSTTLLVWVVANIGWSVGFAIPMLLSGFGLALFFAGRKVYRYKKQGGSPLTRVSQVVVAAVRNHRLKLPDDSSLLHEVSKVTEDDYRTQLTTQFRFFDKAAILSDEISPAQWSPWRLCTVSQVEELKILLRMFPVWVSMVVFFVVTAQITSTLIEQGMAMDGRVGPFTLPAASIATFDVISVLVWVPVYDTV…
Oryza sativa	LOC_Os10g22560.1	OsNPF8.14	MEASDEDRPLIHHLPPQEQCSKYTCDGTVNIDSKPALKQSTGNWRACFFILGVEFTECICFYGVSKNLVTYLTSVLHESNVNAAQSVSIWIGSCFFTPLIGAFLADTYWGRYWTVVMSILVIILGMIVLTVSASPLFLNASFYNGGISRLTVYLGLYLFALGTGGIKPNIPAFGADQFDGADPVERVTKGSFFNWYYFSINVGSLLSSTVVVWVQDNIGWSVGFAGPMLLLGFGLAMFIAGRRAYRYKKLGGSPLTRVFQVLVAAVRNHRLNLPDDSSLLHELPGVTEGDYRTQHTYQFRFLDKAAILSDKNCAPAAPSSPWRLCTVSQVEELKMLLRTFPVWASLVGFFMVTAQMTSTLIEQGVAMDGRVGRFTVPPASLATFDVVAVLALIPVYDAA…
Oryza sativa	LOC_Os10g02240.1	OsNPF8.15	MAMEAADEERAPLLQPQPQPSRGDADSEYTGDGSVDVNNQPALKRSTGNWRACFMILGVEFSENLAYYGISKNLVTYLTKILHESKVNAARNSSAWSGACYLTPLFGAFLADTYWGKYRTVLTFLPIYILGLLTLMASTSLPSSMTSSDAGHQLHSVAVYLGLYLVAFGNGGVKPCTSAFGADQFDGGDAAELRRKGSFFNWYTFMINSGSLLASTVLVWLQDNVGWGISFVIVVVVMAFFLAVFFAGSRVYRYRPVRGSPLTGVCQVVVAAVRKWHLELPDDSSLLYEAQVADHRIKHTDQFRFLDKAAIVVTPSSLSGEKGNVAAAAAPVSRWRQCTVTQVEEVKMLVRMCPIWACLVLFFSVSSQMSSTLVEQGTAMDNRVGPFTIPPASLATFHS…
Oryza sativa	LOC_Os10g02260.1	OsNPF8.16	MAAIEEERPLLPLQSQDVGSEYTRDGSVDINKEPALKHSTGNWRACFLILGVEFCENMTYFVISRNLVTFLTTVLHESKVDAARNVSAWVGACFLTPVVGAFLADTYWGRYWTIVVFLPVYITGMLIVTVSASLPMFLTSSEHGNVHRSVVYLGLYLAALGSGAMKPCTSSFGADQFDSTDLEELPKKASFFSWSFYMTTVSTLLSSTVLVWLQDNVGWGVGCAIPTVFMIISFPVFIAGSRVYRFRNLGFSPLKSLCQVIVAAVRKCHLQLPENKSLLYEPSNSSSTTEASHKIQPTNQFRFLDKAAIVLPPSDETCIKPMSSWSLCTVTQVEELKMLLRMFPTWASFVIFFAVNGQMSSTFIEQGMAMDNHVGSFAIPPASLTIIAVLSVLVLVPVY…
Oryza sativa	LOC_Os10g02340.1	OsNPF8.17	MAAAAAAAAAEDEEKRPLLLRPNGGGGKEEEDKGGGGGWRACVLILGTELSDCLAFAGIARNLVSYLTGVVGESNVAAARDVSAWTGTCFLTPLVGAFIADSFLGRRTTILLFLSIYSMGMITLTVSASFATPHLDASSDGVLRATVFLGLYLVALGVGGIKPCASPLGADQFDDDDAAPAARASFFNWYYFCINVGSLLAATVLVWVQERAGWWLGFAIPAAVMTAALAAFLFCSTLCGLRAFHTPPGSPLTRLCQVVVAAVRNRGVELPGDSSLLHQLPDGDYRIIEHTNQFAFLDKAAVVASPPAVAMASPWMLCTVTQVEEVKMLLRLSTVWPTVVFFFAATAQMSSTFVEQGKAMDTRVGPLDVPPATLSTFEVVSILLCVPAYDAALMPLARR…
Oryza sativa	LOC_Os06g49230.1	OsNPF8.18	MASTEQQEHAVALLDPKVAEEEVYTTDGSLDIDGNPALKHRTGGWRACRSILGTEFCQCLAYFGMTINLVTYLTTELHQSNVAAAKNVSTWQATCFLTPLAGAIVADSYWGKYHTMVVGCCIGVAVSHNQFPLQSVTVYC*
Oryza sativa	LOC_Os06g49240.1	OsNPF8.19	MASLSALLPLLIKNISTLAMASAQEFVLFLGLYMIAFGVGGLRPCLMSFGADQFDAGDPSERNSKGSYFNWYLFTMNCASVISTTAMVWLQDHYGWALGLAIPAMVLAVGLSFLVAATPAYRFQRNRGSPFTRVCQVVVAAVRKFNVAPPADVALLYEVPEDDCSMERVKRIKHTDDLQFFDKAAVVTASDEEAAGDPWRLCSLTQVEELKILVRMLPLWASIAFFYTGTAQVNSMSVEQGMAMDARVGSLRVPPASLATFELLTSMALIPLYDRAFVPAARRLAGREKGIPDLLRIGAGLTMAVLAMAAAALVETKRARAARMGMEKTSIVWQVPQYAVMGVGEMLASAGQLDFFYSQAPPAMKTVCMALGFLAVAAGVYLSSLVLTAVSWATATGGR…
Oryza sativa	LOC_Os07g01070.1	OsNPF8.2	MEATTTDGTTDHAGKPAVRSKSGTWRACPFILGNECCERLAYYGMSANLVNYMVDRLRQGNAGAAASVNNWSGTCYVMPLVGAFLADAYLGRYRTIAAFMALYIVGLALLTMSASVPGMKPPNCATISASSCGPSPGQSAAFFVALYLIALGTGGIKPCVSSFGADQFDDADPREHRSKASFFNWFYMSINVGALVASSVLVWVQMNVGWGWGFGIPAVAMAVAVASFLMGSSLYRHQKPGGSPLTRMLQVVVAAARKSRVALPADAAALLYEGDKLACGTRRLAHTEQFRWLDRAAVVTPTTDKDDDTGSRWRLCPVTQVEELKAVVRLLPVWASGIVMSAVYGQMSTMFVLQGNTLDPRMGATFKIPSASLSIFDTLAVLAWVPVYDRLIVPAARRF…
Oryza sativa	LOC_Os06g49250.1	OsNPF8.20	MASTDTEQQEHAVALLQPEVEEAYTTDGSLGVDGNPALKHRTGGWMACRPILGTEFCYCLAYYGITFNLVTYLTAELHQSNVAAANNVSTWQATCFLTPLAGAVAADSYWGRYRTMVVSCCIGVAGMLMAALSALLPLLIKDTSSMASAQVIILFLGLYMIAFGVGGLRPCLMSFGADQFDDGDTSERISKGSYFNWYIFTMNCASVISTTAMVWVQDHYGWALGLGIPAMVLAVGLSCLVAASRAYRFQTTRGSPLTRVCQVVVAAVRKFNVAPPADMALLYDLSEDASSMKGVQRIEHTADLRFFDKAAVVTASDEEAEGAAPRNPWRLCVVTQVEELKILVRMLPLWACVAFYYTATAQANSTFVEQGMAMDTRVGSFHVPPASLATFQIITTIVL…
Oryza sativa	LOC_Os06g49220.1	OsNPF8.21	MASSEQQEHAVALLQPKVEEAYTTDGSLDIDGNPALKHRTGGWRACRSILGTEFCYCLAYYGIMYNLVTYLTTVLHQSNVAAAKNVSTWQATCFLTPLAGAVVADSYWGRYRTMVVGCCVAVAGMLMASLSALLPQLIESSSTLSMEIILFLGLYMIAFGVGGLRPCLISFGADQFDAGDPSELISKGSYFNWYIFTMNCGSVISTSGMVWVQDHYGWALGLAIPAMVLAVGLSCLVAASRAYRFQTTRGSPLTRVCQVVVAAVCKFNVAPPDDMSLLYELPDDASSMKVVERIEHTTDLRFFDKAAVVTASDEEAAGAAPRNPWRLCVVTQVEELKIFVRMLPLWACITFFYTGTAQVNSTFVEQGMAMDARVGSLRVPPASLLTFQMLTTITLIPLY…
Oryza sativa	LOC_Os01g67640.1	OsNPF8.3	MAYFGVSTNLVNYLKYRLHEGSKSAANNVTNWEGTGSIAPLVAGYLADAFLGRYWTIVLSMVISAVGYGVLAASASVIRLESAALYAGMYLVALGGVLEPIMAPFGADQFDDGEDDQRGRRQSSFFNWFYLSLNCGSLVGGTVLVWVQTSVGWGVGYGVPAIFSALSVAVFLAGTATYRRDQPPGGSPLTRIAQVVVAAVRKFDVEIPSDSSMLYESDAVDGMPAIHGRRRLLHTGIERTRSQAGILSFLKHSTNVCAHNARILTPINAYMHILFLAMSIFKRLSQHILILTNSLRMSWYQGPQMRALTPSLNLNLDDRIAPQRNQQVKLHSLRIKFICNSRFLDRATVKTAGEKAAQSPWRLCTVTQVEELKCVLRLLPVWATGIIYAAAYTQVTTTF…
Oryza sativa	LOC_Os01g67630.1	OsNPF8.4	MEGVESCNGRHADADDRRTSKKDRRTTWASAFILVNNFMQYTAYFGVSTNLVNYLKYRLHEGSKSAANDVTNWQGTGSITPLVAAYLADAFLGRYWTILLFMAISVLGYGVLAASAAAPALLHGGAAAFYAGLYLVALGSGLLVVMAPFGAGQFDEADEGERRRQSSFFNWFYLSLNFGSLVGGTVLVWVQTSVGWGIGYGVPAIFSALSVAVFLAGTAAYRRCQPPGGSPLTRIAQVVVAAARKHDVEVPADASLLHECCDAVDGMSAIQGSRRLVHTDQFRFLDKAAVETAGDKAEPSPWRLCTVTQVEELKCVLRLLPVWASGIIFAAAYTQMTTTFVLQGDTLDPRIGGFKVPAAVLSVFDTLSVMLWVPLYDRAIVPLARRVTGHDRGFTQLAR…
Oryza sativa	LOC_Os03g51050.1	OsNPF8.5	MAEVTVVRAEREEESTLEQGLLAIPEESNQLTYTGDGSVDFSGNPVVKERTGRWRACPFILGNECCERLAYYGISTNLVTYLTKKLHDGNASAASNVTAWQGTCYLTPLIGAILADAYWGRYWTIATFSTIYFIGMAVLTLSASVPTFMPPPCEGSFCPPANPLQYTVFFLGLYLIALGTGGIKPCVSSFGADQFDDTDPVERIQKGSFFNWFYFSINIGALISSSFLVWVQDNIGWGIGFGIPTIFMGLAIISFFSGTSLYRFQKPGGSPITRVCQVVVASFRKWNVHVPEDSSRLYELPDGASAIEGSRQLEHTDELRCLDKAATITDLDVKADSFTNPWRICTVTQVEELKILVRMFPVWATTIVFSAVYAQMSTMFVEQGMMLDTSVGPFKIPPA…
Oryza sativa	LOC_Os03g13240.1	OsNPF8.6	MEEAAEDRRLQVREEGGDQEPLLLLPQDANLYTGDGSVDIKGRPALKHATGNWRACFFILGDECCERLAYYGIAKNLVTYLKTNLHQGNLEAARNVTTWQGTCYLTPLIGALLADSYWGKYWTIAAFSAIYFIGLVALTLSASVPALQPPKCSGSICPEASLLQYGVFFSGLYMIALGTGGIKPCVSSFGADQFDDSDPADRVKKGSFFNWFYFCINIGAFVSGTVIVWIQDNSGWGIGFAIPTIFMALAIASFFVASNMYRFQKPGGSPLTRVCQVVVAAFRKWHTEVPHDTSLLYEVDGQTSAIEGSRKLEHTSELEFFDKAAIISSDDAKSDSFTNPWRLCTVTQVEELKILIRMFPIWATTIIFNAVYAHNSSMFIEQGMVLDKRVGSFIVPPAS…
Oryza sativa	LOC_Os03g13250.1	OsNPF8.7	MEGVLLQQELPKKQFKAEHLSSWRVQQPFRAAKGAFMGSSLEAEQQSLIVRTTEPEDVDDYTGDGSVGFSGQPILKHETGNWRACSLILGTEVCERLAYYGISKSLVTYLSTRLHEGNVSAARNFTTWQGTCYLTPLIGATLADSYWGKYKTIAVFSTIYFLGMAALTFSALVPSLQPPQCFGSFCPQPTVPQYLIYFVGLYMIALGSGGIKPCVSSFGADQFDDTDPVERTKKGAFFNWFYFAINIGSLISGTVLIWVQQNCGYGIGFGIPTIFIALAIGSFFIGSQRYRYQIPGGSPLIRVCQVVIAAIHKRNVDLPVDSSVLYELHGKTSAIEGSRKLEHSSEFSFLDKAAVILSNERGGSHDPWRLCTITQVEELKILMRMFPIWATGIVFFTVC…
Oryza sativa	LOC_Os10g02100.1	OsNPF8.8	MEGSITDAKLPLLPLLNGTPSLQEEGPYTGNGSVDVKGNPASKTHTGKWKACYSILGGEFCGALAYYAVGTNLVSYLTKVQGQSNVTAASNIAAWQGNCYLTTILGAFLADSYWGRHRTIVVSLTTFTFGMVLLTLSAVVPPNMHRSMATFPQEALSSLGLYMTALGLGGIWPCVPTFGADQFDDTDVSEKAQKELFYNWYYFAVNGGFFVASTVIVWVQDNCGWGLGFGIPTLFSVIGVVGFLASMRFYRYQKPGGSALTRICQVVVAAFRKVHVDVPSDSSLLYEMPGKESAIVGSRKLMHTDGLRFFDRAATITASDEASASRPWKLCTVTQVEELKIFARMLPIFLTGVIFNTAEACFPLFVEQGGAMDNHVAAAFALPPASLTTFTCVCILVLA…
Oryza sativa	LOC_Os03g13274.2	OsNPF8.9	MDSSYQHDKPLLDEENSSQVTLEYTGDGSVCIRGHPALRKHTGNWKGSSLAIVFSFCSYLAFTSIVKNLVSYLTKVLHETNVAAARDVATWSGTSYLAPLVGAFLADSYLGKYCTILIFCTIFIIGLMMLLLSAAVPLISTGPHSWIIWTDPVSSQNIIFFVGLYMVALGYGAQCPCISSFGADQFDDTDENERTKKSSFFNWTYFVANAGSLISGTVIVWVQDHKGWIWGFTISALFVYLGFGTFIFGSSMYRFQKPGGSPLARICQVVVAAIHKRDKDLPCDSSVLYEFLGQSSAIEGSRKLEHTTGLKFFDRAAMVTPSDFESDGLLNTWKICTVTQVEELKILIRMFPVWATMILFAAVLDNMFSTFIEQGMVMEKHIGSFEIPAASFQSIDVIA…
Populus trichocarpa	Potri.012G087500.1	PtNPF1.1	MEIAVDEKQATQKVASKKGGLRTMPFIIANETFEKVAGVGLQANMILYLRNEYNLSNASGAYILSLWGAISYFMPILGAFIS DSYLGRFSVIAYGTVISLLGMIVLWLTALIPHARPPHCAQTDDDLKDCVSPKLGQFLLLFSSFALLAIGAGGIRPCSLAFGANQIDNPTNPKNQRTLQTF FNWYYASVGISIMISVLVIVAIQDAAGWVVGFGVAVGFMLLSTIFFFLGSSLYVKVKANKSLVAGFAQVTVAAWKKKNLALPPMEYAAWYHHKGSKLVAP TEKLRFLNKACVIGNPEKDLDCDGLAIDPWRLCTVKQVEELKSLIKVLPICSTGIMIAVTLNQHAFPVLQATTMDRHFIGNQKLPAGSYGVFTILALTIW VAVYDRLLVPLLA…
Populus trichocarpa	Potri.018G040500.1	PtNPF1.10	MITEPLLSSPKGGIRALFFIIANEALERLASFGLSTNMILYLTREYGMDAASGAQILFLYSAAGNFMPIIGAFLADTYVGRYPMIGFGCIASLLTTIYVSGQRIYGSVAILSQTKVGMVLLWLTTIIPGATVPSCAQFSSICNNDATTPQLLFLYFCLGLMSIGAGGIRSCSLAFGADQLSKRDSLKHAGILESFFSWYYVISSASVFISMTCVVYIQEAMGWKVGFGVPVVLMILSTLSFFLASPIYVKPKAKASWLIGFARVLVASFRKRRIELSSLDTDELYHHRKGSALVVPSERIRFLNKACVIKNPEEDLMPDGRASDPWSLCTVDQVEELKALIKVIPIWSTGVLVSVNVCQNSFLLLQASTMNRHITSKFEIPAGSFYAFLLLSATMWIAL…
Populus trichocarpa	Potri.018G041500.1	PtNPF1.11	MILYLTREYGMDAASGAQILFLYSAAGNFMPIIGAFLADTYVGRYPMIGFGCIASLLGMVLLWLTTIIPGATVPSCAKFSSICNNDATTPQLLFLYFCLGLMSIGAGGIRSCSLAFGADQLSKRDSLKHAGILESFFSWYYVISSASVFISMTCVVYIQEAMGWKVGFGVPVVLMILSTLSFFLASPIYVKPKAKASWLIGFARVLVASFRKRRIELSSLDTDELYHHRKGSALVVPSERIRLLNKACVIKNPEEDLMPDGRASDPWTLCTVDQVEELKALIKVIPIWSTGVLVSVNVCQNSFLLLQASTMNRHITSKFEIPAGSFYAFLLLSATMCIALYDRVIIPLASKVRGKPTRLGLKQKIGIGILVSAASMAVLAIIERVRREIAIREGISDIP…
Populus trichocarpa	Potri.018G041600.1	PtNPF1.12	MITEPLLSSPKGGIRALFFIIANEALERLASFGLSTNMILYLTREYGMDAASGAQILFLYSAAGNFMPIIGAFLADTYVGRYPMIGFGYNHVSGQRIYGSVAILSQTKVGMVLLWLTTIIPGARVPSCAQFSSNCTNDATTPQLLFLYLCLGLMSIGAGGIRSCSLAFGADQLSKRDSLKHAGILESFFSWYYVTSSASVFISMTCIVYIQDTMGWKVGFGVPVVLMILSTLSFFLASPIYVKPKVKASWLIGFARVLVASYRKRRIELSWLDTDELYHHRKGSALVVPSERIRFLNKACVIKNPEEDLMPDGRASDPWTLCTVDQVEELKALIKVIPIWSTGVLVSVNVCQNSFLLLQASTMNRHITSKFEIPAGSFYAFLLLSATMWIALYDRVIIP…
Populus trichocarpa	Potri.018G040700.1	PtNPF1.13	MITEPLLSSPKGGIRALFFIIANEALERLASFGLSTNMILYLTREYGMDAASGAQILFLYSAAGNFMPIIGAFLADTYVGRYPMIGFGCIASLLTTIYVSGQRIYGSVAILSQTKVGMVLLWLTTIIPGARVPSCAQFSSNCTNDATTPQLLFLYFCLGLMSIGAGGIRSCSLAFGADQLSKRDSLKHAGILESFFSWYYVTSSASVFISMTCIVYIQDTMGWKVGFGVPVVLMILSTLSFFLASPIYVKPKVKASWLIGFARVLVASYRKRRIELSWPDTDELYHHRKGSALVVPSERIRFLNKACVIKNPEEDLMPDGRASDPWTLCTVDQVEELKALIKVIPIWSTGMLVSVNVCQNSFLLLQASTMNRHITSKFEIPAGSFYAFLLLSATMWIAV…
Populus trichocarpa	Potri.006G240000.1	PtNPF1.14	MENSIVEEKMVLIPKDKDPRKGGLRTMPFIIVNEAFERVASYGLMPNMIFYLMKNYRMEAASGSTILFLWSAMSNGLSIFGAFLSDSFMGRYLVISLGSFCSLLGMILLWLTAMIPQLTPPPCDRFTNVCSSATAGQLATLFSSFGLISIGAGCIRPCSIAFGADQLDNKENPNNESVLQSFFNWYYAATGLSTIIAFTAIVYVQDNLGWKVGFAIPAVLMFFSALMFLVGSSQYVKVKASTSLFTGFVQVLVAAFRNRKLSLSHSSIEQYYYHSDDSEFQIPTVNLRCLNRACIITDPDRDVNPDGSASNPWSLCTVDQVESLKALLRVIPIWSTGIMMQINLNQNSFATLQANTMDRQIFNFELPAGSLNVFLVLTLTIWLTFYDRILLPLLAKFTG…
Populus trichocarpa	Potri.018G040300.1	PtNPF1.15	MENTIAEEKMILIPKDKDRKKGGLRTMPFIIVNEAFERVASYGLMPNMIFYLMNNYRLEAANGSTILFLWSAMSNGLSIFGAFLSDSFMGRYLVISLGSFCSLLGMILLWLTAMIPQLQPPPCDRFTETCSSATAGQMAILFFSFGLISIGAGCIRPCSNAFGADQLDNEENPNNESVLQSFFNWYYAATGLSTIIAFTVIVYIQDNLGWKVGFAVPAILMFLSALMFLVGSSQYIKVKASSSLFTGFVQVVVAAFRNRKLNLSHGSIEQYYHSDDSEFQVPTDNLRCLNRTCIIIDPDRDVNLDGSASNPWRLCTIIPIWTTGIMMHINLNQNSFATLQANTMDRNILNFELPAGSLNVFLVLTLTIWLTFYDRILLPLLARFTGRPRGGLSPKVRIG…
Populus trichocarpa	Potri.001G185700.1	PtNPF1.2	MEKNMEEPLSSQGEMTHQHTTPKHSKGGLITMPFIIANEAFEKVASYGLIPNMILYLMRDYSVGVAKGTNILFLWTAGTNFMPILGALISDSYLGRFLTIGLGSISSLLGMILLWLTAMVPKVRPPPCDITTQSCKTPTTGQMTLLLSSFALMSIGAGGVRPCSIAFGADQLDNKSNPKNERVLESFFGWYYASAAISVLISLTAIVYIQDHLGWKVGFGVPAILMFLSALLFFFASPFYVKQKPSKSLFTGFIQVPVVAYKNRKLAFPPRDSDGWYHHKRDSKFIAPTTKLRFLNKACIIRNPEQDIASDGSASNPWSLCTIEQVEELKALLKVIPLWSTGIMISINISQSTFQLLQASSMDRHISSSFQIPAGSFGMFTIISLATWVILYDRAILPL…
Populus trichocarpa	Potri.018G040900.1	PtNPF1.3	MDCPSEHGQMITEPLLSNRKGGIRTLPFILANEAFESLANYGLFPNLILYLTREYRIDAAKGAHVLFLLSSAINFTPILGAFLADTYVGRYRMIGFGCMASLLGMVLLWLTTFPEARPPPCVQFSYDCKSATTLQLLLLYTAFCFLAIGAGGIRSSSLAFGADQLGTSNSLEHARIRESFFSWYYGIVAASVFLGMTFVVYIQDNIGWMVGFGVPVVLMILSSLSFFVASPSYVKSKPKASWITGLAQVVVGSIRNRRIKLSSQATDKVDYHTTGSMLLVPSEKLRFLNKACIIRNPQEDLTPDGKASDPWSLCTVDQVEDLKALIKVIPIWSTGMLKSVNVSQGSFLVLQASTMNRHITSKFEVPAASFPSIVVLVITTWVVLYDRIIIPLVSKVRGK…
Populus trichocarpa	Potri.018G041800.1	PtNPF1.4	MDCPSEHGQMITEPLLSNRKGGIRTLPFILANEAFESLANYGLFPNLILYLTREYRIDAAKGAHVLFLLSSAINFTPILGAFLADTYVGRYRMIGFGCMASLLGMVLLWLTTFPEARPPPCVQFSYDCKSATTLQLLLLYTAFCFLAIGAGGIRSSSLAFGADQLGTSNSLEHARIRESFFSWYYGIVAASVFLGMTFVVYIQDNIGWMVGFGVPVVLMILSSLSFFVASPSYVKSKPKASWITGLAQVVVGSIRNRRIKLSSQATDKVDYHTTGSMLLVPSEKLRFLNKACIIRNPQEDLTPDGKASDPWSLCTVDQVEDLKALIKVIPIWSAGMLKSVNVSQGSFLVLQASTMNRHITSKFEVPAASFPSIVVLVITTWVVLYDRIIIPLVSKVSGK…
Populus trichocarpa	Potri.018G040800.1	PtNPF1.5	MITEPLLSNGKGGIRTIPFILANEAFERLASFGLSTNMIMYLTREYGMDAAQAAQLLFLFSSATNFTPILGAVLADSYVGRYRMIGFGCMASLLGMVLLWLTTFPEARQPLCVHFSHSCNSRSTLQLVHLYTAFGFMAIGAGGIRSSSLAFGADQLSITHNLQRARIRESFFRWYYVTVTASVFVAMTCVVYIQENMGWMVGFGVPVVLMILSALSFSLASPFYVKSKPKASWITGLAQVVVASFRNRSVELSTQATVEVRYHTTGSMLPVPSKRLRFFNKACIVGNPQVDVTPDGNALDPWSLCTVDQVEDLKTLIKVIPIWSSGMLMFVNVSQGSFIVLQVSTMDRHITSKFEIPAATFLSFAVLVIVLWVALYDRIIIPLVSKIKGQPVCLGLKKR…
Populus trichocarpa	Potri.018G041700.1	PtNPF1.6	MITEPLLSNGKGGIRTIPFILANEAFERLASFGLSTNMIMYLTREYGMDAAQGAQLLFLFSSATNFTPILGAVLADSYVGRYRMIGFGCMASLLGMVLLWLTTFPEARQPLCVHFSHSCNSRSTLQLVHLYTAFGFMAIGAGGIRSSSLAFGADQLSITHNLQRARIRESFFRWYYVTVTASVFVAMTCVVYIQENMGWMVGFGVPVVLMILSALSFSLASPFYVKSKPKASWITGLAQVVVASFRNRSVELSTQATVEVRYHTTGSILPVPSKRLRFFNKACIVGNPQVDVTPDGNALDPWSLCTVDQVEDLKTLIKVIPIWSSGMLMFVNVSQGSFIVLQVSTMDRHITSKFEIPAATFLSFAVLVIVLWVALYDRIIIPLVSKIKGQPVRLGLKKR…
Populus trichocarpa	Potri.018G040400.1	PtNPF1.7	MEDPLDHKGKIKEPLLSSSTTKGGLRALIFIIVNEAFERLANYGLSTNLILYLTREYGIDAVNGAQILYLHSAATSFTPFIGAFLADTYVGRYFMIGFGCIACLLGVILLWLTTIIPGARPPPCVQFHDSCESASTLQLLLLYSSLGLMAIGAGGIRSSSLAFGAEQLGKRDTLKRAGILESFFRWYYATVSVALFLAMTCILYIQDNMGWKVGFGIPVVLMILSTLSFFLASPIYVKSKAKAGWLDGFARVLVASFRNRSIKLSSQVKDDVYHHRKGSRLLVPSEKLRFLNKACVIRNPKEDLIPDGRASNPWSLCTVDEVEELKSLIKVIPIWSTGVLMSINVLQHSFIVLQASTMDRHITSKFQVPAGSFTAFQLFSSVIWIALYDRVAIPLASKI…
Populus trichocarpa	Potri.018G040600.1	PtNPF1.8	MITEPLLSSPKGGIRALFFIIANEALERLASFGLSTNMILYLTREYGMDAASGAQILFLYSAAGNFMPIIGAFLADTYVGRYPMIGFGCIASLLGMVLLWLTTIIPGATVPSCAQFSSICNNDATTPQLLFLYFCLGLMSIGAGGIRSCSLAFGADQLSKRDSLKHAGILESFFSWYYVISSASVFISMTCVVYIQEAMGWKVGFGVPVVLMILSTLSFFLASPIYVKPKAKASWLIGFARVLVASFRKRRIELSSLDTDELYHHRKGSALVVPSERIRFLNKACVIKNPEEDLMPDGRASDPWSLCTVDQVEELKALIKVIPIWSTGVLVSVNVCQNSFLLLQASTMNRHITSKFEIPAGSFYAFLLLSATMWIALYDRVIIPLASKITGKPTRLGLK…
Populus trichocarpa	Potri.018G041400.1	PtNPF1.9	MITEPLLSSPKGGIRALFFIIANEALERLASFGLSTNMILYLTREYGMDAASGAQILFLYSAAGNFMPIIGAFLADTYVGRYPMIGFGCIASLLGMVLLWLTTIIPGATVPSCAQFSSICNNDATTPQLLFLYFCLGLMSIGAGGIRSCSLAFGADQLSKRDSLKHAGILESFFSWYYVISSASVFISMTCVVYIQEAMGWKVGFGVPVVLMILSTLSFFLASSIYVKPKAKASWLIGFARVLVASFRKRRIELSSLDTDELYHHRKGSALVVPSERIRFLNKACVIKNPEEDLMPDGRASDPWSLCTVDQVEELKALIKVIPIWSTGVLVSVNVCQNSFLLLQASTMNRHITSKFEIPAGSFYAFLLLSATMWIALYDRVIIPLASKITGKPTRLGLK…
Populus trichocarpa	Potri.008G045100.1	PtNPF2.1	MESLQTTSIPSDQAPSMKHSKRGGWTTFPFIIGAVMGLTLAAGAGSANLIVFLVTVMNIKSINATQINNIIIGCYSLFPVAGAVIADSFFSSFYVVSVFAFVSLLGLIMLTLASTIHSLRPPTCVIGSLACEAPSKLQYAVLYLALALASLGVGGTRFTISTMGADQFKKPNEQGTFFSWYFFTLYLASAISLTAIIYVQDSVSWGLGFGIGVVANAIGLAVFLLGKRFYCHTKPKGSPFVGIARVLVAAIRKRRKLETFQSQGYFHGDNTKAISSPTESLRFLNCAALRYEDDRKSDGSYSSSRWLCTVEEVEDLKTLIRIMPLWSSGILLSTTIAMINSLTVLQALTMNRHLGPHFKIPAGSFLVFSILATALSISIIDRFLLPMWKNLTRRSLKPL…
Populus trichocarpa	Potri.016G103200.1	PtNPF2.2	MENVLTKTSSSSADSDITRAPPNSLLPPKKEAGGWRSVKYILGNESFEKLASMGLIANLTVYLQTRFNMDGIQLVNVFNIWSGSTNVTPLLGAFLSDTYLGRFRTLICGSTASFLGMVVMSLIAGIPNLRPLHCTGGSNCQKPEFWQLGVLYLGLGLLAIGAGGVRPCNIAFGADQFDTRTEKGRAQLESFFNWWYFSFTVSLVIALTVVVYVQTNVSWVIGYGIPAACLFFSIVIFLIGKHTYIITKPQGSVFVDMAKVIVAACKKRAMSLESTPENSFYDPPWIESDQRVTKLAHTNMFKFFDKAALIADPSELDDKGLPKNSWRLCSVQQVEQLKLVVGLVPVWITGIGCFITMDQMNTFGLMQAIQSNNKIHNFKIPPGWMGLSSMICLSTWIFI…
Populus trichocarpa	Potri.006G091600.1	PtNPF2.3	MENVVVTAKTSSPSDDDISPPPPISFLPPPPPKKAPGGWRSVKYILGNESFEKLASMGLIANLTVYLQTRYNMDGIQLVNVYNIWSGSTNVTPLLGAFLSDAYLGRFRTLLFGSMSSFLGMVVLALTAGMPKLRPLDCPGVSNCQKPQDWQLGVLYSGLGLLAVGAGGVRPCNIAFGADQFDTRTEKGRAQLESFFNWWYFSFTVALVIALTAVVYVQTNVSWVIGYAITAACLFSSIIIFLIGKHTYIITKSQGTVFVDIAKVIVAARKKRAVSLESSSGHPLYDPPLTESDQRVAKLAHTDMFKFFDKAALITDPSELDDKGLPKNSWRLCSVQQVEQLKLIVGLVPVWFTGIGCFITMDQMNTFGLMQAIQSNNEVHNFKIPPGWMGLISMICLSI…
Populus trichocarpa	Potri.001G351200.1	PtNPF2.4	MGDEEKQAPATLEISMENGNLKEEKTTSNDEPEIKYGGIKAMPFVIGNETFEKLGTVGSSTNLAVYLTTVFNMKSVKATTLLNVFNGTSNLAPLIGAYLSDTYFGRYWTLGFASVFSFLGMVVLMLTAAISTMHPPKCAPGAVCAGPTSWQLAFLLSGFAFLVIGAGGIRPCNLAFGADQFNPNTESGKRGITSFFNWYYFTFTFAVMISVTGIVYVQSNVSWAIGLGIPAFLMLLSCVMFFVGTRIYVIVKPQGSPITSIVQVLVAATKKRGLKVPDNSAMSLFNYIPAKSINSKLPSTEQFRLEGSISEHHLILTIILYNNIDRYVFFHNYPCRCLDKAAIITDENQINLDGTAANPWKLCSVQQVEEVKCLLRIIPVWSTSILYQIPLLQQQTYAV…
Populus trichocarpa	Potri.017G076800.1	PtNPF2.5	MGDEEKKTPTSLETSMENGREEKTTSNDEPVVKYGGIKAMPFVIGNETFEKLGTVGSLTNLVVYLTTVFNMKGVTATTFLNVFSGTTNLAPLLGAYLTDTYFGRYKTLGFASISSFVGMVALMLTAAISTLHPPECAPGGACAGPPTWQLAFLLSAFAFLIIGAGGIRPCNLAFGADQFNPNTESGKRGINSFFNWYYFTFTFAVMISVTGIVYVQSNISWPIGFGIPAFLMFLSCVMFFVGTRIYVIVKPEGSPISSVVHVIVAATKKRGLKLPENSTVSLFSYIPAKSINSKLPRTEQFRFLDKAAIITDGDQINLDGSATNPSKLCSIQQVEEVKCLLRIIPIWSTSILYHIPLIQQQTYAVFQALQMDRRLGTSFEVPAATYVIFTMITLTIWIP…
Populus trichocarpa	Potri.017G076900.1	PtNPF2.6	MISPCHRSPSSNNTLTYVHMVHSIHTVHDTNTTGNEMFEKLGTVGSLTNLVVYLTTVFNMKGGSCTCCCYKRKLFCFEVPAA TYFLQRLTGKEGGITLLRRMGIGMVLAILCTIVSGLVEGNRRHIALTRPTLGITSKGGVISSMSAMWLIPQLSLSGFSEGFNYISQIEFYYKQISLNDLV ALNIKFLVQKRT*
Populus trichocarpa	Potri.012G071400.1	PtNPF2.7	MMEQPAEEHRENYRGVKAMPFVIGNETFEKLGSTGTLSNLLVYLTTVFHMKSITATTLINIFNGTTNIATLLGAFLCDTYFGRYKTLAFASIASFLGMVVITLTAAISKLHPPQCASGTQDTAACPALTPWQMTFLLSGLGLLVIGGGGIRPCNLAFGADQFNPQTESGRKGITSFFNWYYFTFTFAMMISLTIVVYVQSDINWAWGLAIPAFLMFFSCVLFFAGSRIYVKVKPDGSPLTSVVQVIVAAIKKRKLELPEQPWLSLFNHIPARSINSNLPYTDQFRFLDKAAILTTEDQIMPNGSTATPWRLCSLQQVEEVKCLLRVIPIWASALLYYIGLIQQQTYVVFQALQSNRGLGNTNFKIPAASYAIFSMLGLTIWIPIYDRLIVPWLAKHTKK…
Populus trichocarpa	Potri.012G071500.1	PtNPF2.8	MEKRDERGSIGEENGKESVQNDLKETMGNSGEDETNSKPKVIYRGWKVMPFIIGNETFEKLGTIGTLSNLLIYLTTVFNMKSITAATIITVFNGTANLGTLIGAFLCDTYFGRYKTIGFATVASFLGLLAIQLTAAISKLHPPHCAKESITCIGPTGGQIAFLLAGFILMIIGAGGIRPCNLAFGADQFDPETESGKRGVNSFFNWYFFTFTFAQMISLTLIVYVQSNVSWPIGLGIPAILMLISCLVYYMGTKLYVKVKATGSPMTSVARVIVVAVKKRKLKPVDQPWLSLFNYIPPKSINSKLSYTDQFRFLDKAAIMTHQDQVNPDGSPANPWKLCSLQQVEEVKCLFRVIPVWTAAIIYYVAVVQQHTYVVFQAVQSNRRLGNSNFAIPAASYIV…
Populus trichocarpa	Potri.010G034700.1	PtNPF2.9	MAEDEKKGTSSYRLYCSIKCFQKPSSPEQKHGNLAETEQKKPGGWRAMPFILGNETFERLATFGLLANFMVYLMRVFHLEQV TAANVINIWSGVTNFAPLVGAFISDAYVGRFKTIAFASCAAFLGMVTVTSTAWVPYLHPQKCEPEGKQQSYGNCESPTSMQLGVLLLGLGFLSIGTGGIR PCSIPFGVDQFDPTTEEGIKGISSYYNWYYTTFTVVMLITLTAVVYVQDSVSWVLGFGIPTVLMLCSIILFFIGTRIYVHVKPEGSVFSGIAQVFVSAYK KRRLKLPDNCDGEQVDGIFYDPPIKDQLTILSKLPLTNQIRFLNKAAMIEKETDLKPDGSCAKQWRLCSVQQVEEVKCLIKIGPIWASSIVSLTSMVQQG TFTVSQALKMDRH…
Populus trichocarpa	Potri.010G126400.1	PtNPF3.1	MDKHLTKSFQIPSSPMRVFATTSRFTTNALYYRILVLAARKFSWLQHGINFLKKTGIGFVMSLSPLFCLMGIADAFMSIGQL EFFYDQAPESIRSISMA*
Populus trichocarpa	Potri.010G126300.1	PtNPF3.2	MERMESKGCRRKRQNGGLVTMPFIFANEACEKLAVVGFSTNMISYLTTQLHMPLTKAANTLTNFGGTSSLTPLLGAFMADAYAGRFWTITVASIIYQIGMISLTLSAILPHLRPPPCKLGEQVCQEADTGQLAILYASLLLGALGSGGIRPCVVAFGADQFDESDPKQTTKTWRYFNWYYFVMGVSILVAVTVLVYIQDNIGWGWGLGIPTIAMFFSIIAFIGGYPLYRNLDPAGSPFTRLLQVSVAAFRKRKLAMVSDPELLYQNDELDAPISIGGKLLHTIHMKFLDKAAIVVEEDNFKQGQAPNLWRLNTVHRVEELKSIIRMGPIWAAGILLITAYAQQNTFSLQQAKSMDRHLTKSFQIPAGSMSVFTMTSMLTTIAFYDRILVPVASKFTGLE…
Populus trichocarpa	Potri.016G032000.1	PtNPF3.3	MEFQDNNKSHEAEKPEEMKIMEYDKRKKKLGGMKAIPFILVTEVCDRFSTIGFHANMITYLTQQLNLPLVKASNIVSNFNGTASLTPLIGALIADSFAGRFWTIIVGSIIYELGLISITTTALLKSLHPPPCPSLVDCKEASSFQLSTLYLSLLLLAIGLGGTRPCVMTYAADQLDMSKSGVESRSWNFFNWYYFSLGLARLAAVTIVVYIQDNVSWGWGLGIPTIAMAVAFMVFLSGSPLYKKVKPGGSPLVRVIQVIVAAIRKRKAVAPEDPSLLYQNQELDAAISVHGRLLHTTQFKWLDKAAVEKYGEATASSTPNLWKLATVHRVEELKSFLRLLPVWAAGILLVTANSHSGSFNTQQARTMDRRLSNSFQIPPASMSFFGIMTVIIGLVLYER…
Populus trichocarpa	Potri.006G033900.1	PtNPF3.4	MESQDNKKSHEEKQEEVKIKEDDKRKKLGGIKATPFILATEIFDRFSTIGFHANMITYLTQQLNLPLVRASNIVSNFDGTASLTPLIGALIADSFAGRFWAIIVGSIIFELGLISFTTTALLKSLHPPPCPTLVDCKEASNFQLSTLYLSLLLLAIGLGGTRPCVMTYAADQLDMSKSSVESRSWNFFNWYYFSLGLARLTAVSVVVYIQDNVSWGWGLGIPTIAMGIAFIVFLAGSPLYTKVKPGGSLLVRVTQVIVSAIRKRKAVAPEDSSLLYQNKELDAAISVHGRLLHTPQFKWLDKAAVMKDGEATDSNPPNPWKIATVHRVEELKSFLRLLPVWAAGILLVTANSHSGSFNTQQAWTMKRHLSNSFQIPPASMSVFGILTGMTGLVLYERLF…
Populus trichocarpa	Potri.006G034000.1	PtNPF3.5	MKHEMEMELESNSSKVGNGKGKEEEEEEEKKEDSKRRKLGGIKTMPFILSNEICDKFAAAGFYANMITYLTQQLNLPLVKASNTLTNFGGMGSFTPLIGALIADSYAGRYWTIIGGSIIYELGMISLTVSAVLPSLRPPPCPSQVNCKEASNSQLWILYMSLILTSIGSGGIKPCVVTFAADQFDMTKSAVGSRSWNFFNWYYFCMGMATLTALTVVVYIQDNVGWGWGLGIPAIGMALSIVAFIFGSSLYNKLKPEGSPLVRLAQVVVAAAKKRKEVMPLDPGMLYQNKELDAAISVNGRLLHSDQFKWFDKAAIVTNEDAKDSKSPNLWRIATVHRIEELKCIVRMLPIWSAGILLVTASSHLHSFVIQQARSMDRHLSHSFEIPPASFSVFSILTM…
Populus trichocarpa	Potri.002G249100.1	PtNPF4.1	METKEGNSGIEEYFDWKGKKADPKKHGGMRAASLACVVEVLENLVFLSNATNFVAYFTKTMHYTISESANMVTNFIGTSFLLTIFGGFIGDSFFTRFRTFVVFCIIELLGMILLTVQAHDTRLQPAVQEKPSSSQAAVLFSGLYAIATGVGGIKATLPAHGADQSDHSKQRSISSFFNWFFFSLCIGGLLSSTIMVWIEENRGWNWSFKISVVVLGVALCIFIAGFPIYRFKRPGGSPITRILKVFASASRNRKVSSGLELINDEVGERSHKKFRFLDKALFDDTISAVQVKETRTFLGLLPIFASTIMMNCCLAQLQTFSVEQGSIMNRKLNNFQIPTQSLTVFPLIVVLASIPLFEHLANSYKNKMSENHYILDPLKRIGLGLALASASMAVAAIIE…
Populus trichocarpa	Potri.005G001400.1	PtNPF4.10	MPKLSGCMQGDVEGSKEDHVPLGLAGKKGRGGFRATMFVYGLVALDSMGFVANMVSLVLYFMGVMHFDIPTSANTLTNLMGSTFLLTVLGGFISDAYLNRLHTVLLFGFLEIMALVLITIQAHAKNMHPPACGKASCVEGGIEYMLYFSLGLLALGSGGVRGALPALGADQFNEKDPEEARALASYFNWMTLSTVVGAVVGVTGIVNLSMFHGWWKGFLVSTVGTFIGFVILAAGKPFYHLRQPGDSPLIRIAQVFALAIRNRRLPLPKVEELYEISDKETIAYEEKLEHTEQFRFLDKAAILPEGTQPAPWKVCSVTQVEEVKILTRMLPILGSTIIMNTCLAQLQTFSVQQGNDMYRKIGKHDFPAPSVPVIPLVFMVILIPAYEFFFVPFARKFTG…
Populus trichocarpa	Potri.013G000800.1	PtNPF4.11	MEPASWTVYTVMQVEEVKILTRVLPILGSTIIMNTCFVQLQTLSAQQGNDMHRKIGNLDFPTHQFLIFRISDMFTLVGLLDF FYNEAPSSMKSLFTSISYLSLSFGYFLSNVFVNLINTIAKRATPNKQGWLHGQSLDCNNLNMFY*
Populus trichocarpa	Potri.004G064100.1	PtNPF4.12	MATISLAVNFVTYFNGVMHFQIADAANMVTNYMGVSYILSIVAAVLADTLFGRHRTAVISGCLELMGLSLLAFQAHYAKLKPPPCNILDPTAHCEKVGGGNIVLLFVSLFVLAAGSSGTKASVPSHGADQFDEKDPKELIQMSSYFNFVLLAVCLGAAVSLTFFVWIQDNKGWDWGFGVGAISMLLAVIVFIAGLPMHRIHVVQGSSTVVEILQVYVAAFRNRKLQLPEDPLDLYEINKDKEAAIEAESLPHRDTLRFLDKAAIQTSTEKFSEAPNPWKLCRVTQVENAKILLSILPVFSCTIIMTLCLAQLQTFSIQQGLTMDTSITKSFNIPPASLPIIPVIFLIILVPLYDRLVVPFARKFTGLPTGITHLQRIGVGLILSSISMASAALMEVKRK…
Populus trichocarpa	Potri.004G229000.1	PtNPF4.2	MDMEARRHDTKGESVCVVSEEVTVDWRGKPSNPNKHGGMRAAAFVLGLQAFEIMAIAAVGNNLITYVINEMHFSLSKSANIVTNFVGTIFILALLGGYLSDSYLGCFWTMLIFGFVELSGFILLSVQAHLPQLKPPQCNMLTGGENCIEAKGFKTLIFFVALYMVALGSGCVKPNMIAHGGDQFNRSNPKQSKKLSTYFNAAYFAFSMGELFALTLLVWVQTNSGMDVGFGVSAAVMAMGLISLVSGTLYYRNKAPQGSIFTPIAQVFVAAMFKRKQTYPANPQMLHGSQNSVPSNGLVDPSSDPCRLVHTQRFRFLDKACIKVEDGSNRKESPWRLCSVTQVEQVKILISAIPIFACTIVFNTILAQLQTFSVQQGSAMDTQLTKSFHIPPASLQSIP…
Populus trichocarpa	Potri.003G000800.1	PtNPF4.3	MEARRYDNKGESKCVIGEEITVDWRGKPSNPNKHGGMRAAAFVLGLQAFEIMAIAAVGNNLITYVINEMHFPLSKAANTVTNFVGTIFILALLGGYLSDSYLGCFWTMLIFGFVELSGFILLSVQAHLPQLKPPQCNMLTDGENCVEAKGVKSLIFFVALYLVALGSGCVKPNMIAHGGDQFNQSNPKQSKKLSTYFNAAYFAFSMGELFALTLLVWIQTHSGMDVGFGVSAAVMAMGLISLVSGNLYYRNKPPQGSIFTPIAQVFVAAILKRKQICPSNPQMLHGSQNSVLDNGIVAPSADSGSLAHTQRFRFLDKACIKIEDGTNIKESPWRLCSVTQVEQVKILISAIPIFACTIVFNTILAQLQTFSVQQGGAMDTQLAKSFHIPPASLQSIPYI…
Populus trichocarpa	Potri.019G067500.1	PtNPF4.4	MDNSVEKTRMKFKQDSLSGAVEETSVDWRGRICKSKHGGMAAAVFVLGLQAFEMMGIAAVGNNLITYVFNDMHFPLSKSANIVTNFVGTVFLLSLLGGFLSDSYLGSFWTMLIFGFVELSGFILLSVQAHLPQLRPPSCDMVSDGVDCVEAKGYKALIFFLALYLVALGSGCLKPNIISHGADQFKKEDPKQSKKLSTYFNVAYFAFCIGELIALTVLVWVQTHSGMDVGFGVSAAAMAVGLICLISGSFSYRNKPPKGSIFTPFAQVFVAAITKRKQICPSNAQMLHGCHNNVSSHVPATSTDASNLLHTEKFRFLDKACIRVQDGSEASESTWRLCTVAQVEQVKILISVIPIFSCTIIFNTILAQLQTFSVQQGSAMNTRITKSFKIPPASLQSIP…
Populus trichocarpa	Potri.010G034300.1	PtNPF4.5	MELEHQPTRWEGYVDWRNRPALRGLHGGMLAASYVLGVEILENLAYLANASNLVIYLSEYMHLSPSKSANNVTNFMGTSFLL ALLGGFLADTFFTTYHIFLISAAIEFLGLVILTVQARSSSLKPPACNPSNPTIPCQQIDGAKAAMLFTGLYLVALGVGGIKGSLPAHGAEQFDESTPQGR KQRSTFFNYFVFCLSCGALIAVTFVVWVEDNKGWVWGFGISTIAILLSIPIFLAGSAAYRNKIPSGSPLATISKVLVAAGVNTCMSRSSGNAIASLTTSP SNPNPTSKDAIDNSIAVMPAETPTKSLDWLNKAVVNKPIHSALECTVQQVEEVKIVIKIFPIFACTIMLNCCLAQLSTFSVQQADTMDTKLGSLKVPPAS LPVFPVVFIMMLA…
Populus trichocarpa	Potri.012G070700.1	PtNPF4.6	MLNTCEGYVDWRNRPAVRGRHGGILAASFVLVVEVLENLAFLANASNLVLYLSMYMHFSPSSSANVVTNFMGTAFLLALLGGFLADAFFTTYYIYLISASIESLGMLVLTIQARVTSLKPPPCFSASTSISCEQVDGRKALMLFAGLYLVALGVGGIKGSLPPHGAEQFDENTLQGRKQRSAFFNYYVFCLSCGALIAVTLVVWVEDNKGWQWGFGVSTATILLSIPIFLIGSPVYRTKVPIGSPITTIFKVLAAAVYSTYKFRDSSNSAIGMDTSRTSYTTETSEGEDRNTKRKELSQTPTESLEFVNRAVKNKTVNPMLECTAEQVEEVKIVLRILPIFMSTIMLNCCLAQLSTFSVQQASTMNTNLGSLKVPPASLPVFPVIFIMILAPIYNHIII…
Populus trichocarpa	Potri.014G036200.1	PtNPF4.7	MVCGALNNTGCQGISRDVKIESKPERRLGGNRAAFFVYTMEGLENMAFVCMVASLMTYFSGYMNFSLTKSATTFTNFVGTSFLLALFGGFICDTYWTRFKTCVLFGCVEFLGYALLTVQAHFHQLRPIPCKGVSSDQCEAADGSQSAILFTGLYLIAFGTSGIKAALPSLGADQFDENDPKEAIQLSSFFNWFLFSLTIGAIIGVTVIVWLSANQGWDLGFGVCAIAVFFAIIFVSMRKSLYRNNVPKGSPLARIAQVFVAAIRNRDLPIPERDEELHEIHDKEAGVKQEILPRTGQFRFLDRAAIANTTDCASTSINHGPWRLCTVTQVEETKILLRMLPVILSTVFMNTCFAQLQTFSVQQSTTMDTNVFGFKVPGPSLPVIPLLFIFVMIPIYERF…
Populus trichocarpa	Potri.002G129500.1	PtNPF4.8	MAFISMAVSLVTYFYGYMNFSLTKSATTLTNFMGTSFLVALFGGFICDTYMTRFKACVLFGCVEFMGYGLLTVQAHFHHLRPSPCKGVSPDQCEGADGSQAAILFAGLYLIAFGTSGVKASLPSLGADQFDENDPKEASQLSSFFNWFLFSITIGAILGVTIIVWISTNQGWDLGFGVCAIAVLLAIIFASMGKSLYRNNVPKGSPLTSFAQVFVAAIRNRGLPIPEKAEELHEIHNKDAGVKREILPWTDQFRFLDRAAIAKTTNDASTSISHRPWRLCTVTQVEETKILIRMLPIILSTVFMNTCLAQLQTFSVQQSITMDTRVFGFQVPGPSLPVIPLLFMFVLIPIYERVFVPLARKITGIPTGIRQLQRVGVGLVLSAISMAVAGIVETSRKSV…
Populus trichocarpa	Potri.001G272900.1	PtNPF4.9	MGFIANMASLVLYFYYIMHFDIATSANTLTNFMGSVFMLSLVGAFIADTFLNRFYTCLLFGIMEVMGLALLTTQAYFKDLQPEFCLRSTCVEGGQAVMLYGSLCLYALGSGGVKGAIPALGGDQFDHHQQKKGALARYYNWNLLISTTGSIVGVTAVVWVSMNKGWYKGFFVSTVATLIGFTVLALGKPFYRIQPPGNSTFVRIAQVIAVTFRNRDLSLPKNPDKLFEIHDASRDPSEERLSHSNQFRLLDKAAILREGTEPQPWKVCTVTQVEEVKIIIRMIPIIASTILMNTSMAQLQTFSVQQGVTMDAHLGTKTIPTPSIPVIPLVFMSVLIPIYEFVAVPFARKITGHPSGITQLQRVGVGLVLSILSMAVAGFIELYRKHEVHKNPPNKISVF…
Populus trichocarpa	Potri.019G055800.1	PtNPF5.1	MDTKCCTQDGTVDLRGRPVQASRTGKWKACAFLVGYEAFERMAFYGVASNLVNYLTTQLHEETVASVRNVNNWSGAVWITPILGAYIADTYLGRYWTFTVSSLIYAMGMILLTMAVSFKFMKPACTNGVCNKASPSQIAFFYSALYIIAIGAGGTKPNISTFGADQFDDYNPQEKKLKVSFFNWWMFSSFVGALFATLCLVYIQENLGWGLGYGIPAVGLLLSLFIFYLGTPIYRHKVRKTKSPARELFQVLIAAFNNRKLQLPNSPSELQEFDLQYYIQTGKRQVHHTPVLRCLDKAAIKDGSNNADTSNPSSSSCTVTQVEGVKLVFGMMLIWLVTLIPSTIWAQINTLFVKQGTTLDRNLGPNFQIPAASLGSFVTFSMLLSVPMYDRFFVPFMRK…
Populus trichocarpa	Potri.T108100.1	PtNPF5.10	MPTVASTLCPPPCAKWEIRYSHLHMVGHCLSPLTNNQLVKHKPNLNADNDQADEVPSKLDIRIDYKKAEVRRKFWWRIASTVGTV SSVIMAGVSDQRKMTSAFSFSVMALACLTFALGKSFYYADKPTGSPLIVIYRVLKAAFVKRHLQHAREPNDYYMNDSGGLLLLPDIRIIRLLDKAALLET SKSLSAEEQEQNGRLLPVRDVQRVKQLLALLPMWTALPIHGLVLATGSTFFVVQSESLYSDPVLSINVLFLLQGFVTVIVPYVHDFLVSGWIKKLPMHHV RPIWIQKLLKHRVGLVRIAIGIACSIICCMVSMLVETRRLNLIKTRGDAEPFPMSTVWLVPQFFLIGLVEGLVADGLADFYNVHVDESLEHYESPFNESA IGVGKFLSAA…
Populus trichocarpa	Potri.006G092000.1	PtNPF5.11	MELKKGVETRGVNEEKWVHDSSVDHKGRVPLRASTGAWKASLFIIAIEFSERLSYFGIATSLIIYLSKVMHQDLKTAARSVNYWGGVTTLMPLFGGFLADAYLGRFTTVFVSSIVYLLGLILLTMSAFVPSLKACEAAVCPKPRKVHEVVFFLAIYLISVGTGGHKPSLESFGADQFDENHDDERKKKMSYFNWWNFGLCCGLLLGVTVVVYVQDHVGWGAGDIIFTAVMALSLVIFIIGRPFYRYQVPTGSPLTPMLQVLVAAIRNRNLPYPSNPAELYEVPKSRTDKGRLLCHTESLKFLDKATIVKDRKIGAENQNPWRLATVTKVEEMKLILNLIPIWLAMLPFGISVAQTATFFIKQGTTLDRNIGNGFQIPPASVYALAAIGMIVSVTIYEKI…
Populus trichocarpa	Potri.016G103500.1	PtNPF5.12	MELKKGVETRGVDEEKWVYDSSVDHKGRVPLRASTGVWKATLFIIVIEFSERLSYFGVATSLIIYLTKVIHQDLKTAARNVNYWAGVTTLMPLFGGFLADAYFGRFTTVFLSSVVYLLGLILLTMSTFVPSLKACDAAVCLEPRKVHEMVFFIAIYMISIGTGGHKPSLESFGADQFDENHSEERKKKMSYFNWWNFGLCCGLLLGVTVIVYVQDRVGWGAADIILATVMASSLAIFIIGRPFYRYHVPPGSPLTPMLQVLAAAIKKRNLPYPSDPAELHEVPKSRVNKGRLLCHTESLKFLDKAAIVEDWENCAEKQDPWTLATVTKVEEMKLILNLIPIWLATLPFGISVAQTATFFVKQGTMLDRNIGNGVEIPPASIFALSAFGMIVAVAIYEKI…
Populus trichocarpa	Potri.008G061100.1	PtNPF5.13	MEQPENRKVGREAKESDEEEKWVRDSSVDYKGRVPLRSSTGVWTASLFIITNEFSERLSNFGITANLISYLTKVIHQDLKTAAKSVNYWAGVTTMMPLFGGFLADAYTGRFSMVLLSSLVYLLGLSLLTMSQFIPSLKPCDVGGCEKARKIHEVAFFLAMYSISLGTGGHKPCLQSFGADQFDDDHAEERKKKLSYFNWWNIAVCCGLFLGVTVIVYIEDNMSWGVAILILTITMAVTVATFYMGKPYYRYRLPEGSGSTSMLQVLVAAIRKRKLPSPSNPALLYEVPNYKIQGRLLGHTDRLTFLDKAAVLEEEEISNEVKHNPWRLATVTKVEEMKLVLNIIPIWLTSLPFGLCVVQTATFFVKQGATLNRKIGHNFEIPPASIFSLSAVGMIISVV…
Populus trichocarpa	Potri.004G068500.1	PtNPF5.14	MASGQKPKGLNRSCFLLIVIAGMERFAFKGVASNLVTYLTDVVMMSNSAAAKTVNNWCGFTSMLPLLVASLADSWDRYSTILSSSFLYVVGLVALTSTALAWARHPTNNISSSYLFWSLCLISLGQGGYNPSLQAFGADQIPNDDELPCTKDEQKSNKKSLFFQWWYFGVCGGSLAGVTVMSYIQDTFGWALGFAIPTIAMTASILLFWCGSRIYTYKQDDNISERSSLDIFRAIKGAVSKLMNSRITLSSNKPDVAELELQEKPLCQNSGNAKALMEKPVGDINYLVENGKVVLRLLPIWSMLLMFAVIFQLPATFFTKQGMTMKRNVGSSFKIPPATLQSSITVSIILLMPFYDALLIPLARLITRDEKGISVTERMGIGMVLSIIAMAIAALVETK…
Populus trichocarpa	Potri.017G152800.1	PtNPF5.15	MASGQKPKGLNKSCFLLIVIAGMERFAFKGVASNLVTYLTDVVKMSNSAAAKNVNNWCGFTSMLPLLVASLADSWDRYSTIL TSSFIYVVGLVALTSTALSWARHPTNKISSSYLFWSLCLISLGQGGYNPSLQAFGADQIANDDELPSTKDEQKSNKKSLFFQWWYFGVCGGSLAGVTVMS YIQDTFGWVLGFAIPTIAMGASILLFWCGSRIYAYKQDDAISERPSRDIVRSIKEALSKLMNSRITLPNNNPGVVELELQDKPLCQNSGNAKGLKEEPCS GINYLVENGKVVLRLLPIWTMLLMFAVIFQQPATFFTKQGMTMKRNVGSSFKIPPATLQSAITVSIILLMPFYDALLIPFTRLITRDKKGISVTQRMGIG MVLSIIAMVIAAL…
Populus trichocarpa	Potri.019G079600.1	PtNPF5.16	MEAAEGTVNGSVDYKGNPVHRSGSGGWRSASFIIAVEVAERFAYYGISSNLITYLTGPLGQSTASAAVNVNTWSGTATLLPLLGAFVADSFLGRYRTIIAASLIYILGLGLLTLAAKLTSVNLHDCRSTKDATLCAPPRFQVILFFFSVYLVAVGQGGHKPCVQAFGGDQFDGQDPKESKAKSSFFNWWYFAISVGITVTLIVLVYIQDNLSWALGFGIPCIVLVAALLVFLLGSRTYRYCAKENGKPtNPFMRIGRVIVRAIRNRHNTPSAMPSEEDACLWDRCSEQFKFLNKALLAPDGSLEDQNVCSVNDVEDTKALLKLVPIWITSLAYAIAFAQTSTFFTKQGATLDRKIASGFKVPAASLQTFIGFAIMIFIPVYDRIVVPISRGLTRKPSGI…
Populus trichocarpa	Potri.013G106600.1	PtNPF5.17	MSSSNQTPLLSYDIVDGSVDYKSRPAYRSNSGGWRSASFIIGVEVAERFAYYGISSNLITYLTGPLGQSTATAAENVNVWAGTASLLPLLGAFVADSFLGRYRTIIFASLIYILGLGLLTLSALLPSHAAATGFRSTNLPSSPVPFQLILFFFALYLVAIGQSGHKPCVQAFGADQFDGQDPQESKAKSSFFNWWYCFMCAGTVVTLLVLNYIQDNLNWGLGFGIPCAVMVIALIIFLLGTKTYRYSIKGDEKSAFLRIGWVFVSSIRNWRTTPSAIAFEEETRGTLPHQSSEQYKFLNKALLAPNGLKEDGKVCSLGDVEEAKALLRLVPIWATCLVFAIVFAQTSTFFTKQGVTMDRSISPSLDLPAASLQSFISLSIVLFIPIYDRVLVPIARALT…
Populus trichocarpa	Potri.013G106700.1	PtNPF5.18	MAIETPLLLDTPVEDSVDYKGRPVYRFNSGGWKSTLFIIVVEVAERSAYYGIAGNLITYLTGPLGQSTVTAAENMNVWSGTAWLLPLLGAFVADSFIGRYRTIVVSTLIYILGLGLLALSAVLPPLGSSGCQSSDSAGSCSPDPVLILFFFALYLVALGQGGFRPCVQAFGADQFDAQDPEERKAKSSFFNWWHFFMNAGLIAVLPALNYIQDNINWVLGFGIPCLILAGALAIFLLGTRTYRYSIRREEEKHAFLRVGRVFVATFRNWRITTAVAFEEETHRAQPQQSSGQFKFLNKALLDPIDSKGDSKVCSLREVEEAKAVLRLVPIWTTCLIYAIVFAQPATLFTRQAITMNRSVSADLEFPAASVQLFIPATVVVLVAIYDRAFVPVARALTGE…
Populus trichocarpa	Potri.013G106900.1	PtNPF5.19	MATETPLLLPYAVDSSVDYKGFSNSGGWKCAFLIIGVEVAERSAYFGISGNLITYLTGPLGQSTVTAAENLNLWSGTAWLLPLLGAFVADSFLGRYRTIIVAASIYILLVKCMEFNLNSQGLSLLTLSAVLPSVRAHDCQSADTIQLCSPDPSLILFFFALYLVAFGQGGFRPCVQAFGADQFDGQDPEERKSRSSFFNWWNFGMNAGLIVILPFLNYIQDNLNWGFGFGIPCVIMAVSLVIFLLGTKTYRYSIRREEEHPFLRIGRVLVKAIKNWRISPAVSFKEDASCIVSRQKSEQFEFLNKALLEINGSEDSWMACTPREVEEAKAVLRLVPIWTSCLIFATVSSQVGTFFTKQARTMNRSISERLEFPAASIQLSIPLAIVVLVPIYDRVFVPV…
Populus trichocarpa	Potri.002G258900.1	PtNPF5.2	MYAVMVKTNTNQDCYLMNQFISALSTFNRMDYAVLAYTQMEIPNVFVYNAMIKGFVQSYQPVQALELYVQMLRANVSPTSYTFPSLIKACGLVSQLRFAEAVHGHVWRNGFDSHVFVQTSLVDFYSSMGRIEESVRVFDEMPERDVFAWTTMVSGLVRVGDMSSAGRLFDMMPDRNLATWNTLIDGYARLREVDVAELLFNQMPARDIISWTTMINCYSQNKRFREALGVFNEMAKHGISPDEVTMATVISACAHLGALDLGKEIHYYIMQHGFNLDVYIGSALIDMYAKCGSLDRSLLMFFKLREKNLFCWNSVIEGLAVHGYAEEALAMFDKMEREKIKPNGVTFVSVLSACNHAGLIEEGRKRFASMTRDHSIPPGVEHYGCMVDLLSKAGLLEEA…
Populus trichocarpa	Potri.T150600.1	PtNPF5.20	MATETPLLLPYAVDSSVDYKGFSNSGGWKCAFLIIGVEVAERSAYFGISGNLITYLTGPLGQSTVTAAENLNLWSGTAWLLPLLGAFVADSFLGRYRTIIVAASIYILGLSLLTLSAVLPSVRAYDCQSADTIQLCSPDPSLILFFFALYLVAFGQGGFRPCVQAFGADQFDGQDPEERKSRSSFFNWWNFGMNAGLIVILPFLNYIQDNLNWGFGFGIPCVIMAVSLVIFLLGTKTYRYSIRREEEHPFLRIGRVLVKAIKNWRISPAVSFKEDASCIVSRQKSEQFEFLNKALLEINGSEDSWMACTPREVEEAKAVLRLVPIWTSCLIFATVSSQVGTFFTKQARTMNRSISERLEFPAASIQLSIPLAIVVLVPIYDRVFVPVARKLSGEHSGIT…
Populus trichocarpa	Potri.013G107000.1	PtNPF5.21	MPSSDTQTPLLHEAVDGCVDYNGRPVYRSISGGWRSAFFIIGSVEVAERSAYYGISSNLITYLTGALGQSTATAAENVNVWSGTTMLLPLLGAFIADSFLGRYRTIVVASCIYILGLSLLTLSAVLPSSRDSGCQTADAISLCSPDPRQVILFFFSLYIVAIGQGGHKPCVQAFGADQFDGQHPEESKAKSSFFNWWYFSMNSGMVVALLILNYIQDNLNWGLGFGIPCIIMVGALIVFLLGTKTYRYGIKTAERSAFLRIGQVFVEAVRNWRTNSSAIDCREEEALGIVPHQCSEQFKFLNKALLTPNGSKEDGKVCSIGEVEEAKAVLRLVPIWTTCLIYGIVFAQSSTFFTKQGATMDRSISPGLDVPAASLQSLISLSIVFLIPFYDRVLVPTAR…
Populus trichocarpa	Potri.T150700.1	PtNPF5.22	MPSSDTQTPLLHEAVDGCVDYNGRPVYRSISGGWRSAFFIIGSVEVAERSAYYGISSNLITYLTGALGQSTATAAENVNVWSGTTMLLPLLGAFIADSFLGRYRTIVVASCIYILVIIQTLGLSLLTLSAVLPSSRDSGCQTADAISLCSPDPRQVILFFFSLYIVAIGQGGHKPCVQAFGADQFDGQHPEESKAKSSFFNWWYFSMNSGMVVALLILNYIQDNLNWGLGFGIPCIIMVGALIVFLLGTKTYRYGIKTAERSAFLRIGQVFVEAVRNWRTNSSAIDCREEEALGIVPHQCSEQFKFLNKALLTPNGSKEDGKVCSIGEVEEAKAVLRLVPIWTTCLIYGIVFAQSSTFFTKQGATMDRSISPGLDVPAASLQSLISLSIVFLIPFYDRV…
Populus trichocarpa	Potri.013G106300.1	PtNPF5.23	MSISNISSSETQEVRTPLLNDTVDDCVDYKGNPVCRYNSGGWRSASFIIGVEVAERFSFYGISSNLITYLTGPLGQSTITAAKNVNVWSGTASLLPLFGAFVADSFLGKCRTIIIASLIYILGLGLLTLSAMLPTSDCQSNSTSCSSNTLQVILFFIALYLVALGQGGYKPCVPAFGADQFDRQDTKEYKAKSSFFNWWYFFVSSGILVSLLVLTYIQDNLSWSLGFGIPCIMMICALIIFLLGSKKYRYSVKREGNNALLRIARVFVAAFRNWRFTPSSLASEEEGRGTVPHQSYEQFKFLNNALLTTDGSKEDQKVCTFRDVEEAKAVLRLIPIWTTCLGYAIVFPQSSTFFVKQAATMDRSISPGFEIPAASLESFSSISMILCIAIYDRLFVPVA…
Populus trichocarpa	Potri.013G106400.1	PtNPF5.24	MSISNLSSSETQEVRTPLLNDTVDDCVDYKGNPVCRYNSGGWRSASFIIGVEVAERFAFYGISSNLIMYLTGPLGQSTITAAKNVNVWSGTASFLPLFGAFVADSFLGRCRTIIIASLIYILGLGLLTLSAMLPTSDCQSDSMSCSSNTLQVILFFIALYLVALGQGGHKPCVPAFGADQFDRQDTKEYKAKSSFFNWWYFFMSSGILVSLLVLTYIQDNLSWSLGFGIPFIMMICALIIFLLGSKKYRYSVKREGNNALLRIARVFVAAFRNWRFTPSSIASEEEGRGTVPHQSYEQFKFLNNALLTTDGSKEDQKVCTFSEVEEAKAVLRLIPIWTTCLGFAIVLPQSSTFFVKQAATMDRSISPGFEIPAASLESFSSISMILCIAIYDRLFVPVA…
Populus trichocarpa	Potri.013G106500.1	PtNPF5.25	MSISNLSSSETQEVRTPLLNDTVDDCVDYKGNPVCRYNSGGWRSAAFIIGVEVAERFAYYGISSNLITYLTGPLGQSTVTAAKNVNVWSGTASLLPLFGAFVADSFLGRCRTIIIASLIYILGLGLLTLSAMLPTSDCQSDSMSCSSNTLQVILLFIALYLVALGQGGHKPCVQAFGADQFDRQDTKEYKSKSSFFNWWYFFMSSGILVSLLVLTYIQDNLSWSLGFGIPCIMMICALIIFLLGSKKYRYSVKREGNNALLRITRVFVAAFRNWRFTPSSIASEEEGRGTVPHQSYEQFKFLNNALLTTDGSKEDQKVCTFRDVEEAKAVLRLIPIWTTCLGYAIVFPQSSTFFVKQAATMDRSISPGFEIPAASLESFSSISMILCIAIYDRLFVPVA…
Populus trichocarpa	Potri.019G079700.1	PtNPF5.26	MTISHLSNISSGTERSSAATPLIEAGDDSVNGSVDYKGNPVHRSTSGGWRSASFIIAVEVAERFAYFGISSNLITYLTGPLGQSTASAAANVNTWSGTATLLPLLGAFVADSFLGRYRTIIAASLIYILSCVRFAWSGIIRWRGLGLLTLAATLTSDSVHDFQNIKDAMLSAPSQFQVTLFFFSIYLVAFGQGGHKPCALAFGADQFDGQNPKESKAKSSFFNWWYFYSSVGVNLTLVVMVYIQDNLSWALGFGIPCIVMTTTLLILLLGSRTYRYSVNGNEKPtNPFMRIGRVIHRAIRNRHTTPPSAMPGEEDACQWHQSHEQFKFLNKALLAPDGSLVDQNVCSVSDVEDTKALLKLVPIWITSLAYATVFAQTTTFFTKQGATLDRTIVSGFKIP…
Populus trichocarpa	Potri.002G258700.1	PtNPF5.3	MICKVEEKGAADGSKDYTEDGTVDIKGNPALRSKSGRWKACSFILGYEVFERMAYYGIAANLVLYLTRKLHEGTVTSSNNVTNWAGTVWILPILGAYIADAHLGRFRTFVIASGIYLLGMSLLTLAVSVPALRPPSCGHGIKDEGCDKRASALQKGIFYGALYIIAVGTGGTKPNISTMGADQFDDFEPKEKQQKLSFFNWWMFSIFFGTLFSNTFLVYIQDNVNWALGYGIPTMGLALSIIMFLAGNSFYRHKLPAGSPFTKMAQVLVASVRKWKVSLPNDPKELHELGIEGSARSARNRIDHTYLLRLLDKAAVKSGPTSPWMLCPVTQVEETKQMIKMLPVLMVTFIPSAMLAQLSTFFVKQGTTLDRSMGPHFEIPPASLGAFVTIFMLASLVLY…
Populus trichocarpa	Potri.008G170100.1	PtNPF5.4	MENGLDECTQDGTVDLKGNPVLRSKRGGWRACSFVVVYEVFERMAYYGISSNLVVYLTKKLHEGTVRSSNNVTNWVGTIWMTPILGAYVADAHLGRYWTFLTASVIYLLGMSLLTLSVSLPALRPPPCKDANSDNCRKASTMQLAVFFGALYTLAVGTGGTKPNISTIGADQFDDFHPKEKAHKLSFFNWWMFSIFFGTLFANTVLVYIQDNVGWALGYGLPTLGLLISVAIFLAGTPYYRHRLPTGSPFTRMAKVIVAALRKSKVSVPSDPKELYELDLEEYAKGGKFRIDSTPTLRFLTKAAVKTGRTDPWMLCSVTQVEETKQMLRMIPILIATFVPSTMIAQINTLFVKQGTTLDRNIGSFKIPPASLVGFVTLSMLVCVVLYDRFFVSIARRWT…
Populus trichocarpa	Potri.010G068100.1	PtNPF5.5	MEHGLDDYTQDGTVDLKGKPVLRSKRGGLKACSFVVVYEVFERMAYYGISSNLVVYLTKKLHQGTVKSSNNVTNWVGTIWLT PILGAYVADAHLGRYWTFVVASVIYLSGMSLLTLSVSLPALRPPICKNANVENCKEASTLQLAVFFGALYTLAIGTGGTKPNISTIGADQFDDFHPKEKA YKLSFFNWWMFSIFFGTLFANTILVYIQDNVGWALGYGLPTLGLVISVAIFLAGTPFYRHRQPTGSPFTRMAKVIVAALRKWKVSVPNDPKELHELDLEE YAKAGKFRIDSTPTLRFLNKAAVKTGSTDPWMLCSVTQVEETKQMLRMIPILISTFVPSTMIAQINTLFVKQGTTLDRQIGNFEVPPASLAGFVTLSMLV CVVLYDRFFVRIV…
Populus trichocarpa	Potri.003G197400.1	PtNPF5.6	MDIVVAPIMTRNGQEETKVVSALRKPTKGGWNSAIFIIFVEVSLRFAYYGLAGNLITYLTNDLHQSTSTAIKNVNTWVGVSAIFPIFGAIVADSLLGRFKTILLASAIYFLGMILLTLSVSVIPMRYREAVFFIALYILAVGEGGHKPCVQTFAADQFDEEKPEEKAAKSSFFNWWYLGIVAGGSSAVLLVIYIQDNVGWTAGFGMLTGALGVALFIFLAGIKRYRKQAPVKSPFTMVAQVFVAAMRKRRVIETHQGLGICYEAVGTDVEGQPRNSRTLAATNQYRFLDKAMIIDNLDASSKPRNPWRLCSLNQVEEVKLVLRLLPIWLSCFMFTAVLVQTHTLFIKQGSTMIRSIGPNFQVPPASFQSLVGLTILFTIPIYDRIFVPAARKLTGHRSG…
Populus trichocarpa	Potri.001G027100.1	PtNPF5.7	MTQNGRAETKVVSTTRKPSKGGWNAAIFIIFVEVALRFAYYGLAGNLITYLTNDLHQSTSTAIKNINTWVGVSAIFPIFGAIVADSLLGRFKTILLSSTIYFIGMVLLTLSVSVIPTHYREAVFFIALYILAVGEGGHKPSVQTFAADQFDEEEPEEKAAKSSFFNWWYLGIVVGASSAILVVIYIQDNLGWTAGIGILTGALGVALFIFLIGIKRYRKQAPVGSPFTMVAQVFVAATRKRRVVQTRQGWGICYEAGGTDIEGQTRKRTLAATNQFRFLDKAMIIDDLDASSKNRNPWRLCSLNQVEEVKLVLRLLPIWLSCLMFTVVIVQTHTLFIKQGSTMTRSIGPNFQVPPASFQSLVGLTILFTIPLYERVFIPAARKITGHSSGITMLQRIGI…
Populus trichocarpa	Potri.T108700.1	PtNPF5.8	MFLGLISSHSFVNNALVFLWMDYFIDLGQPLPLTAIAMNVQEGLYVFCTFLIANIADAYTGPYKAIVFSIASYAFGLLLWFLANRFWGNSSSTVIILLYLMMVLATVGRASQDPCLKAFLRDQLVEHKPNLIADKDQADEVPSKPDISIDYDKAEVRRKFWWRFASTVGTVSSVIVVKMASGSDSHQRMMTSAISFSVMALAGLTFALGKSFYYPDKPTGSPLFVIYRVLKAAFVKRHLQHAREPNDCYMNDSGGLLLLPDIRIIRWLDKAALLETSESLSAEEQEQNGRLLPVRDVQRVKQLLALLPMWTALPIHGLVLATGSTFFVVQSESLDSDPVLSINVLFLLQGFVTVIVPCVHDFLVSRWIKKLPMHRVGLVRIAIGIACSIICCMVSMLVE…
Populus trichocarpa	Potri.017G145500.1	PtNPF5.9	MATSVQRNLISLIINFQLVRPSWFLSALCRVTGWVKLHVYFTKAVFFILGLIYSHSFVNNAVVFLWMDYLIDVGKLPLPLATIAVNVQEGLYVICTFLIANIADAYTGPYKAIVFSTASYAFGLLLWFLANRFWGNSSSTVIILLYLMMVLATVGKASQDPCLKAFLRDQLVEHKPNLNADKDQADEVPSKPDKAKVRRKFWWRIASTVGTVSSVIMAGVSNQRMIAVISFSVMALACLTFALGKSFYYPDKPTGIPLIVIYRVLKAAFVKRHLQHAREPNDYYMNDSGGLHLLPNFRIIRWLDKAALLETSKSLSAEEQEKNRRLFSVQDVQQVKQLLAMVPMWTALPIHGLVLATGSTFFVVQSESLYSDPVFSINVLFLLQGFVTVIVPYVHDILV…
Populus trichocarpa	Potri.002G029200.1	PtNPF6.1	MEESMPTSLVSNGCVDIRGRIADKRTTGGWKAAPFIIVNEVAERLAFFGIAVNMVAYLVFEMHQSLPNAATHVTDWIGAAYVLTLFGAFCADAYLGRFRTIIVFSCIYTVGMVLLTLSASIDSLRPPKCMVRLCPQATDGQTGFLYGALALIALGTGGIKPCVSSFGADQFDEADEEELPKKYAFFNWFFFAINMGAILGITVLVYIKEKKGWALGFGLPTGAMVISTIILAAGIPFYRFQRPMGSPFTRFVQVMVASVRNHLNGVQVRHQTELYEVNTKESDIKGSQKLFHTLQYSFLDKAAVVTDSEADTGNRWRLCTVTQVEEFKSFIRILPVWASTIAFSISFAQLSTFFTSQANIMDRKLSSNFKIPAASVPVFSTLNALILVPIYEKVIVPIL…
Populus trichocarpa	Potri.005G233500.1	PtNPF6.2	MQRIGPVGDEHFDQSFMQPSLEKFPQEELHQTAMEESMGTTLVSNGCVDIRGRIADKRTTGGWKAAPFIIVNEVAERLAFYAIAVNMVAYLVFQMHQSLPDAATHVTDWIGAAFVLTLFGAFCADAYLGRFKTIIIFSCIYAVGMVLLTLSASIDSLRPPQCKVRPCPKATGGQTWFLYGALALIALGTGGIKPCVSTFGADQFDEADKKEVPKKYAFFNWFFLAINMGALFGITVFVYIQDNKGWAWGFGLPTGAMVISIVILVAGIRFYRFQEPMGSPFTRFVQVMWASVRNHLHGVLVGHQTELYEVNTNESDIKGAQKLSHTIQYSFLDKAAVVTDPEADTRNRWRLCTVTQVEEFKSFIRILPVWASTIALSISFAQLSTFFISQANIMDRKLG…
Populus trichocarpa	Potri.001G068600.1	PtNPF6.3	MMIGRAGRQQSIMLGLTIEVACETFTHLSSGTAARELARDMGSGEIKSPEGLPETPATYDGVSNPIHSKKLGIYFLESDNRRMAFGRGYTGGTTPVDIHGKPIPDLSKTGGWIAALFIFGNEMAERMAYFGLSVNMVAFMFYIMHRPFTSSSNAVNNFLGISQVSSVLGGFLADAYLGRYWTIAIFTTIYLAGLTGITLCATMNIFMPDQGQCDQLSLLLGNCEPAKSWQMLYLNTVLYVTGFGAAGIRPCVSSFGADQFDERGENYKSHLDRFFNFFYLSVTIGAIVAFTLVVYIQMKHGWGSAFGSLAIAMGMSNMLFFIGTPLYRHRLPGGSPLTRVAQVLVAAFQKRKASFSSSELIGLYEVPGKRSAIKGSGKIAHTDDFRCLDKAALQLKEDG…
Populus trichocarpa	Potri.003G111500.1	PtNPF6.4	MSLPETQGKTLPDAWDCKGRPAERSKTGGWTSAAMILGGEAMERLTTLGIAVNLVTYLTGTMHLGNATSANTVTNFLGTSFMLCLLGGFIADTFLGRYLTIAIFATVQATGVTILTISTVVPSLRPPKCVDNTDCIPANGEQLTVLYLALYLTALGTGGLKSSVSGFGSDQFDDTDPKERKQMLNFFNWFFFLISLGALCAVTVLVYIQDNLGREWGYGICACAIVLGLIVFLSGTRRYRFRKLVGSPLTQIATVFVSAWRKRHMELPSDVSLLYNVDDVEEGSKEKKQKLPHTKQFRFLDKAAIKGLEVGKVNKWNLANLTDVEEVKMVIRMLPIWATTVIFWTVYAQMTTFSVSQATTMDRRIGKSFQIPAASLTVFFVGSILLTVPVYDRIIVPVA…
Populus trichocarpa	Potri.002G225500.1	PtNPF6.5	MVLAAGLGGEEGAHNDLAVDFRGIPVDKSRTGGWLAAGLILVTELSERICVMGISMNLVTYLVGVLHISSAKSANMVTNFMGTLNLLGLFGGFLADAKLGRYLTVAIFAIITALGVSLLTAATTIPSMRPPPCDDYRKQNHQCIEVKGNQLVLLYAALYTVALGGGGIKSNVSGFGSDQFDQTDPKEEKTMIFFFNRFYFCISMGSLFAVIVLVYVQDNVGRGWGYGISAGTMVIAVAVLICGTPRYRFKKPQGSPLTIIWRVSLLAWKKRRHPHPSHPSLLNGYDSATYSRRNLPDSISSHVLFIRCLDKAAIMDDPTSIGAQKNDPWIVSTVMEVEEVKMVLKLIPIWSTCILFWTVYSQMTTFTIEQATFMDRKVGSLVIPSGSYSTFLFITILLF…
Populus trichocarpa	Potri.014G157500.1	PtNPF6.6	MVLATSHSGKDGAHADPAVDFRGNPVDKSRTGGWLAAGLILGTELSERICVMGISMNLVTYLVGELHISSAKSATIVTNFMGTLNLLGLLGGFLADAKLGRYLAVAIFASITALGLSLLTMATTIPTMRPPQCDDYRKQHYQCIEASGNQLALLYAALYTTALGGGGIKSNVSGFGSDQFDQTDPKEEKAMHFFFNRFYFCISIGSLFAVIVLVYIQDNVGRGWGYGISAGTMVIAVAVLLCGTPWYRFKKPRGSPLTTIWRVSLLAWKKRRHPYPSHPSLLNDYDSATVPHTEKFKYLDKAAIMDPTSSAQKNDPWIVSTVTEVEEVKMVLKLIPIWSTCILFWTVYSQMTTFTIEQATFMNRKVGSLVIPSGSYSTFLFITILLFTSLNERLFIPLA…
Populus trichocarpa	Potri.001G013400.1	PtNPF7.1	MDSFSSTNAVLKKQVTGESSIISRENVAVKRIRTEEEQEIANRKPSLIWKRTGGWTAASILLANQCLATLAFFGVGVNLVLFLTRVLGQSNADAANNVSKWTGTVYLCSLVGAFLSDSYWGRYLTCAIFQLIFVSGLVLVSVSSWFFLIKPDGCGDGKLTCVPATSMGQVVFYLAIYLVAFGYGGHQPSIATFGADQFDESKPKERNSKAAFFCYFYFALNFGSLFSNTLLVYFEDHGRWTLGFLLSLGSAVVALVSFLFGAPGYKYVKPCGNPLPRVAQVFVAAARKWDVIPVKADELYELEGPESAIKGSRKIFHSEEFEFLDKAATMTEDDLSHQKNPWRLCTITQVEEAKCVLKMLPIWLCTIIYSVVFTQMASLFVEQGDVMNSYIGKFHLPAA…
Populus trichocarpa	Potri.003G212900.1	PtNPF7.2	MEGMTKVVANTLLRRPLFPVTGESVISRENVAVNRIRTEEEHDIASNKRSITWKSSGGWKAASILLANQCLATLAFFGVGVNLVLFLTRVLGQSNADAANSVSKWTGTVYLCSLIGAFLSDSYWGRYLTCAVFQLIFVSGLALVSVSSCYFLIKPDGCGDGELACEPTSSVGVAIFYLAIYLVAFGYGGHQPSLATFGADQFDESKPKEKNYKAAYFCYFYFALNFGSLFSNTILVYFEDHGKWTLGFLVSLGSAVLALVSFLFGTPGYQYVKPCGNPLPRVAQVFVAAVKKWDVIPAKADELYEVEGPESAIKGSRKILHSDDFEFLDKAATVTEDDLSHQKNPWRLCTISQVEEAKCVLKMLPIWLCTIIYSVVFTQMASLFVEQGDVMNSYAGKFH…
Populus trichocarpa	Potri.014G179400.1	PtNPF7.3	MACLNICKEEGSVQGKLVKKEQEVCTRDGSVDRHGDPAIRGRTGTWFAGILILVNQGLATLAFFGVGVNLVLFLTRVLGQDNAEAANNVSKWTGTVYIFSLLGAFLSDSYWGRYKTCAIFQAIFVTGLVLLSLSSYLFLLKPRGCGDEHSPCGSHSTYQNVFFYFSIYLVALGNGGYQPNIATFGADQFDEEDPKEGHSKIAFFSYFYLALNLGSLFSNTILGYFEDRGMWALGFWASAGSALLALVLFLIGTPRYRHFTPKGNPLSRCCQVMVAATRKWKVQRMPNQGDDQFESDVPKDGSKNGDRKILHTQGFRFLDRAAIITSKDYTENRIHDPWRVCTVNQVEEFKCILRLLPIWLCTILYSVVFTQMASLFVEQGADMKTTISKFHIPPASMSS…
Populus trichocarpa	Potri.001G145200.1	PtNPF7.4	MACLEVCKEGKFKEGREECTFDGTVDWHGRPAIKDKSGQWVAGIIILLNQGLATLAFFGVGVNLVLFLTRVLQQSNADAANNVSKWTGTVYIFSLVGAFLSDSYWGRYKTCAIFQVIFVIGLVILSLSSYLFLIRPKGCGNELTPCGSHSSMEVSLFYLSIYLVALGNGGYQPNIATFGADQFDEEDPREGHSKVAFFSYFYLALNLGSLFSNTILGYFEDEGVWALGFWASAGSAFAALVLFLGGTSRYRHFKPSGNPLSRFCQVIIAAMKKWKLEMPRDGEEELYNVHAKDCSMNGNRKILHTDGFKFLDRAAFISSRDIDDQKRGCRNPWRLCPITQVEEVKCILRLLPIWLCTIIYSVVFTQMASLFVEQGAAMKTTVSNFKIPPASMSSFDILS…
Populus trichocarpa	Potri.003G088800.1	PtNPF7.5	MACLEVCKEDKFKEGEGECTFDGTVDWHGRPAIKAKSGQWAAGIIILLNQGLATLAFFGVGVNLVLFLTRVLQQSNADAANNVSKWTGTVYIFSLVGAFLSDSYWGRYKTCAVFQVIFVIGLVILSLASHLFLIRPKGCGDELTPCGSHSSMEVSLFYLSIYLIALGNGGYQPNIATFGADQFDEDDPREGYSKVAFFSYFYLALNLGSLFSNTILGYFEDEGMWALGFWMSAGSAFAALVLFLGGTARYRHFKPSGNPLSRFGQVIIAAMKKCRVEMPPDGEEELYDVDRKDCSMNGNRKILHTDGFKFLDRAAFISSRDIDDQKRGCRNPWRLCPITQVEEVKCILRLLPIWLCTIIYSVVFTQMASLFVEQGAAMKTTISNFKIPPASMSTFDILS…
Populus trichocarpa	Potri.006G096800.1	PtNPF8.1	MAQDDYSNDGTVDIKGNPANKKKTGNWKAGRFILGNECCERLAYYGMSTNLVNYLEDRLNQGNVAASNNVTNWSGTCYITPLIGAFLADSYLGRYWTIASFVVIYIIGMTLLTLSASVPGLESSCDKDSCHPTTGQTTAFFVALYFIALGTGGIKPCVSSFGADQFDETDETERKKKSSFFNWFYLSINIGALIASSVLVWIQMNVGWGWGFGIPAVAMAVAVVFFFLGSKLYRIQKPGGSPITRIVQVIVASFRKYHVQVPADKSLLYETAEEESQIQGSRKLEHTDKFKFFDKAAVETQTDNIKDLTNPWRLCTVTQVEELKSIVRLLPVWASGIVFATVYSQMSIMFVLQGNTMDQHMGPHFKIPSASLSLFGYLSVIFWAPVYDRIIVPYARKFT…
Populus trichocarpa	Potri.016G111800.1	PtNPF8.2	MAETDYTNNGTVDIEGNPANKKKTGNWKSCRFILGNECCERLAYYGMSTNLVNYLGDRLNQGNVAAANNVTNWSGTCYVTPLIGAFLADSYLGRYWTIASFVIIYIVGMTLLTLSASVTGLKPSCDKDSCHPTTGQTAACFVALYMIALGTGGIKPCVSSFGADQFDETDETERKKKSSFFNWFYLSINIGALVASSVLVWIQMNVGWGWGFGVPAVAMAVAVVFFFLGSKLYRIQKPGGSPITRIVQVIVASFRKSNVQVPADKSLLYETAEEESQIQGSRKLEHTNKFKFFDKAAVKTQDDNIKGLTSPWRLCTVTQVEELKSIIRLLPVWASGIVFSTVYSQMSTMFVLQGNTMDQHMGPHFQIPSASLSLFDTLSVIFWAPVYDRIIVPYARKFT…
Populus trichocarpa	Potri.016G111900.1	PtNPF8.3	MAEDGFTKDGAADFRGNPAIKKETGTWKACPYILGNECCERLAYYGINTNLVNYLKFQLNQSNVVAVNNVTNWSGTCYVMPLLGAFLADAYLGRYWTIASFSIIYVFGMTLLTLSSSIHGLKPSCDRTNVCHTTGLQTSVFFLGLYLIALGTGGIKPCVSSFGADQFDDSDEDEKKRKSSFFNWFYFSINIGALIAASVLVWIQTNVGWGWGFGIPAVAMAIAVVSFFSGTRLYRNQRLGGSPLTRMCQVLVASFRKFRVEVPNDKSLLFETADHESAVMGSRKLDHTDQLSFFDKAAVETPSDRLKGSANQWKLCTVTQVEELKSIIRLLPVWATGIIFSAVYSQMGTLFVLQGNTMDLRMGKSFEIPSASLSLFDTISVIFWVPIYDRAIVPFARRF…
Populus trichocarpa	Potri.009G042400.1	PtNPF8.4	MAEEDVYTKDGTVDYLGNPANRKETGTWRACPFIIGNEFCERLAYYGMSSNLVLYFKHRLNQSSATATRNNLNWGGTCYLTPLIGAFVADAYLGRYWTIASFSTIYVAGMTLLTMSATVHGLRPECYSKDHCHPTGGQTAVTFVALYLIALGTGGIKPCVSSYGADQFDDADETEKKHKSSFFNWFYLSINVGALIAGSVLVWIQDNVSWGWGFGIPAIAMAIAVVSFFSGTKLFRYQKPGGSPLTRICQVLVASFRKQKVEVPADKSLLHETADAESNIKGSRKLDHTEEFSFLDKAAVETEKDDIKGTGDPWNLCTVTQVEELKAIIRLLPIWATGIIFSAVYSQMGNLFVLQGETMDKFVGNSTFEIPSASLSIFDTLSVIFWVPVYDRIIVPVAR…
Populus trichocarpa	Potri.001G248600.1	PtNPF8.5	MAEEDVYTKDGTVDYRGNPANKKETGTWRACPYIIGNEFCERLAYYGMSSNLILYFKHRLNQQSATATRNNLNWGGTCYLTPLIGAFFADAYLGRYWTIACFSIIYVMGMTLLTISATVPGLRPKCYAEDDCNPTDAQSALAFVSLYLIALGTGGIKPCVSSYGADQFDDADEVEKKHKSSFFNWFYLSINVGALIAGSVLVWVQDNVSWGWGFGIPAIAMAIAVASFFSGTRLFRYQKPGGSPLTRICQVLLASFRKKKVEVPADKALLYETADAESNIKGSRKLDHTEEFSFLDKAAVETEKDDIKGPVDPWRLCTVTQVEELKSIIRLLPIWATGIIFTAVYSQMGNLFVLQGEQMDKYVGNSNFQIPSASLSIFDTLSVIFWVPVYDRIIVPVAR…
Populus trichocarpa	Potri.010G100200.1	PtNPF8.6	MGSVEEHSSLLEDGLIQQDESNGLYTGDGSVDINGNPVLKQKTGNWKACPFILGTECCERLAYYGIATNLVTYLTKKLHEGN VSAARNVTTWSGTCYLTPLIGAVLADTCWGRYWTIAAFSSIYFIGMCALTLSASIPALKPAECVGSLCPPATPAQYAVFFFGLYLIALGTGGIKPCVSSF GADQFDDTDPKERVKKGSFFNWFYFSINIGALISSSFLVYIQDNAGWGLGFGIPALFMGIAIASFFSGTPLYRFQRPGGSPITRMCQVLVASFHKWNLEV PLDSSLLYETQDKHSAIEGSRKLVHSDELKCLDKAAVLSEAEMKSGDFPNPWRLCTVTQVEELKILIRMFPIWATGIVFSAVYAQMSTMFVEQGMLMDTT IGSFTIPPASLSS…
Populus trichocarpa	Potri.011G120000.1	PtNPF8.7	MSSGEEQTLLLEDELLLQNENNGLHTGDGSVDINGTAVLKQKTGNWTACSFILGNECCERLAYYGIATNLVSYLTGKLHEGNVSAAKNVNIWAGTCYFTPLIGATLADAYWGRYWTISVFSTIYFIGMCTLTLSATIPVLKPAECIGSLCPPATPAQYGVFFFGLYLIAFGTGGIKPCVSSFGADQFDDTDPKERVKKGSFFNWFYFSINIGCLVSSSLMVYIQDKAGWGLGFGIPALFMGIAIAIFFSGTPLYRFQRPVGSPITRMCQVVVASFHKRNLEVPQDISLLYETQEKHSTIEGTWKLAHSNELKCLDKAAIISEAEIKGGDFSDPWRLCTMTQVEELKILIRMFPIWATGIVFSAAHAQMSTIFVEQGMLMDKTIGSFNIPPASMITIDVI…
Zea mays	GRMZM2G158807_T01	ZmNPF1.1	MAEGSWTPTAELPLRQDPAVDDDLPQVVVQEKQHGGGAAARTAMATATATRDGSVGWSGKPCRRDRSGGWFAGFLMLANQALVTFAVNCVGTNLVTFMSVVMRLDNADAANKANNWAGTTYVFSIVGALVSDSYWGRYKACTIFQLIFLAGLVELAVACHVFLDKSCHFGGGGGGRQEHCRPPTTAQSLVFYVSIYQIALGNGAYQPAVTTFGADQFDETDARERRSKAAFFGYFFVANNLGGVLAVTALAYMEDEGQWVLAFWIATAAALLGFLLFAVGTIRYRHFLPSGNAVVSVCQVVVAAVRNRRVRATVRAQDMYDPDTDGDRGKKGVRKMVHTPEYRCLDKAAVIKDPASAFRAPAGQPQGHSSSKPNPWRLCTLTQVEELKCILRLVPIWLC…
Zea mays	AC184794.2_FGT003	ZmNPF1.2	MVLFIYQAATNFLPIFGAIVSDALLGRFLTISLTLFACTIGAVLLWLTTVVPTLVAEDCSNEDQSCHSPTTLQFFVLLTSLLFLSIGASGVRPCSLPFGVDQFTHWSGAPKDRALKVLFGWYYVSMGGSAIISITLIVYLQDKLGWKIGFAISMVIAAFAAILNIVTSPLYIKVKPQKSTWISLVQVVFIAIRNRHIQLPKAAGENDLHYCNVGGLAMVPSSKMRFLNRACVLRAHVESSNTEVLNSWSVCTVEQVEDIKRVLSVIPMWSATITSLLIQTASFRVLQAETMDRHVGSTRFQMPAGSVAIFEGITFTLVSGCITGREKTLSHKQKMGIGVLFSIACALSASVVEAIRRKQATRQGLENNTDDGGVVNMSVLWLAPQCVFAGLISAFGSIG…
Zea mays	AC198700.2_FGT004	ZmNPF1.3	MAFNGIATNLVVYLRSVLHGGIASSAATVSLWYGTSFFVPILGAAIADTCLGNYKTILISLIMYLFGIVLITVATFMPSTSVLCDVSSCLSSNGTQTVIFFAGLYLTAVGCGGVRSALLPFGANQFNNENSLDIKKRRNFFSLFYICVIFGVITSGTIIVWVQENVSWAIGYGVATTCIGLALIGFLVGTPIFQEDEPCGSPVKSIFQVIVASFRNMSLEVPADSCLLYEVGSNHIQRTKLAHSDDFRFLDKAAVISDPSLVYGGCRSSWSICTVTEVEELKVLIRLLPIWVTGIFFGAAISQMHTTFIQQGTVMDTKIGSLSIPPASLYSFEVICVTLWVLAVNKVLVPAIRTYFANGVELTQLQRIGIGRFLMIFAMAMAALLETKRLHIVQEGELL…
Zea mays	GRMZM2G035790_T02	ZmNPF1.4	MVTALTLFLLGSPFYIKAAANSSVVIGFVQVLVASYNNRHEPLPPETADSSSFYNKAGCKPRTPTNKLMYLNRACVLRNPSKEISPDGAACDPWRLCTVQQVEDTKAVIRVLPIWSTGIMPGVVVGQQMFPTLQAKTMERRVGKLEIPPASFGVFAILTLTVWVAVYDRVLVRPLSRLTGHARGLSLRQRMGAGLVLFAVAMAVAAHTESVRRAAALAEGLRDSNPLTGERPVRMSAMNLVPQHCLTGLAEGLNLIGQIEFYYSEFPKTMSSIGVSLLALGLGFGAVLGSAIVGVIDAGTRSGGSHDGWLPSNLNRGHYDYYYLVLAVLCAANVLYFAVCGWAYGDEGQNRVVAADAAVDDVDDKEEEQKAVII*
Zea mays	GRMZM2G085411_T01	ZmNPF2.1	MEGAADHKRQVDDKPPYAAVDDTMTTTTKKMVEEQLSDDAGGGGELPEQNYRGWKAMPYVIGNETCEKLGTIGTTANLLVYLTTVYGMSGASAATLLSLWSGTVNLAPLLGAFLSDTYMGRYATIAFASMASFLGMIVLTLTAAVPSLHPAANSSTTGGPSSLQMAVLLASFALLAVGAGGIRPCNLAFGADQFDPRTPAGRRGINSFFNWYYFTFTIAMMVSATVIIYLQSDVSWALGLAVPATLMGLSCALFFMGTRLYVRVPPEGSPFTSFAQVLVAAARKRRLPAPRADLYDPPHRSSLISKIAYTDQFLCLDKAAVRTPEDGPAPNPWRLCTLQQVEEVKCLARLLPVWSSGIVYYIVLTNLGNYNVLQAMQTDRRVGRGGFHIPAGSFVVFNM…
Zea mays	GRMZM2G104542_T01	ZmNPF2.2	MRVGGGRDDDDEVSRKLKSMDVDKLENGGGEESPRPAVKYHGWKAMPFIIGNETFEKLGTLGTSANLLVYLTQVFHMRSVDAATLLNGLNGTTSLAPIIGAFLSDAYLGRYLALAIASVASLIGMFLLTMTAGANSLHPPECSVGETCEKATSYQFAVLFVAFAFLVLGSAGIRPCSMPFGADQFDPNTESGKRGINSFFNWYYFTFTAAMMISATVIIYVQSNVSWPIGLGIPTALMFLACVLFFMGTRLYVRVTPEGSPFTSVVQVLSAALKKRSLKQPKDPKQDLFDPPHTSAIVTKLAHTDQFRCLDKAAIVASPDEVRSGGGAPADPWRLCSVQQVEEVKCLIRIVPVWSTGIIYYVAVVQQSTYVVLSALQSDRHLGRAGFQIPAASFTVFAM…
Zea mays	GRMZM2G122251_T01	ZmNPF2.3	MLVGGGRDDEEVLRKLKSMDVDKMENGGGGGEAESPRPAVKYHGWKAMPFIIGNETFEKLGTLGTSANLLVYLTQVFHMRSVDAATLLNGLNGTTSLAPIVGAFLSDAYLGRYLALAIASIASLIGMFLLTLTAGADSLHPPECSVGETCEKATSYQFAVLFVAFAFLVLGSAGIRPCSMPFGADQFDPHTESGKRGINSFFNWYYFTFTAAMMISATVIIYVQSNVSWPIGLGIPTALMFLACVLFFMGTRLYVRVKPEGSPFTSVVQVLSAALKKRSLKQPKDPKQDLFDPPHTSAIVTQLAHTDQFRCLDKAAIVASQDELRPGGAAPADPWRLCSVQQVEEVKCLIRIVPVWSTGIIYYVAVVQQSTYVVLSALQSDRHLGGAGFQIPAASFTVF…
Zea mays	GRMZM2G150468_T01	ZmNPF2.4	MCHRTSKGPLPRAVQCQQAMVDTVAGATDYRGQPASRAATGGWKPSVFVMAMEIAERFAYKGVAANLITYLTGPLGQPMARAAASIDAWKGVSQMLPLPLACVADAWLGRYRAIVLASLIFAVSMGALSLSSALPALRGGHVAIFYVALYLVALGEGAHKPCAQAFAADQFDEKDPRESVARSSFFNWWYFGMCAGTAVTTMVSSYVQDNVGWGLGFGIPCIVIVASLALFLLGTRSYRFYTTAAASPFSRVGKALLALVQSWAPKHRTRKLGDSDGDAVAVEEVKSVLRLLPIWASCIIYAIIFSQTSTFFTKQAATLDRRIGARFKVPAAALQTFISVSIVVFIPVYDRLFVPLARRYTGRPTGITMLQRVGAGLALALVAVALSALVEMKRLRVAA…
Zea mays	GRMZM2G361652_T02	ZmNPF3.1	MDAGDTMERGVRAVLRPKLLALPSGLTRSISMGTPRLPTPCTPRSPFLITPHRLASFTPDRQRSIGARSHGDMEKTQGPETQDGDLQVPLLDDKNCAGSKAPLVVLGFECLESTAFNGISTNLVMYLETVLHGSNVASASNVTLWFGTSYLTPVFGAIIADAFWGNYNTILVSLAIYLLGMILVTLSAFLPTDTVLGGSSVFGAHTVAFVGLYLVAIGSGGVRSSLLTFGAEQFDDDNAADRENKLSFFSWFYLCVDFGPIVSGLFIVWIQENISWGLGFGISTACIALALGAFVLATPMYKRSTPTAGKASVISDSETGLEAISEEAGSSQKLRAATKAEEFKTLLGLLPIWATSIIVSSAYTQMNTTFIQQGSAMNVSVLSVQVPPASMGSFEVVCV…
Zea mays	GRMZM5G827496_T01	ZmNPF3.2	MGTATAAMDRNADGEQGKRKKKGGFRTMPLILASEVCDRFATAGFGANLITYLTQQLHLPLVEASNTLTNFSGTSSLTPILGAFAADAFAGRFWTIIAGSVVYQLGMVGVVVSAVLPSLRPPPCDDPPAATPCQRASGWQLALLYLSLLLTSLGSGGIRPCVVAFGADQFERLDSAEEEEKAKAKAEAERKRRYFNLYFFTMGLAALLALTVVVYIQENVGWGWGFGIPAVGMFMSIVVFLVGYPLYVLVKPGGSPFTRLAQVVAAAFKKRNAAVPEDPRMLYQDKELDALISTNGRLLHTNQLTFFDRAAIVTAGDISPSGQPDPWRLSTVHRVEELKSIVRMLPIWSAGIMLATASSHNYTFTIMQARTMDRHMGPHFQLPPATLSIFSNAAMLVTL…
Zea mays	GRMZM2G122712_T01	ZmNPF3.3	MCSYFPTEIPLPSLVTTQMKTVLIYLFLCELRFLDRAAIVTPGDISASGQPDLWRLSTVHRVEELKSIVRMLPIWSAGIMLATAGSHNGTFTILQARTMDRHITRHFEIPPATMSIFGTAAMLVSLALYDRAFVPLARRVTGLQSGITYFQRMGIGLAISILGVASAALVETKRRDAAADNGFLDNPDAVVPISVFWLVPQFAIHGVASAFSSVGHMEFLYDQAPESMRSTAAALFWLASSIGHYLGTVLVTVVQRTTRGRGDWLQDNINRGRIDNYYWLVTCLMVLDLGYYIVCFHFYTMKPLEMADEQDDHDEECELSTVPKNGIGAGVV*
Zea mays	GRMZM2G042154_T01	ZmNPF3.4	MATTTTAGRNNGEGEQKRWREKGGFKTMPFILGNDICDRFATAGFGANMITYLTQQLHLPLVEASNLLTNFGGTSSLTPILGALAADSFAGRFGTIVAGSVFYQLGMLGLVVSALLPSLRPAPCPGAPAACQRASGWQLAALYLSLLCTSVGSGGLRPCVVAFGTDQFDREPGEQQVTAEAAGEVAERKRRYFNLYFFTMGVAALLALTVVVYIQDNVGWGWGFGIPAVAMFVSIVVFVVGYPLYVRLKPGGSPFTRLAQVAAAAFKKRHVAVPEDAGMLYQDKELDAFISTNGRLLHTDQLT*
Zea mays	GRMZM2G322220_T01	ZmNPF3.5	MCAGSGRGCQRGSGAQQDDAGMTASARRCRVREGSSWARDFTEVAAGRGEGTRGWCAEVSRMSLRSGGRWLVSRRGRAEDGVFAGAGGLCGIGGKRRTAGRAAGRAVDAAVAGVRDSLAWACGSGDFAAASRGAWARGGRRGVRPLRANEICDRFATAGFNANMITYLTQQLHLPLVEASNLLTNFNGTAAFTPVLGAIIADSRAGRFWTIAGGGVLYQLGMLGLVVSALVPALRPASCGATGAAPPLTCQRANGGQLAMLYGSLLLTALGGGGIRPCVVAFGADQFGQRGKRPGGEQQWSYFNLYFFSMGLAVLLALTVVVYIQENVGWGWGFGIPAIAMFVSVLSFVVGYPLYVKVKPQGSPFKRLLQVVVAAFKKGKDSVPEDVGLLYQNKQLDAP…
Zea mays	GRMZM2G026523_T01	ZmNPF3.6	MAEDARGEKKDAYAAAPASKLPAKQRGGFRSMPFILANDFCDRLASVGFTTNLISYLTLQLHLPLVEASNIITNYNGTANLTPLIGGLIADSFAGRFWTITFGSIIYQLGMVCLTLSAALPSLHPPSCAKHAADCQRASSYQISVLYLSLLCTSIGTGGTRPCTMAFGADQLELNAHRHRGAKPKWSFFNLYFFAVELAKLAAVTAVVYIQDNVGWSWGIGVPTVAMVAAVIAFVSGYSLYIRMPPGGSPLVRLAQVATAAYKKRKAVVPDPSLLYEDKELDAGISTTGRLLHTDQLKCLDKAAIVTDGDVLPSGQPKLWRLSTVHRIEELKSIIRMLPICAAGIILVTSASHNHSFAIQQARTMDRDITPHFKIPPASMLIFTNFGMLLTLAFYDRVL…
Zea mays	GRMZM2G127134_T01	ZmNPF4.1	MDIESRQVSKGDAIAAAVSVDWKGRPCDPLKHGGMKAAVFVLGIQAFEMMAVAAVGNNLITYVFGEMHFPLSQAANIVTNFIGTVFLISLLGGFLSDSYLGSFWTMLIFGFVELSGFILLAVQAHLPQLRPPPCDMMAPGQACEEARGLKASIFFAALYLVALGSGCLKPNIIAHGADQFRRGSGSDAARRLSSYFNAAYLSFCVGELVALTVLVWVQTRSGMDVGFGVSAAAMAVGLLSLVAGVAFYRNKPPQGSIFTPIAKVFVAAVSKRKQVCPSTASTQAVAGSTVHEMSVNTTDICHINKFRFLDKACMKAQDGPGGSSAGKKSPWIMCTPAEVEQVKLLLCVVPIFACTIIFNTILAQLQTFSVQQGSAMDTRLAASFHVPPASLQAIPYIML…
Zea mays	GRMZM2G137421_T01	ZmNPF4.10	MEEDGGGGARHVERWEGYVDWRNRPATRGRHGGMAAASFVLVVEVLENLAFLATASNLVTYLMGSMGYSPSQSATAVTSFMGTAFLLALLGGFLSDAFLTTYTVYIASAFVELTGLVILTVQARTPSLMPPRCASPGAGGAACEPVSGAKKAVLLAGLYLTALGVGGIKGSLPSHGAEQFDERAPRGRKARSTFFNYFVFCLSCGALVAVTFAVWVEDNRGWEWGFGISSVAILLSVPLFAAGSSLYRNKLPTGSPLTTIAKVLAAAALARRRGGGGGGAQSSSNGAVIDRAPSPAGSADDMDEYCKSGDMEEISISDAASPAAEPSRELALLNRAVQCQPPRHGRRLACTVQEVEDVKVVLMVLPIFLSTIMLNCCLAQLSTFSVEQAATMDTRVGRL…
Zea mays	GRMZM5G821252_T01	ZmNPF4.11	MLDSTKPLPITFFWIAFQYLFLGSADLFTLAGLLEFFFSEAPPRMRSLATSLSWASLALGYYLSSVLVSIVNSATGRGDHRPWLQGASLNHYHLERFYWVMCVLSTINYLFFLFLAVRYKYRNAGVIKG*
Zea mays	GRMZM2G043926_T01	ZmNPF4.12	MGKASEANGKADSVSMVETRVVGGNTYEVIEGKVDWRGRPALRGRHGGLGNCFFILVNFGFENMASLSLAVNLMMYFLGVMHLNLEDASNLLTNYMGASYMISVLISVFADVFVGRYMTVILSSLVELVGLLLLMLQARSDRLKPPPCKDPRDPTTCPRVHGSNEVHLYLALYLIALGSGGIKAALPAHCADQFDAKHPREKLQMSSCFNYLLLSLCTGGAFSVTVFVWIQENKGWAKGFAAATGVMGLAVIVFIAGLPRYRIATVQGSSALKEIFQVYVAAVRNRKQQLPENPDELYEISKNKASPDTEFVAHRDRPFRFLDRAAIVQTAKDAAADPWRQCRVTQVEHAKTVLAMVPIFCSAIIMGTCLAQLQTFSMVQGSTMDTALGRHFQMPVASM…
Zea mays	GRMZM2G112039_T01	ZmNPF4.2	MDVEMSCAAPEAAAVPVDWRGRPCRPRRHGGMRAAVFVLGVQAFEIMAIAAVGNNLITYVFGEMHFPLSQAANVVTNFVGTIFLLALLGGFLSDSYLGCFWTMLIFGFVELSGFILLSLQAHLPQLKPAPCDMSSTDGGCEKASGFKSTVFFLALYLVALGSGCLKPNMIAHGADQFDAATPGGANSLPTYFNSAYFSFCAGELVALTALVWVQTHSGMDVGFGVSAVAMAAGLASLVAGAAFYRNKPPQGSIFAPVARVFVAAFTKRKQVCPSSSNSVNAGACEPARLAGNFRHNNKFRFLDKACVPAAPQGPNTKPGEARGGCARWPRCSRQRRSSP*
Zea mays	GRMZM2G026459_T04	ZmNPF4.3	MKGKRFSLSLGRVGDQAPGGAERAGRGGAGTRAHYAQPNCYLTGTGTGTGTGCATLPPLHVTCALCSAPLAAGVYCTSPTSKQMRRKRSTALHTPPWALARLAARGCAAYYKARASSCRPERRACCLPCLAFACQSNPVLHLLGRLVAGQSSGASFDSSAVAGCLSSQLARRLVAPPGREGVCVCLADRDRIREIEREAMDDAERSQAPPESCVDWRGRPCRPRHGGMRAAAFVLVFQASQTMALAAVGSNLITFVFGELHFPLPQAANVVTNFVGTVFILSPLGGFLSDSYAGCLRTLLAFAAVELAGLVLLAVQAHLPQLRSAPCNMLTMEGSCERAGGTRAAVFFVALYLVALGAGCVMPNMTAYGGDQFAAGEKGAKRLSTYFNLSYLGYCVAEV…
Zea mays	GRMZM2G018353_T01	ZmNPF4.4	MLPIFISCFLVYLPFVLLMTLTIQVGRAMDRGAGAIQIPSAASLIAIPTAFHTLMQPCYDRILTPLLRTATGHQHGATPLQRIGAGSACGIAAACVAALVEARRLNVAEQRGLTTSTGTGVPALSVFWLVIQFFLLSVMDTASFGGLAEFIRSEAPSAMKSIAPAVQSCVAGLAAWSCCAFIHLVNRMTRSGGGGDGGWLDGTDFNRARLDRFFLSLGAFELLALVNYTFWARRYARKLRRVSTVV*
Zea mays	GRMZM2G055545_T01	ZmNPF4.5	MALQCLVDWKGQPVNPKRHGGVKATMFIYFLVVMTNIGNIPMLLNVVSYLHGKMHMDIADASTTATNFFGAVCVFTFLGAFVSDSYITRFYTILIFAPIEILGYMLLACQAHLPSLHPAPCDVTNSSPSECTTVSGRNLSLLTLGLYLIPVGEGAVRVCAAALGGDQFDREDPRELRGAASFFNWYTFCISLGGFAGLLFVVWVQDNEGWDLAFALSALVALLGTLVLVAGMPFYRHQKPTGSPLTRILQVFVAAFRKRNLSVPEDFVGTHEMTTGETGTIVEVLERTSGFKFLDKAAVNDGDARRWSLCTVTQVEEAKIILRMLPVFVSSVLGYLPIPLLLTFTVQQGGTMDTRLGATNVPPASLFVVPIVFQMLILVVYDRAVVPWLRRATGYAGGV…
Zea mays	GRMZM2G034389_T01	ZmNPF4.6	MLIWIAGLPLYRNQLPTSSPITRILQVLVAAFKKRNVALPANPSELKQISQDDAGSLEILHRTDGFRCLDKAAVDTGRTGGWILCSITQVEETKIILRMVPIFLSAVLGYIPVPLILNFTVQQGNTMDTRLGALHISPATLFIIPTLFQMVILVVYDRFIVPFLRRITGYVGGVTHLQRIGIGFLSTIVATGVAAIVEASRKKVARDSGLVDATAGIPISVFWLTIQFFLLGIVDVTSFVGLLEFFYSEASTGMKSIGSSIFYCILGVSAWLGSLLIQVANRVTRHRDGTGGWLDGTNLNKGKLDRFYWLLAVLELVSLLVYVFFASRYVYGNDQRVVADEDNNTAPSDGTINVI*
Zea mays	GRMZM2G138731_T01	ZmNPF4.7	MHMGVSDSATTVTNFVGATSGFTLIGAFLSDSYITRSRTILLFGPLEFLGYGLLALQAYVPSLHPPICNIEAEPSNCKEAHGWNATLFYAALYICAFGEGCIRACLPSLGADQFDHEDPSESHQQSSFFNWFTFGISFGGFVGLIFIVWLENYKGWDIGLGLSAILILLGLLVFAAGLPFYRNQVPEGSPLTRILQVLVVAFRNRRFGLPEELEEAHESSAERGSTKVLSQTNSLKFLDKACINHGKEGAWSLCSVTKVEETKAVLRMLPVFVSSMIGYISNPVIFTFTVQQGGMTNTRLGKIHVSPATLFVIPITFQMAMLAIYDRFIVPFLRRRTGYASGITHLQRIGMGFASMILASVIAAVVERKRKEAAVQMSLFWLAPQFFLLGVSDVTSFPG…
Zea mays	GRMZM2G327050_T01	ZmNPF4.8	MSVVAMAVAAAVEVKRKDVASRSGMLEDSGKPLPITFFWIAFQYLFLGSADLFTLAGLLEFFFSEAPPRMRSLATSLSWASLALGYYLSSVLVSVVNSATGRGGHRPWLQGASLNHYRLERFYWVMCVLSSINYLFFLFLAVRYKYRNAGVIKG*
Zea mays	GRMZM2G347457_T01	ZmNPF4.9	MSVVAMAVAAAVEVKRKDVASRSGMLEDSGKPLPITFFWIAFQHLFLGSADLFTLAGLLEFFFSEAPPRMRSLATSLSWASLALGYYLSSVLVSVVNSATGRGGHRPWLQGASLNHYRLERFYWVMCVLSSINYLFFLFLAVRYKYRNAGVVKG*
Zea mays	GRMZM2G472167_T01	ZmNPF5.1	MGAGATARDEEAATGRHHGRKPHGAAAEYAQDGSVDLRGNPVLRSQRGGWTACSFIVVYELFERMAYYGISSNLIIYLTDKLHQGTVEASNNVTNWSGTVFLTPLLGAYVADAYLGRYWTFVVGSAIYLLGMVLLVLSVSVPALKPPPCGAGGVCPQASALQLGAYFGGLYIVALGNGGTKPNISTIGADQFDEFDPRERTHKLSFFNWWMFTIFLGILFSSTVLVYLQDNVSWSVGYGIPTLGLMVSISVFLAGTRLYRHRVPQGSPFTSMGRVLAAALWKWSVPVPADAKELHELDVEEYARKRRFRMDSTDAMAFLNKAAAVAVPSGGPASTPAWSLCTVTQVEETKQILRLVPLLVAMIVPCTLIAQTNTLFVKQGTTMDRHMGPRFEIPAASLG…
Zea mays	GRMZM2G148800_T01	ZmNPF5.10	METTKSLEVARGAMDDDDHEEAWVHDSSVDHRGRSPARATTGSWKAAMFIILIEFSERLSYFGIATSLMIYLTKVLQEEMKAAAKNANYWMSVTTLMPLLGGFLADGYLGRFSTVVVSTAVYLLGLTVLATAQLAPGLGPDRSPRLHEALFFAGIYLVSAGTGGHKPALESFGADQFDEAHAAERVRKMSFFNWWNCALCSGVLLGVTAVVYAQDRAGWGAATVALAAVMAASLAVFLAGRRYYRYRVPEGSPLTPLLQVLVAAFRNRRLPLPDDDAELYEVRRPQSGKRRLLCHTYQLRFLDKAAIVVEPGAGEDACGPWRLATVTQVEETKLVLAMVPIWVCTLPFGMAVAQVSTFFIKQSSVMDRRLGPHFEPPPASVFALSAVAMIGTVAAYDKA…
Zea mays	GRMZM2G181491_T01	ZmNPF5.11	MRTGGWRSAVFIIAAEIGERFAFYAVASTLITYLTGPLQEGIAAAAAATNVWNGTALMLPLLGGAIADLWLGRYLTIVLASLLYILGLGLLAVSTVVGGQHCDAAAHTAGEKCPPPPAAQVVLFYVSLYVVAVGEGGHKPCAHAFGADQFSGSDPGESVSRGAFFNWWYFGVCAGTVATLLVVSYVQENLGWGLGFAVPCAVMACALAVFLLGTRTYRHTGDTVGTRNGLFAHAAEAFAGCWRRQRRSSSSSRVDEEAQVATTNTAVLLVSETKDVLRLLPIWATTLVYAVVYSQSMTFFTKQAATLDRRVGELAKVPAAALLAFISVTIMALIPVYDRVVVPLARRYTGRPSGITMLQRIGAGMLLSVASTVTAALVEARRLRVARAAAGLLADTPGK…
Zea mays	GRMZM2G085210_T01	ZmNPF5.12	MRTGGWRAASFIIVAEIGERFAFYAVASNLIIFLTGPLQEGIAAAAAATNVWNGTALMLPLLGGAIADLWLGRYLTIISASLLYTLGLGLLAVSTLVGHHCNAAATGDRCPAPPTIQVTLFYVSLYMVAVGEGGHKPCAHAFGADQFDQSDPGESVSRSSFFNWWYFGVCAGTAATLLVVSYVQESLGWHPGFAIPCAVMACTLVVFLLGTRTYRYTDTSGTRNLFAHAAEAFAGWRRRQRSRLRAAHRTSHQASHQGVVGVSAEEPPEARRSRIDEEAQVVAATTAATNTAVVVSEAKDVLRLFPIWAMTLVYAVVYSQSMTFFTKQATTLDRRVGEVVKVPAAALLAFISITIMVLIPVYDGLIVPLSRRFTGRPSGITMLQRIGAGMLLSTVSTVI…
Zea mays	GRMZM2G316889_T01	ZmNPF5.13	MPSGDDSDPLLAPADGIRFAALDYRDHPADRGATGGWRSALFIIAVEISERFTFYGVSSNLINYLTGPLGEGTAAAAAAINTWNGVAQLLPLLGGALADKWLGRYRTIVVASLLYVIGAGMLAFSTLLSSGSGHQCTTAGGQTCAPSTIKVTFFYVSLYIVAVAQGGHKPCVQAFGADQFDQSDPKETVSRSSFFNWWYFGMCAGTAVTLLFLNYVQDNIGWGLGFGIPCAVMAAALAVFLLGTRRYRYYVTAGERGLFARAGEAFVEWRSRRKALQHGDRPVAEGAPGFSAGVDEEEQAAVSHDAGLVKETKDILRLFPIWATCLLYAVAFSQSSTFFTKQAATLDRRVGRHLQVPPAALQSFISITIVVFIPLYDRVLVPVARRYSGNPSGITMLQR…
Zea mays	GRMZM2G378604_T02	ZmNPF5.14	MDANTLLLPCSDGAVAGAVDFRGRPASRSGTGRWSAAMFVLGVEIAERFAYHGVSANLISYLTGPLGESTAGAAAAINAWSGVATMLPLLMACVADAWLGRYRTIVLASLLFVVSMGMLTVSALPAFHHDGCSSYASASRPLACSPPPVQVGVFYVSLYLVALAEAGHKPCAQAFGADQFDQNDPKESASRSSFFNWWYFGMCSGTAVTTMVSSYIQDNVGWGLGFGVPCLVMLFALLMFLLGTRNYRYYTYTESSPFARLATAFVALIKGSKSRQHDGTLASDDAGHREEVKGVLRLFPIWATCIIYAVIFSQSSTFFTKQAATLDRRVGSTLRVPPAALQTFISVTIMAFIPVYDRAFVPLARRLTRLSSGITMLQRIGTGLVLALVAMVVAALVEM…
Zea mays	GRMZM2G470454_T01	ZmNPF5.15	MLTASSMMPTAISSPSASPARLILFYVALYLLALAQGFYGPCGEAFGADQFTPSDDANPSAPAFRSSYFNWFHFSISWGYAIASAGLSYVQDNAGWTLGFGACWTAMLLCLAVFLLGTRTYRAKQPADGGTFAVTVRAWAARVFRRKDATPTERLVLTPQPEGGGLIVIAKLLPIWLTSLVFAAIFSQVSTLFTKQASILDRHLGTATGIVVPPAALQCLSNVTFIVMLPLYDRVIVPLARRLTGHASGITMLQRIGASMATSCVAMAVAALVEVRRLRVARDAGLVDRPDEAVPMSLWWMIPQYVLIGLAGVLGQVGLEEFFYDQVPDTLRSVGLALCLSIFGVGSYASSILVSVIDWATRRRGDSWFSDNLNRAHLDYFYGLLAGLAALEVAAFLHF…
Zea mays	GRMZM2G004653_T01	ZmNPF5.16	MGFFERIGFVGVSANLITYLTGPLGMSTAAAAAGVNAWSGTVQVLPLVGALVADSRLGRYRAILAACVLYLLSLGMLTASSMMLTASSPPSPSPARLTLFYVALYLLALAQGFFGPCGEAFGADQFTPSDIDDLSAPTLRSSYFNWFHFSMSWGYAIATAGLSYVQDNAGWTLGFGACWTAMVLCLVVFLLGTRTYRAAKQPIDGVQAWVARVFRRSGTTPTDERLLLAPQPEGEGGLIAKLLPIWLTSLVFAAIYSQTSTLFTKQASTLDRHLGTETGLVVPPAALQCLIDVTFIVMIPLYDRVIVPLARRLTGHASGITMLQRIGASMATSCVAMAVAALVEVRRLRVARDAGLVDRPDVALPMSLWWMIPQYVLMGLAAVLGMVGLEEFFYDQMPD…
Zea mays	GRMZM2G011590_T02	ZmNPF5.17	MDPNGGGDTILGDPLLPLSQSSKQQQDPLAGVSDYLGRSVHRGSSGGWRSALFVVGVEIAGSFAYFGISANLITYLTGPLRQSNASAAASVNAWSGTACIMPLLGAFLADAYLGRYRSVIIACTLYVLGYGMLTLSATVPALQPSHMPCREDGVSSSSCQPGWPQVAFFYVSLYLIAIAQGADKPCGLAFAADQFDAEHQGERASRGSLFNWWFFCMAIGISVSVSVVGYIQEYVGWGLGFGVPCAIVLCAFLVFLLGTPTYRLYAPTPEAKSPFRRLARGLAANANKTGGLSASHSEEEEAAADARCVLRLLPIWAASLAYGVVYAQIMTLFNKQGRTLDRHIGDGLELPPAALQTLGPASILLFVPVYDRAVVPALRWATGNPSGLSMLQRVGAGMA…
Zea mays	GRMZM2G001764_T01	ZmNPF5.2	MSQQLRVAMEDAGEGGRGEYTKDGSVDLHGNPVLRSKRGGWTACTFIVVYELFERMAYYGVAANLVVYLTERLHQGTVQAANNVTNWSGTVFLTPLLGAFVADAYLGRYWTFVAGSAVYLMGMLLLTLAVSVPALKPPPCDPGAGATCPRASALQLGVYFGGLYTIALGHGGTKPNISTIGADQFDEFHPAERLRKLSFFNWWMFTVFTGILFSTTVLVYLQDNVSWSWGYGVPTLALAASVAVFLAGTPLYRHKLPQGSPVTKMGRVVCAALRKCRVAVPGDLSELHELEPDHYASRKRFRVNPTSSMGFLNRAAVKVAGEEEVSGGWTLCTVTEVEETKQIARLVPLLATMFVPCAVMAQVGTLFVKQGVTLDRRVGRGSFRVPPASLGAVVTLTML…
Zea mays	GRMZM5G865298_T01	ZmNPF5.3	MRISPSGNWSARTHEQLQRADDAARCVDIVTETATTHTTVQQCHIMGTDLVLGTFSYTPILYSLFREQIYHRPESRSLSFEIAFDRICRRLLVADSFWEATSAQLGVFFLGLYILAVGTGGTKPNISTIGADQFDDTHPRERGHKLSFFNWWMFSIFFGTLFANTVLVYIQDNVGWAVGYALPTLGLAVSIAIFTAGTPFYRHKPPTSESPFAKMARVIVACARKLPVAVPVDPRDLHELDDGYYAKKNAAPLPHTPHLNVLSKAAVKTTGGGGAPASRWSLSTVTQVEETKRMLKMLPVLAITFVPSAMVAQVNTLFVKQGTTLDRHIGRHFEIPPASLQGFVTISMLFSVVLYDRVFMPLARRVTGDPRGISLLQRMSVGLVIHIVIMATASVTERH…
Zea mays	GRMZM2G001676_T01	ZmNPF5.4	MAERLEAAASDEYTQDGTVDLHGNPVLRSRRGGWRACGFVVVYEVFERMAYYGISSNLVLYLTKKMHQGVVPSANNVTNWVGTIWMTPIIGAYVADAHLGRYRTFMVASVIYLSGMILLTLAVSLPALRPPKCGAGTADPDCVHKATSEQLGVFFLALYILAVGTGGTKPNISTIGADQFDDAHPRERAHKLSFFNWWMFSIFFGTLFANTVLVYIQDTVGWAVGYALPTLGLAVSIAVFTAGTPFYRHKPTSAESPFAKMARVIVAAARKLDVPVPVDPRDLHELDAEHYAKRNVAPLPHTPNLSVLSKAAVKTGAATSRWSLSTVTQVEETKQMLKMLPVLAITFVPSAMMAQINTLFVKQGTTLDRHVGRHFEIPPASLQGFVTISMLLAVVLYDR…
Zea mays	GRMZM2G055834_T01	ZmNPF5.5	MEKKRLEFEVADDDHEAWVHDSSVDHRGRTPCRATTGSWKAAVFIILIEFSERLSYFGIATSLMIYLTKVLQEEMKVAAKNANYWVSVTTLMPLLGGFLADGYLGRFSTVVVSTAVYLLGLTVLATAQLAPRLGPARSPRLHEALFFAGIYLVSIGTGGHKPALESFGADQFDEAHPAERVQKMSFFNWWNCALCSGVLLGVTAIVYAQDRVGWGAATVAIAAVMAASLAVFLAGRRSYRYRVPGGSSPLTPLLQVLVAAFWKRRLPLPADAAELYEVRPRTQSSKKRLLCHTYQLRFLDRAAIVEPGADEGACGPWRLATVTQVEETKLVVAMVPIWVCTLPFGMEVAQVSTFFIKQASVMDRRLGPHFDLPPASVFALAAVAMIATVAAYDKVLVPY…
Zea mays	GRMZM2G143998_T01	ZmNPF5.6	MQVVASEYASDGSVDINKQPALKHRTGNWRACYPVLGVGFSEGMVFSAIATNLVTYLTTVLHESKVDAAKNISAWSGVCFLTPLLGAFVADSYLGRYWTIVVVLPVYIVAMLVLIASASLPVLFQSDVHPAVVYLGLYLAAIASGGVKPCISAFGADQFDSNDPAELVKKGSFFNWYFFLTTTSSLLSGTVIVWLQDNVGWAVSYVIPTVLMLICFPAFLAGSRVYRFREMGVSPLVSLLQVVVAAVRKWNAKLPDDSSLLYEQASSPCTTEASHKNKHTNQFRFFDKAAIVPPGNESTVQTSPWRLCTVTQVEELKMLLLTLPTWASFVIFYAVTSQMQSTMIEQGMLMDNHVGSFAIPPASMPIIGVLSFLIWVAAYETVLAPLARRFTGNEKGFSQ…
Zea mays	GRMZM2G057611_T01	ZmNPF5.7	MSGKTTPTKATLSRPCVLVIVMAGVERFANKGVGSNLVTYLTSVVGMSTAAAAKSVIAWNGVSFMLPLVSAVLADSAHWDRYCTIAASSLLYVLGMVALTTWALLGTRMPRSTLFFPLYLMSIGQGGYQPSLQAFGADQLSIGDDDDDGDGDTEPGASSTPEEKAKVKSMFFRWWYFGMCSGSLLGNSTMSYVQDNLGWGLGFAIPCAVMALSVAAFFCCTPLYKRHRQVQQPKGTGIRPSPSSVFNFKSVLGASRKISLPPSRSSDDNGDAISELELQEKPLKTDEASESSPDEAAAAPGVAKVILGLLPIWAILLVFAVIFQQPMTFFTKQGMLMNHTIGVGVGSGSLVIPPAMLQSSITVSIILLVPMYDRMIVPLTNAVTGGSDGITVLQRIGVG…
Zea mays	GRMZM2G077498_T01	ZmNPF5.8	MASDSGTASSDPLLHGRRAPSTGGWKSALFIIWVEVAERFAYYGISSNLISYLTGPLGQTTAAAAAAVNAWSGAASMLPLLGAAVADSWLGRYRTIVASSVLYITGLGMLTLSSVFSSPQQCRDSADDGEGICPPSSLQTAFFYASLYLVAIAQSGHKPCVQAFGADQFDATDPDESVSRASFFNWWYMGLCTSATVTIALMSYVQDNVGWALGFGVPSMAMLLALAIFLLGTRTYRFYGSRGGAGASASASSLFRNAFVAWRKRSREVELGHGELAQDDAVLAEEVKGLARLFPIWATCLLYGAVFAQPPTLFTKQAATLDRRIGRSFQVPPAALQCFLGASIVTCIVLYDRVLVPVTRRVSGAASGITMLQRIGTGIALSLVTLVVAVLVEMKRLRA…
Zea mays	GRMZM2G400602_T01	ZmNPF5.9	MEMEAVESHGGAGRRTPKRDRGISWACVFILASNCFQFIAYFAVSTNLVNYLKDRLHQGSKAAANGVTNWMGTSAITPLVAAFLADAFLGRYWTIALFLVISVLAYVVLTVSAAAALESAAFYAGLYLLALGGALQPVLSSFGADQFDEEERGRQSSFFNWFYLSINVGSLVGGTVLVWVQSSVSWGLGYGIPALFSALAVAAFLAGTATYRRHQPPAGSPLTRVAQVVVAACRKCGVQVPEDASTLHECEDVGGMSAIQGSRRLAHTDQFRFLDKAASVEPSDDKSRPASAWRLCTVTQVEELKCVLRLLPVWASGIVFAAAYTQMTTTFVLQGDTLDPYVGGFRVPAAVLSVFDTLSVMLWVPLYDRLVVPLARRATGHDRGFTQLARMGVGLVVLT…
Zea mays	GRMZM2G083176_T01	ZmNPF6.1	MAPASETELQAPPPPPASAKEIKSPEVLPEPGSLSALQRKKLGAHFMESDERRVSRARTPLGAAYEPPSAAAGGGGTTPVNIRGEPIQDLSRTGGWVAAFFIFGNEMAERMAYFGLSVNMVIFMFKVMHRPFASSANAVNNFLGISQASSVLGGFLADAYLGRYWTIAIFTTMYLLGLIALTVSASVPALVPPQEGCDKLAMLLGACAPAAPWQMAYLQTALYVTALGAAGIRPCVSSFGADQFDERSPEYKRRLDRFFNLFYLAVTLGAIAAFTAVVYIQMQHGWAAAFGTLALAMGTSNALFFVGTPLYRHRLPGGSPLTRVAQVLVAAFRKRDAAFDSGDFVGLYEVAGAKSAIRGSAKIDHTDDFRWLDKAALQLEGDLAGGEDEEAVNPWRLCT…
Zea mays	GRMZM2G064091_T01	ZmNPF6.2	MDGKKVQERAAWGASDGGGNLVQDAVDYRGCRADKSSTGGWVAAALALGIELCERLATMGIAVNLVTYLTDTMHLPSAAAANVVTDFMGTSFLLCLLGGFLADSFLGRYLTIAIFALIQAIGTGLLAVSTEVRQLRPPPCGPGAAGPCEQATGFQMGVLYVCLYLIALGTGGLKSSVSGFGTDQFDERDARERAAMGLFFNRFFFFISVGTLLAVTVLVYVQDHVGRSWAYGICAAAMLAAIAVFLSGTRRYRYRRSSGSPIVHILQVLVAAARKRNIAKHPLAVSALYEDRPEHARIPHTAQFPCLDRAAVMAGDDDNEVGHDGRPTPNPWKLCSVSRVEEVKMVARLMPVWATTILFWTIYAQMITFSVEQATTMDRRMGGFEIPAASLTVFFVGAI…
Zea mays	GRMZM2G476069_T01	ZmNPF6.3	MDGKKVQERAAWCVSDGGGNLVQDAVDYRGCRADKSSTGGWASAALAVGIELCERLSTMGIAVNLVTYLTATMHLPSAAAANVVTDFMGTSFLLCLLGGFLADSFLGRYLTIAIFAVVQAIGTGLLAVSTEVRQLRPPPCGPGAAGPCEQATGLQMGVLYVCLYLIALGTGGLKSSVSGFGTDQFDERDARERAAMGLFFDRFFFFVTFGTLLAVTVLVYVQDHVGRSCAYGICAGAMLVAVAVFLSGTRRYRYKRSSGSPIVHILQVLVAATRKRNIVMQPLTAAALYEDHPEHARIPHTAQFPCLDRAAVMAGDDDNEVGHDGRPTMNPWKLRSVSRVEEVKMVARLMPVWATTILFWTMYAQMITFSVEQATTMDRRMGGFEIPAASLTVFFVGAI…
Zea mays	GRMZM2G086496_T01	ZmNPF6.4	MVGLLPETNAAAETDVLLDAWDFKGRPAPRATTGRWGAAAMILVAELNERLTTLGIAVNLVTYLTGTMHLGNAESANVVTNFMGTSFMLCLLGGFVADSFLGRYLTIAIFTAVQASGVTILTISTAAPGLRPASCSATGGGVVGECARASGAQLGVLYLALYLTALGTGGLKSSVSGFGSDQFDESDGGEKRQMMRFFNWFFFFISLGSLLAVTVLVYVQDNLGRRWGYGACACAIAAGLLVFLAGTRRYRFKKLAGSPLTQIAAVVVAAWRKRRLPLPADPAMLYDVDVGKAAAVEDGSSSKKSKRKERLPHTDQFRFLDHAAINEDPAAGASSSSKWRLATLTDVEEVKTVARMLPIWATTIMFWTVYAQMTTFSVSQATTMDRRVGGSFQIPAGSL…
Zea mays	GRMZM2G161483_T01	ZmNPF6.5	MASVLPDTASDGKALTDAWDYKGRPASRATTGGWACAAMILGAELFERMTTLGIAVNLVPYMTGTMHLGNASAANTVTNFIGASFMLCLLGGFVADTYLGRYLTIAIFTAVQATGVMILTISTAAPGLRPPACADAKGASPDCVPANGTQLGVLYLGLYLTALGTGGLKSSVSGFGSDQFDEAHGGERKRMLRFFNWFYFFVSIGALLAVTVLVYVQDNVGRRWGYGICAVGILCGLGVFLLGTRRYRFRKLVGSPLTQVAAVTAAAWSKRALPLPSDPDMLYDVDDAAAAGADVKGKEKLPHSKECRFLDHAAIVVVDGGGESSPAASKWALCTRTDVEEVKQVVRMLPIWATTIMFWTIHAQMTTFSVAQAEVMDRALGGGSGFLIPAGSLTVFLIG…
Zea mays	GRMZM2G161459_T01	ZmNPF6.6	MERSLATGTTESPQEECFKGNKGGFRALPFIFSNEMLEKVAGFGLNTNMITYLTDKYHLSTVSSQTMLFVWSAISNFTPIPGAVLADMYLGRFMAVALGSVACLIGMVFLWLSATVPGARPPPCSGDQCAPPGTRHLAWLLAGFAFLSLGAGGVRPCSMAFGADQFSRHPRQRRASILQSYFNAYYASIGVAFTVAVTAIVYLQDNVGWSVGFAVPMGLMLLSAVSFLLGSSLYIKEKGERRMFAGIGTAVAAAIRNHGARLPDKTVDGVYHHLKDCKLAVPTDKLRFLNKACLLRATKDDAPCNGSDAAAAASERHGHDGTRLCTVDQVEQLKSAIRVLPIWSSTIFLALAMNQSFAVKQADAMDRRVGAGGFRVPSGSLAVFNMATMSLWSACYDRW…
Zea mays	GRMZM2G112154_T01	ZmNPF6.7	MADVQPESGPDGKALMDAWDYKGRPASRATTGGWACAAMTLGVELFERMTTLGIAVNLVPYMTGTMHLGNAAAANTVTNFIGASFMLCLLGGFVADTYLGRYLTIAIFTAVQATGVVILTISTAAPGLRPPACGAASPNCVRANKTQLGVLYLGLYLTALGTGGLKSSVSGFGSDQFDEAHDVERNKMLRFFNWFYFFVSIGALLAVTVLVYVQDNAGRRWGYGVCAAGILCGLAVFLLGTRKYRFRKLVGSPLTQVAAVTVAAWSKRALPLPSDPDMLYDVDDVAAAGSDAKGKQKLPHSKECRLLDHAAIVGGGESPATASKWALCTRTDVEEVKQVVRMLPIWATTIMFWTIHAQMTTFSVAQAEVMNRAIGGSGYLIPAGSLTVFLIGSILLTVP…
Zea mays	GRMZM2G176253_T01	ZmNPF6.8	MVSGAGHGGYGGGDDGQAVDFRGNPADKSRTGGWLGAGLILGTELAERVCVMGISMNLVTYLVGELHLSNSKSATVVTNFMGTLNLLALVGGFLADAKLGRYLTIAISATIAATGVSLLTVDTTVPSMRPPACLDARGPRAHECVPARGGQLALLYAALYTVAAGAGGLKANVSGFGSDQFDGRDPREERAMVFFFNRFYFCVSLGSLFAVTVLVYVQDNVGRGWGYGVSAVAMALAVAVLVAGTPRYRYRRPQGSPLTAVGRVLAAAWRKRRLPLPADAAELHGFAAAKVAHTDRLRWLDKAAIVEAEPAGKQRASAAAASTVTEVEEVKMVAKLLPIWSTCILFWTVYSQMTTFSVEQATRMDRHLRPGSGAGGFAVPAGSFSVFLFLSILLFTSLN…
Zea mays	AC205608.4_FGT004	ZmNPF7.1	MAFNGIATNLVVYLRSVLHGGIASSAATVSLWYGTSFFVPILGAAIADTCLGNYKTILISLIMYLFGIVLITVATFMPSTSVL CDVSSCLSSNGTQTVIFFAGLYLTAVGCGGVRSALLPFGANQFNNENSLDIKKRRNFFSLFYICVIFGVITSGTIIVWVQENVSWAIGYGVATTCIGLAL IGFLVGTPIFQEDEPCGSPVKSIFQVIVASFRNMSLEVPADSCLLYEVGSNHIQRTKLAHSDDFRFLDKAAVISDPSLVYGGCRSSWSICTVTEVEELKV LIRLLPIWVTGIFFGAAISQMHTTFIQQGTVMDTKIGSLSIPPASLYSFEVICVTLWVLAVNKVLVPAIRTYFANGVELTQLQRIGIGRFLMIFAMAMAA LLETKRLHIVQE…
Zea mays	GRMZM2G044851_T01	ZmNPF7.10	MSANDGAGDTKMRAIVVVEEGEMSAPAATPKQGKCCEYTLDGSVDMKGRPAVKGKSGGWLAGALILVNQGLATLAFFGVNVNLVLFLTRVLGQSNGDAANNVSKWTGTVYMFSLIGAFLSDSYWGRYKTCAIFQAIFVLGLALLSVSSHLYLIRPDGCGMEHAPCGPHSGKELGIFYIALYMIAFGNGGYQPNIATLGADQFDEEDPAEAHSKVSFFSYFYLALNLGSLFSNTFLSYLEDKGSWALGFWASTAAAATALLLFLSGTLRYRYFQPGGNPIGRIGQVAIAACRNWKAGVSTEVVSLYEGDEKADAGGRKLLHTQGFSFLDRAAHADTDSKLGARDPWKLCSVTQVEEVKSILRLLPIWLCTILYSVVFTQMASLFVVQGAAMRRTTPFSGF…
Zea mays	GRMZM2G161794_T01	ZmNPF7.11	MPPATTDGSMDRRGNPAVKTTTGGWRSAILVLANYGLATCAFFGVGVNNIVVFLRRVLHQCNAEAANNISKWTGTVYIFSLFGAFLSDSYWGRYVTCAIFQIIYVTGLVILSLASWTWFLLVKPSGCGGVKAHCDEGSAPGVALFYLSSIATFGSDQFDETDPKGGALQGRLLAFFSYFYLALNVGSLFSQHRAGVLRGLWAVGHGVLGLGGHRSAGARALLARHAQLPALQAERQPLTRVAQVFVATLRKWHAEVRRGELLREVEGEDPNVSGIRKILRSDELRFLDKAATVTEEDKMESPWRCSAR*
Zea mays	GRMZM2G061303_T01	ZmNPF7.12	MDATTVDSKWISPATEDGSMDRRGNPAVKTTTGRWRSAILLLANYGLATCAFFGVGVNLVVFLRRVLHQGNAEAANSISKWTGTVYIFSLIGAFLSDSYWGRYVTCAVFQIIYVMGLVVLSLASWLLLVKPSGCGGVKAHCDGPSAPGVALFYLSTYMIAFGNGGYQPSIATFGSDQFDETDPEEARSKVAFFSYFYLALNVGSLLSNTVLVYYEDSGRWVMGFWVSAAAAALALVLFLLGTPGYRHFKPSGNPLTRVAQVFVAALRKWRAEVPRGELLHEVVEAGEDPKVSGIRKILHSDGLRFLDKAATITEEEEEEGPWRLCTVTQVEEVKCILRMLPIWLCTIVYSVVFTQMASLFVEQGATMDTNIGSFHFPAASMSLFDVLSVLAFIAIYRRV…
Zea mays	GRMZM2G375113_T01	ZmNPF7.2	MPSRSDSDSLLVRAEGMRDAALDYHGRPADRGATGGWRSALFIIAVEIAERFTFYGVSANLINYLTGPLGQGTAAAAAAINAWNGVAQLLPLLGGALADKWLGRYRTIVIASLLYILGLGMLAFSTFLSSGSGHQCTAAGGQICAPSGLKVTFFYVSLYIVAVAQGGHKPCVQAFGADQFDQTDPKETVSRSSFFNWWYFGMCAGTAVTLVLLSYVQDNIGWGLGFGIPCAVMAAALAVFLLGTRTYRYYVTAGQGLFARAGEAFAEWRSRRKAGQLVQDSQELDPPAADAPRFSAGVDVEEQAAVRNNGGLVKEAKAIIRLFPIWAACLLYAVAYSQSSTFFTKQAATLDRRIGRHVQVPPAALQSFISVTIVVIIPIYDRVLVPVSRRYSGKPSGIT…
Zea mays	GRMZM2G012242_T01	ZmNPF7.3	MDAAGDAMERGDRAPLLPVSQGPKVRDDDSLQVPLLKDKKRAGSKAPAVVLGEQLSIAPSMFSFSFRSPGNGMHVCDVQPQELKCNVLLERAQLPLRLRRAGFECLESTAFNGISTNLVVYLETVLHGSNLASASDVTTWFGTSFLTPVFGAIIADTFLGNYNTILVSLAVYLLVRSTSSIHPRPHPSTPRHALRIWANGLVLRTYAVRLPACHLQGMMFVTFSAFLPTAAALGGATSVFGAKTVAFLGLYLVAIGRGGVQSSLAPFGADQFDDANPADRDSKASFFSWFYLCVDFGMIVSGLVIVWVQDNVSWGLGFGISTACLALAFAAFVLATPMYKRRMPTGTPLKSLSQVVVAACRKIALKAPADAGMLFEVSDKVDAAQPKIAHTDEFSFLDK…
Zea mays	GRMZM2G076313_T01	ZmNPF7.4	MDAGDAMERGDRTPLLPESHGPKVQDDGGLQVPLLKDKKRAGSKAPAVVLGFECLESTAFNGISTNLVVYLETVLHGSNLSSASDVTTWFGTSFLTPVFGAVIADTFLGNYNTILVSLAVYLLGMMFVTFSAFLPTAAVLGGTSVFGAKTIAFLGLYLVAIGRGGVQSSLAPFGAEQFDDDNPADRESKASFFSWFYLCVDFGMIVSGLIIVWVQDNVSWGLGFGISTACLALAFAAFVLATPMYKRRMPTGTPLKSLSQVVVAACRKIALKVPADADMLYEVGDKVDAQQPKIAHTDEFSFLDKAAVVSESDMEEMRVSGETGSSSWTLCTVTQVEELKILVRLLPIWVTSVIVSSAYAQMTTTFIQQGSAMNMSILSVPVAAASMGSFEVVFLLTWV…
Zea mays	AC208110.2_FGT011	ZmNPF7.5	MDAGDAMEKGQRSSSRLPERGAPKIQEESLTVPLIQNKKTGSKAPAVVLGFECLESTAFNGIGTNLVVYLETVLHGSNVASASSVTSWFGTSYLTPIFAAIVADTFWGNYNTILVSLLVYLLGMMLVTFSAFLPATELCGVGPWCHPMLGSRNVALFLGLYLVAFGSGGVRAALLPFGADQFDGDNAVDRERRMSFFSWYYICVDFGMIVSGVFIVWVQQNVSWGLGFGIATACIALAFGGFVLATPMYKRRMPTGTPLKSLGQVVVAALRKASLRVPADASLLYEVHDKIDEQPRITHTDEFGFLDKAAVVVETDLDLEEVTNDADAAGSSWRLCTVTQVEELKILLRLLPIWATSIVLSAAYAQLNTTFVQQGGVMDMRVMSLTVPAASMVSFEVLC…
Zea mays	AC208110.2_FGT005	ZmNPF7.6	MSRARSPENFSGFGKVFADEIMAENARADGLVVNSFAELEPLFVVSLMPTRRRSGKKIWAVGPLFLQHNMQLSATSGSDDATAVRCGSWLEQKKPRSVVLVVCASFVAAAVVGLASTPSVYRLVPPAGSPLKGACQVLVAFSRKANVRVPDAAAELYAEEHVKAPLLQPPRESLEHTDQFRWLDKAAVVTSADLEDGNPWRLCTVNQVEEAQTTFVQQGTVTDSRVWRVAFSVPAASLTCIETVFVVASIALYNRAAAPAARRFFGRAQSFSPLQLMGLGHGAVVAALVLAACWRTSGPGRRPWASRGCCRSTSRWPSPPRRSASGSWSSSTTGAGDDAGRVDGVLLPVVLAREPP*
Zea mays	GRMZM2G012434_T02	ZmNPF7.7	MDAETGDTRSPLLPHPPPSQTQVTESPIPCALLLLLRISRFDLYPTLATVLVFCCCFAWPNEERKLETCCFLSPIHAFSPRFSPTAVSMMIFFLSLQVSSANQHYNKPFSWKAPAIILAFEFLESIAYSGIALNLVVYLGTVLHGTTASNAANVDAWNGATFLTPVLGAFLADTYWGKYKTAAISIIFYVVGLLIITTSAVIPSLRPASCEGGSCPPATGFQYFVLFGSLYLISIGTGGVKSALLPLGADQYNDANAEESKSKQLFFSWFFMAVNLGVFISGTVLVWIQQNVAWSLGFGISSICLVIAAVAFLVGTPLYRVQLPTGSPLKSIVMVFVASYKKRGVAVPADSTLLFEGNESSSIVPNKIEHTDEFRCLDKAAVVVEDQEMKDSHRPWLLC…
Zea mays	GRMZM2G012306_T01	ZmNPF7.8	MSPPPPGGSNGRRHQQQRQEAVSSMESGGGASGAATKRFTWKGPVIVLVFELLESIAFSGVALNLVVYLATVLHGSTAFNAAHVDTWNGTTFIVPVIGAFLADSYWGKYRTILASIVFYLVGLVLLTVSAAIPSLRPATACQMGESCAPATKTQFSVFFAALYLTSIGTGGVKSALLPFGAEQYDDDAGRPERKQAFFSWFFAAINLGIFVAGTLVSWLEQNVSWALGFGIGTACLFVAALAFAAGTPCYRVQMPTGSPLKDIIRVFVAAFRKRDVRMERDEGAAVLLHEDEAEDEDEDGDSAGQQQRLARTKGLRCLDKAAAIIVMDGDKERESEWSLCTVSEVEGVKILVRMLPIWMTCVLYAASLGQMTTTFIQQGMAMDTRLGGRFKVPVASLVS…
Zea mays	GRMZM2G156794_T01	ZmNPF7.9	MCEGGRPEAASMASHRRPQSAGLSSGLPVPEQEAAGGGGGGAAEATRRPRGWRAVAFIIGFYAAASIAGNAFSFSLTSYLIGRYNMKQNAATNVNNIFSGTYNFSPVIGAFVADAFWGRFRTLLVGTVFGVAAMAVITLSATVHQLKPPPCSPLAQQAGTCAAPSALQRAVLYLGMGLLVVSAGGTSPTGLPFGADQFDERKEQHSKQGGLARFYNWYYAVAMVATFLALTVVLYVQVKVSWGLGFAIPTALMLIAFLVFLVGTKLYVYVPPEGSIFSSVARVFVASCRKWRLRLPHPDDARRQEELLYDPPAVGIGGGRRVFKLPLTLQLSFLNKAAIVTDAAAEIRPDGAPARPWSLCSVQQVEEAKCLLKIIPVWISGTVWFTMVTELTNYTFLQA…
Zea mays	GRMZM2G020484_T09	ZmNPF8.1	MGEVEDMYTQDGTVDMKGNPAVKKGTGNWRACPYILANECCERLAYYGMSTNLVNYMKTRLGQVNSVASNNVTNWQGTCYITPLIGAFFADAYMGRFWTIAIFMIIYIFGLALLTMASSVKGLVPTSCGDKDVCHPTDAQAAVVFVALYLIALGTGGIKPCVSSFGADQFDENDEREKKSKSSFFNWFYFSINIGALVASTVLVYVQTHVGWGWGFGIPAVVMAIAVGSFFVGTPLYRHQKPGGSPLTRIAQVLVACARKWNVAVPADKSRLHETVDGESVIEGSRKLEHSEQLACLDRAAVVTAEDGAEASPWRLCSVTQVEELKSVIRLLPIWASGIVFAAVYSQMSTMFVLQGNTLDQSMGPRFKIPSATLSMVDTISVIVWVPVYDRAIVPLVRS…
Zea mays	GRMZM2G167138_T01	ZmNPF8.10	MESSLVEERRQNLLVRATEPEDLARYTGDGSVDFRGFPILKHNTGNWRACSLILGTEVCERLAYYGISKSLVTYLSTRLHEGNVSAARNFTTWQGTCYLTPLIGATLADSYWGKYRTIAVFSTIYFLGMSALTLSASVPSFQPPQCVGSICPQPTLSQYLLYFVGLYMIALGAGGIKPCVSSFGADQFDDTDPVEKAKKGAFFNWFYFCINIGSLISGTVLIWVQENCGYSIGFGIPTFFIALAIGSFFIGSDIYRFQIPGGSPLTRACQVVVAATHKRKTDLPVDSSLLYELDGKTSAIEGSHIHLYCTFVLTLHAFKLVSWNFLDTATFFQNYESFLDKAAVILWNECDGPRNSWRLCTVTQVEELKILLRMFPIWATGIVFFTVCAQNSSMFIEQG…
Zea mays	GRMZM5G826416_T01	ZmNPF8.11	MAPTGATLSACSTPQVVASSTALTASRLQEYEPYTCDGSVDINGDPASKKHTGKWRACYSILGGEFCVSLAYYGVGTNLGMLVLTLAAASIHALDISPQGQDALPSLGLFLAALGLGGVWPCVPTFGADQFDDTDGAEKAQKERYYNWYYFAVNGGSLASTLLVYVQDSWGWGWGFGIPALFSVVGIAGFLASTKLYRYQKPGGSALTRVCQVVVAAVRKAHVDVPSDSSLLYEVPGKEAAAVVGSRKLVHTQGLRFFDRAATFSSVDEASSAAAAMPSPWKLCTVTQVEELKVLARMLPVLLAGVVFNMAEAFFPLFVEQGEVMDKNIRGFSVPPASLTTFNCLCILILLAPCYSRVVKPVLSMATGGLKGGGLSELQRVGVGLAFATLSLASAALVE…
Zea mays	GRMZM2G101576_T01	ZmNPF8.12	MANKFKGILPRIVAQVTPATARSGTAGEWELQRGILEVSLTPKLEDASHREESPGAGVHLPARGLPSVSPCRETGQWSCDPVVGARTGCGNVRVETDTRGPQLNNGERLKDYEQFTCNGSVDIRGYPASKRHTGNWRACYSILGGEFCGAMAYYGVGTNLVSYLTKAQKKSNVAAASNIASWQGTCYLTALLGAFLADSYLGRHRTIVVSLMVVTMGVLLLTLSATIPASIHVMATATSNSQEALSSLGLFLTALGLGGIWPCVPTFGADQFDDTDAAEKEQKQLYYNWYYFAVNGGFLFASTVLVWVQDDHGWGWGFGIPAAVSAVGVAGFLACMKLYRYQKPGGSALTRICQVVVAAARKVNVDVPTDSSLLHEMPPGEESAIVGSRKLMHTDGLKF…
Zea mays	GRMZM2G041631_T01	ZmNPF8.13	MQVVASEYASDGSVDINKQPALKHRTGNWRACYPVLGVGFSEGMVFSAIATNLVTYLTTVLHESKVDAAKNISAWSGVCFLTPLLGAFVADSYLGRYWTIVVVLPVYIVAMLVLIASASLPVLFQSDVHPAVVYLGLYLAAIASGGVKPCISAFGADQFDSNDPAELVKKGSFFNWYFFLTTTSSLLSGTVIVWLQDNVGWAVSYVIPTVLMLICFPAFLAGSRVYRFREMGVSPLVSLLQVVVAAVRKWNAKLPDDSSLLYEQASSPCTTEASHKNKHTNQFRFFDKAAIVPPGNESTVQTSPWRLCTVTQVEELKMLLLTLPTWASFVIFYAVTSQMQSTMIEQGMLMDNHVGSFAIPPASMPIIGVLSFLIWVAAYETVLAPLARRFTGNEKGFSQ…
Zea mays	GRMZM2G141491_T01	ZmNPF8.14	MQVVASEYASDGSVDINKQPALKHRTGNWRACYPVLGVGFSEGMVFSAIATNLVTYLTTVLHESKVDAAKNISAWSGVCFLTPLLGAFVADSYLGRYWTIVVVLPVYIVAMLVLIASASLPVLFQSDVHPAVVYLGLYLAAIASGGVKPCISAFGADQFDSNDPAELVKKGSFFNWYFFLTTTSSLLSGTVIVWLQDNVGWAVSYVIPTVLMLICFPAFLAGSRVYRFREMGVSPLVSLLQVVVAAVRKWNAKLPDDSSLLYEQASSPCTTEASHKNKHTNQFRFFDKAAIVPPGNESTVQTSPWRLCTVTQVEELKMLLLTLPTWASFVIFYAVTSQMQSTMIEQGMLMDNHVGSFAIPPASMPIIGVLSFLIWVAAYETVLAPLARRFTGNEKGFSQ…
Zea mays	GRMZM2G015767_T01	ZmNPF8.15	MEAAADEERPLIQYLAPEDDEASSRYTSDGTLDINKQRALKKSTGNWRACFMILGTEFAECLAFYATAKNLVTYLTAELGETNIDAATNVSTWIGSCYLTPLIGAFLADTYWGRYKTMIVFLLLYIVGMLTLTASAWLPLAMEDDSPDNSGLRRATAYLGLYLVSLGTGGIKPCTAALGADQFDGGDAAERVTKASFFNWYYFCTNIGSLLSGTVLVWVQENIGWGVGFTVQTVFMLFGLAVFVAGRKVYRYKKLGGSPLTRVAQVVVAAVRNCHLVLPDDTSALYHDKLLPTEPNFRIESARQFRFFDKAAIITGEKGAAAPTSPWRLCTVSQVEELKMLLRLLPVWASMVLFFAVSAQTVTTFIEQARVMDNRIGPFTIPPASIATFDVISVMVCVP…
Zea mays	GRMZM5G811593_T03	ZmNPF8.16	MDAQDGDERPLIIHRLPLLQDESTSEFTSDGTVDLRNQPARKQRTGKWKACFFILGAEFAECVAFFAISKNLVTYLTGVLHESNVDAATTVSTWIGTSFFTPLVGAFLADTFWGRYWTILAFLSVYVTGMTVLTASALLPLLMGASYSRSAHRLFAYLGLYLAALGTGGIKPCVCALGADQFDASDPVERRAKGSFFNWYYFSINIGSLLSATVVVWVQDNVGWGVGFAIPTLLMLSGLVLFVAGRKVYRYQRVGGSPLTRASQVVVAAVRNYRLVLPEPDDSSALLHQAPPGTTEGNDSTMQHTSQFRFLDKAAIVAPSSGEKGATASPWRLCTVSQVEELKTVLRMFPVWVSMVLFFAATAQMSSTFIEQGETMDNRVGPFTVPPASLSTFDVISVM…
Zea mays	GRMZM2G419328_T02	ZmNPF8.2	MAEFENLEAQGWPTKHLEFLSVEKYFSLLVINRDGNGSGSDRGLDFVLSEARKHEIKMILSLVNNYDSFGGRKQYWHEHDNVNDFEQSHLKAPEFELAVESLPYAHVIEVRLEEKTKAPADTEAAPEDINDIIELPNVPTKVPERPKAPEKNKGHFVILQAAVRNNGGLVKEAKAIIRLFPIWVACLLYAAATLDRRIERHFQVPPAALHSFISITIVVIIPIYDRVLVPVSRRYSGKPSWITMLQRIGTGMFLSLLSMVIAALVENRSCDLEAATWRLYPSYGRAIRCYLVDLRSI*
Zea mays	GRMZM5G817436_T02	ZmNPF8.3	MEVEEAVESHSHGGADRRQRKKDRRVFWACVFILANNCFQFIAYFGVSTNLVNYLKDRLHEGSKAAANGVTNWMGTCAITPLVAAFLADAFLGRYWTVALFLAISVVAYVVLAVSAAAAAQGSAGFYAGLYLLALGSALQPVLSSFGADQFDFDDDDDDHDDERGRRQSSFFNWFYLSINVGSLVGGTVLVWVQSSVGWGLGYAIPVLFSVLAVAAFLAGTATYRRHQPPAGSPFTRVAQVVVAAVRKCGVEVPEDASALHECEDADGMSAIQGSRRLAHTDQFRFLDKAAVETADDKSRRRPASAWRLCTVTQVEELKRMLRLLPVWASGIVFAAAYTQMTTTFVLQGDTLDPHVGGGFRVPAAALSVFDTLSVMLWVPLYDRLVVPLARRATGHRRG…
Zea mays	GRMZM2G475673_T01	ZmNPF8.4	MAAPREEGATELNQESRWPILDEIEANDYDNFTRRAYVPKTKKLMALPKAYLRSLVPVWEKLSKFSGHAAGGFSIESLMKMSEPAVLSHFKPADYVSILAQIHKELECRPPDDKASLFIIAEAEDEIKRLNGEAEKRILIFDPLDEPIRQPDLRGLFLHDLVKLFQMFQEKKDNTTKHGHNGSKHVGSISARKPALSLEIHQTATKNGHQFLLHESQNVRNTNKPMDTFVKKVTELNRKMNEVDEESKQVSYPVIRDDNGNDKLDCPALGKQFAAEEISAQNVRNTNMPMDTFVKKVTELNLYLVLLPLDGQSVPKLEKPYHSCLPTLSIRHLCQCSLHNLADPDASGEATGVRVDRDWLHSRHVPGPHCVQRTNHLQKCPIDCCRYGRKTTIIGGVVV…
Zea mays	GRMZM2G533860_T01	ZmNPF8.5	MSRDNPTIGDTHSPPKPTLHLRRDLQPQPPVAPAAGGKREGGRHRPTTNSAVAPMEGGKPTIVTNAEAARTTPSVVAYTKSGDRLVGQIAKHKVVVNPENTFFSVRRYISRKMNEVDEESKQVSYPVIRDDNGNDKLDWPALGKQFAAEEISAQLNLYLVLLPLDGQSVPKLEKPYHNCLPTLSIRHLCQVELLTVEDLKGTAKIEQLCLQVLSMHICPGGVVVDVPLTDSSSATVEEISQPNPKDGSPGVASAIPETDLPEIVQVIRSCRDGIHKVVELLQHKFPNVSKTQLNRKVREISDFVDNHWKVKKEVLDKLGLDSSPVCSLLVGHGCRFLDKAAVEMADDKSRRRLASAWRLCTVTQVEDLKCVLRLLPVWASGIVFAAAYTQMTTTFVLQG…
Zea mays	GRMZM2G115916_T01	ZmNPF8.6	MVVVAPFLEELGPPLLKCLNDYGSEISKCQFYLDMLNECRRGGNLDHYLLPSYVYLLQQHLRKYVVVGASEVFTLIGQIEFFYDQASDAVRSICSGLSITSFALGNYVSSALVAVVARATARAGQVDGWIPDDINRAHLDYFFWLLAMLCVGNFGVYLLIARWYTYKKTVD*
Zea mays	GRMZM2G095389_T01	ZmNPF8.7	MDSMRSGPFGQIYRPDNFVFGQSGAGNNWAKGHYTEGDGNNMNRTHHPCSKSRCSLPSSTCIAPSIGARSERSESSSVSDSSPSVYAPVSRIHVDHRRAPLPAFDQVPIPAYQGSTCLPALALSLLWCAGVLLKYCFESKYGVKTFPQIGEVAFGRISDISFFRDGVSPCSPGWSPAPDLMIHPLGLPKWWDTGFFYVEFVILEGDNLTSIFMSMTFDWNGFHANGRHFFGVLFALVVLPNVWLRDLQSNMGEVLVDGKSTDGSESEKPKQEGDGKGVHTVATQVESLTINEDVKENEPEDEDSLPIYLYERLKTTAADPVTEIDVTRRETYLSSTEFREKFGMTKRARLLLQLLVVMVVVAPFLEELGPPLLKCLNDYGSEISKCQFYLDMLNECRRG…
Zea mays	GRMZM5G867390_T01	ZmNPF8.8	MAGAERAEAVALEQGLLDPEESNQVVYTGDGSVDFSGNPVVKERTGRWKACPFILGNECCERLAYYGISTNLVTYLTKKLHAGNASAASSVTTWSGTCYLTPLIGAILADAYWGRYWTIATFSTVYFIGMTLLTLSASVPMLMPPSCEGSFCPAASPFQYTVFFLGLYLIALGTGGIKPCVSSFGADQFDDTDPAERIQKGSFFNWFYFSINIGALISSSFLVWVQDNVGWGLGFGIPTVFMGLAIISFFSGTSLYRFQKPGGSPITRVCQVIVASLRKWNVPVPEDSSLLYELPNGVSTIEGSRQIEHTDELRCLDKAATVTEVDVKTADFNNPWRICTVTQVEELKILVRMFPVWATTIVFSAVYAQMSTMFVEQGMVLDPSLGSFKIPPASLSTFD…
Zea mays	GRMZM2G079889_T02	ZmNPF8.9	MDEAAGLLLQEEGGGGDQEALLLPLPQDVGLYTGDGSVDVKGRPALKGTTGNWKACFFILGNECCERLAYYGIAKNLVTYLKVKLHLGNLEAARHVTTWQGTCYLTPLVGGILADSRWGKYWTIAVFSSVYFIGLAILTLSASVPALQPPSCLRTVCPEASLLQYGIFFGGLYMIALGTGGIKPCVSSFGADQFDDTDQAERAKKGSFFNWFYFCINIGSFISGTMIVWIQDNTGWGIGFAIPTIFMALAISFFFSASNKYRFQKPGGSPLTRVCQVVIAAFRKWHIEVPHDTSLLYEVDGQTSAIEGSRKLEHTNELEFLDRAAVISSADLKSESFTDPWKLCTVTQVEELKILIRMFPIWATTIIFSAVYAQNSSMFIEQGMVLDKRIGSFNIPPAS…
Brassica rapa	Bra027185	BrNPF1.1	MENPPDQTESKEMMLPPRTRRPKGGLLTMPFIIANEGFEKVASYGLLQNMILYLMSDYGLGVVKGQTVLFMWVAATNFMPLVGAFLSDSYLGRFFTIAIASLSSFLGMVLLWLTAMLPQVKPSPCIASAGTNCSSPAATSSQLALLYSAFALISIGSGGIRPCSLAFGADQLDNKENPKNERVLESFFGWYHASSSVAVLIAFTVIVYIQDHLGWRIGFGIPAILMLLASIVFVFASPLYVKRNVTKSLFTGLAQAAVAAYVNRKLMLPGQSDSYGCYHHLKDSELKAPSDKLRFLNKACVIKNRDEDIGSDGLALNPWRLCTTDQVEELKALVKVIPVWSTGIMMSINVSQNSFQLLQANSMDRRLSNDSTFKIPAGSFGMFTIIALISWVVLYDRAI…
Brassica rapa	Bra033884	BrNPF1.2	MMSINVSQNSFQLLQANSMDRRLSDHSTFKIPPGSFGMFTIIALIAWVVL YDRAILPLASKIRGKPVRINVKIRMGLGLFISFLAMAVSATVEHYRRRT A ISQGLANNATATVNISAMWLVPQYGLHGLAEALTGIGQTEFFYTEFPK SM SSIAAALFGLGMAVANILASVILNVVKNSSKKGGESWIEDNINKGHY DYY YWVLAILSFVNVIYYIVCSWSYGPTMDQLRNDKVNGVRGEEQEEAV KLN
Brassica rapa	Bra021168	BrNPF1.3	MENPPDQTESKEMMLQPRITRPKGGLLTMPFIIANEGFEKVASYGLLQNMILYLMSDYGLGLVKGQNVLFMWVAATNFMPLVGAFLSDSYLGRFLTISIASLSSFLGMMVLWLTAMLPQVKPSPCVASTVTKCSSTEATSSQLALLYFAFALISIGSGGIRPCSLAFGADQLDNKENPKNERVLESFFGWYYASSSVAVLIAFTVIVYIQDHLGWRIGFGVPAILMLLASIVFVFASPLYVKRKATKSLFTGLAQVAVAAYVNRNLVLPVHNDSYGCYYHLNDSELKAPSDKLRFLNKACVIRNREEDIGADGLALNPWRLCTTDQVEELKALVKVIPVWSTGIMMSINVSQNSFQLLQANSMDRRLSDHSTFKIPPGSFGMFTIIALIAWVVLYDRAI…
Brassica rapa	Bra018952	BrNPF1.4	MENPTTETEAKQIQLNGEKKPKGGIITMPFIIANEAFEKVASYGLLPNMIMYLIRDYRFGVAKGTNVLFMWSAATNFTPLLGAFLSDSYLGRFLTIAIASLSSFLGMVLLWLTAMLPQVKPSPCDPTAAGNHCGSATASQLALLYSAFVLISIGSGGIRPCSLAFGADQLDNKENPKNERVLESFFGWYYASSAVAVLIAFTGIVYIQEHLGWRIGFGVPAVLMLIAALLFVLAFPLYVRRNVSKSLFTGLAQVVVAAYVNRKLSLPNQQDSSITYYHMKDSELKAPSHKLRFLNKACLISNREEEIGSDGFALKPWRLCTTDKVEELKALIKVIPIWSTGIMMSINTSQSSFQLLQATSMDRRLSRHGSFQVPAGSFGMFTIIALAMWVVLYDRAVIP…
Brassica rapa	Bra021295	BrNPF2.1	MAGPVSDDTEAQYAGDTSSKRGGWITLPFMMATLLGMSITSFGWVLNLIVFLIEEFNIKNIAAAQISNIVNGCLSMLPLVAAILADSFFGNIVVISASTFISLTGILLLTLIAYLDLLKPRPCETGSNLCQSPSELQLGILYTALVLVTSGAGGTRFTLASAGANQYEKPKDQGSFFNWYFLTLYAGAITGATAIVYTQDNASWKLGFGLCAAANLVSFIVFLCGKRVYKHEKPMGSPFKSLISVVVAATLKRKAVISSNEEDYHRGLGEKDKTSPALPSKSYRFLNRAALKTEEDLNHKDGPVNNIWRLCTVQEVEDFKAILRLVPLWVSIIFVGTPIAMQTSLIVLQALVMDRGLGPHFKVPAGSLQVVIMISASTFIIMNNWLVYPMYQKITKKRL…
Brassica rapa	Bra018096	BrNPF2.10	MERKPFEVETTKTDEDQKPYSAVDGGGSDSVDSFDEDQKKLVYRGWKVMPFIIGNETFEKIGIIGTLSNLLVYLTQVFNLKKYTAATIINAFSGTINFGTFLAAFLCDTYFGRYKTLSVAVIACFLGSLAILLTAAVPGLHPTPCGTKSSCEGPGAGQILFLMLGLALLVVGAGGIRPCNLAFGADQFNPKSESGKKGINSFFNWYFFTFTFAQIISLTLVVYIQSNVSWTIGLSIPVGLMFLACVIFFAGHKLYVKVKASGSPLAGIARVIAAAISKRGLKPVKQPWVDLYNHIPRNYANLTLKYTDQFRFLDKAAIMTPEDKLNSDGTASDPWKLCTMQQVEEVKCIIRVIPIWFACAIYYLAISIQMTYPVFQAQQSDRRLGTGGFKIPAATYVVF…
Brassica rapa	Bra033782	BrNPF2.11	MERKPFEVETTEDHKPYSDGGGSDLTSTVDSSGDEQKKLVYRGWKVMPYIIGNETFEKIGIIGTLSNLLVYLTQVFNLKKYTAATIISAFSGTINFGTFFAAFLCDTYFGRYKTLSVAVIACFLGSLFILMTAAVPGLHPTPCGTKSSCQGPNGGQVLFLLLGLALLVVGAGGIRPCNLAFGADQFNPKSESGRKGINSFFNWYFFTFTFAQIISLTLVVYIQSNVSWTIGLSIPVGLMFLACVIYFAGHNLYVKVKASGSPLAGIARVIAAAIKKRGLKPVKKPCSDLYNHIPPNYANSTLKYSDQFRFLDKAAVMTPEDKLKPDGTASDPWNLCTMQQVEEVKCIVRVIPIWLACAVYYLAITLQMTYPVFQALQSDRRLGSGGFKIPGATYVVFLM…
Brassica rapa	Bra010111	BrNPF2.12	MERKPLEVESTDHQKPPSAVYDGSVMAVDSVEEEVEETKVVYRGWKVMPFIIGNETFEKLGIIGTLSNLLVYLTAVFNMKSITAATIINAFSGTINFGTFVAAFLCDTYFGRYKTLTVAVIACFLGSLVILLTAAVPQLHPAPCGTALSCIGPSGGQIAFLLLGLGFLVVGAGGIRPCNLAFGADQFNPKSESGKRGIDSFFNWYFFTFTFAQILSLTLIVYIQSNVSWTIGLTIPVVLMFLACVIFFAGDKLYVKIKASGSPLAGIAQVIAVAIKKRGLKPTKEPWLNLYNYYPPKYANSKLKYTDQFRFLDKAAILAPEDKLEADGKPADPWKLCTMQQVEEVKCIVRVLPIWFAASIYYLTITQQMTYPVFQALQSDRRLGSRGFVIPAATYVVFL…
Brassica rapa	Bra029248	BrNPF2.13	MERKPLEVESTDHQKPSSAVYDGSATAVDSVEEEVQETKLVYRGWKVMPFIIGNETFEKLGIIGTLSNLLVYLTAVFNMKSITAATIINAFSGTINFGTFVAAFLCDTYFGRYKTLTVAVIACFLGSLVILLTAAVPQLHPAPCGIALTCTGPSGGQIAFLLMGLAFLVVGAGGIRPCNLAFGADQFNPKSESGKRGIDSFFNWYFFTFTFAQILSLTLVVYIQSNVSWAIGLTIPVVLMFLACVIFFAGDKLYVKIKASGSPLASIAQVITVAIKKRGLKAVKQPWVNLYNYYPLNYANSKLKYTDQFRFLDKAAILAPEDKLEADGKPTDPWKLCTMQQVEEVKCIVRVLPIWFASSIYYLTITQQMTYPVFQALQSDRRLGSGGFVIPAATYVVFL…
Brassica rapa	Bra035885	BrNPF2.14	MDHQKLSSAVYDGSVTAVDSVKEDVQETKVVYRGWKVMPYIIGNETFEKLGIIGTLSNLLVYLTSVFNMKSVTAATIITAFAGTVNFGTFVAAFLCDTYFGRYKTLNVAVLACFLGSLAILLTAAVPQLHPAPCGTASSCIGPSGGQIAFLMMGLGILVVGAGGIRPCNLAFGADQFNPKSGSGKRGIDSFFNWYFFTFTFAQILSLTVVVYVQSNVSWTIGLTIPVVLMFLASVIFFAGAKLYVKIEASGSPLASVAHVITAAIKKHRLEPVEQPWLNLYNYYPSKYANAKLKYTQQFRFLDKAAILTPEDKLEADGKPVNPWNLCTMQQVEEVKCIMRVLPIWFASSIYYLTMAQQMTYPVFQALQSDRRLGSGGFMIPAATYVVFLMTGMTLFIIF…
Brassica rapa	Bra035886	BrNPF2.15	MNTRNETFEKLGIIGTLSNLLVYLTSVFNMKSVTAATIINAFAGTVNFGTFVAAFLCDTYFGRYKTLNVAVLACFLGSLAILLTAAVPQLHPAPCGTASSCIGPSGGQIAFLMMGLGILVVGAGGIRPCNLAFGADQFNPKSGSGKRGIDSFFNWYFFTFTFAQILSLTVVVYVQSNVSWTIGLTIPVVLMFLASVIFFAGAKLYVKIEASGSPLASVAHVITAAIKKHRLKSVKQPWLNLYNYYPSKYANAKLKYTEQFTFLDKAAILTPEDKLEADGKPVNPWNLCTMQQVEEVKCIMRVLPIWFASSIYYLTMAQQMTYPVFQALQSDRRLGSGGFMIPAATYVVFLMTGMTLFIIFYDRVLVPTFKRITGIETGITLLQRIGAGIFFALLSLIVS…
Brassica rapa	Bra012429	BrNPF2.16	MEVLENAKNPNNSPERKRGGWISISFILGNETLERMGTIGLSANFMAYLTNVFHMKLVDASNFFNLWLGLSNLAPLLGAIISDAYAGRFKTIAYASFFSLLGLMTVTLTAWLHQLHPPECNIHRPDSCDRPNKLQLGVLFLGLSFLSIGSGGIRPCSIPFGVDQFDQRTEKGLKGMASYFNWYYLTFSIVLIVSHTVIVYIQDNISWTVGFSIPTGLMACSIVLFFVGMRFYVYVKPEGSAFSSIARVILAARKKRNLKLPVEDDGTVEYYDPPLKPGVLSKLPLTNQYKFLDKAAVITEGDLTSAGVPVNKWRLCSVQEVEEVKCLIRIIPVWSAGIISVVTMSTQVTFIVPQAMKMDRHMGPHFEIPAGSVSVISFITIGIWLPIYDRVLVPSLWRI…
Brassica rapa	Bra003978	BrNPF2.17	MAMSQQGTFTVYQALKMDRHMGPKFEVPAGSLSVISLLTIGVFLPLYDRV LVPFLRRITGHKSGITLLQRIGTGIVFAILSMIVAGLVERVRRTRSIKA S DPTGMTPMSVVWLSPQLILMGLCEAFNIIGQIEFFNSQFPDHMRSIAN AL FSLSFAGSSYLSSFLVTVVHKFSGGHDRPDWLNKDLNAGKLDYFYYL IAV LGVVNLVYFWYCARGYRYKVGLGDFKEEKSYSDLEMSSKSNK
Brassica rapa	Bra007886	BrNPF2.18	MDVSDSHSQKSSILDAEKVEKKPGGWRAVTFILGNETLERLGTIGLLSNFMVYLTRVFHLEQVDASNVINIWSGFSNLTPLVGAFISDAYVGRFKTIAFASFATLLGLVTLTLTASLPQLHPETCNSKDPVSCGGPNKLQFGILLLGLGFLSIGSGGIRPCSIPFGVDQFDQRTEEGIKGVASFFNWYYMTFTVVLLITQTVVVYIQDQVSWIIGFSVPTGLMACAVVMFFAGMKLYVYVKPEGSIFSGIAQVVVAARKKRKMKLPAEDDGTVTYYDPPVKDSVLSKLHHSNQYRFLDKAAVIIEGDLSSEGVPANKWRLCSIQEVEEVKCLIRIVPVWSAGIISLAAMTQQGTFTVSQALKMDRHIGPNFEIPAGSLSVISLLTIGVFLPLYDRVLVP…
Brassica rapa	Bra003979	BrNPF2.19	MVLMDGRDGSSPPQPKMDAVDSYNQESPSDSFSDAEKVEKKRGGWRAVTF ILGNETLERLGTIGLLSNFMVYLTRVFHLEQVNAANVINIWFGFTNLTP L VGAFISDAYVGRFKTIAFASFATLLGLVTLTLTASLPQLHPATCISKD PV SCSGPNKLQFGTLFLGLVFLSIGTGGIRPCSIPFGADQFDQRTEEGV KGV ASFFNWYYLTFTVVLLITQTVVVYIQDQVSWIIGFSIPTGLMACAL VIFF AGMRLYIYVKPEGSIFSSIAQVIVAARNKRKMKLSAEDDGTVTYY DPPVK DSVLHKLHRSNQFRFLDKAAVIKEGGFAMVELAETVKEVIISFV
Brassica rapa	Bra033955	BrNPF2.2	MAGSVSGDTEAQCAGGPSSKPGGWITFPFMMATLLGMSITSFGWVLNLIVFLIEEFNIKSIAAAQISNIVNGCLSMLPLVAAILADSFFGNILVISASTFISLTGILLLTLVASLDFLKPTPCETGSNLCQSPSELQLGILYTALVLVTIGAGGTRFALASAGAKQYNKPKDQGSFFNWYFLTLYAGAITGAMAIVYTQDNASWKLGFGLCAAANFVSFLVFVCGKRLYKHEKPMGSPFKSLISVVVAATVKRKAAISSKEEDYHQGLAKTSPAIIPSKSYGFLNRAALKTEDGGLVNNVWRVCSVQEVEDFKAILRLLPLWVAIIFVSTPMVMQTSLMVLQALVTDRALGPHFKVPAGSLQVIIMTSASTFIIINNWLVYPMYQKLTGKRLTPLQKVG…
Brassica rapa	Bra016259	BrNPF2.20	MGLKDTKDGTSLPRSSPSFSRATKPSPEMHAVNSYNPKSTSDSFSDGEKVEKKPGGWRAVTFILGNETLERLGTIGLLSNFMVYLTRVFHLEQVDASNVINIWSGFTNLTPLVGAFISDAYVGRFKTIAFASFATLLGLVTLTLTASLPQLHPATCNSKDPVSCGGPNKLQFGILLLGLGFLSIGSGGIRPCSIPFGVDQFDQRTEEGIKGVASFFNWYYMTFTIVLLITQTVVVYIQDQVSWVIGFSVPTGLMACAVVMFFAGMKLYVYVKPEGSIFSGIAQVVVAARKKRKMKLPEEDDGTVTYYDPPVKESVLSKLHHSNQFRFLDKAAVIIEGDLTPEGVPANKWRLCSIQEVEEVKCLIRIVPVWSAGIISLAAMSQQGTFTVSQALKMDRHMG…
Brassica rapa	Bra016260	BrNPF2.21	MDEEGTVSSDSTMRRRKPLGWKAMPYILANETLERLASFGLTSNFMVYMVREYHMDQVQAAALINTWSALTNFAPIIGAFISDSCTGKFVTIVFGSISELLGMLVLTLTSLIPSLRPPPCTTDQITGTCVRYSDQQLYVLLSGLFLLSVGTGGIRSCSIPFSLDQFDDSTEEGREGSRSFFSWYYTTHTIVQLISMTLVLYLQNNISWALGFAIPTALNLFALVLLFVGVRFYVFIRPEGSVISGIFKVLVDAYKKRNAQPPSEIEHYRPLLETSSQSNKLVLTDQFRFLNKAVIVMNNDEARNEEWKICTMRQIEDIKSIISIIPIFASSIIGFLAMNQQHTFTVSQALKMDLRFLGSSYLIPPASITVISLLTIGIWLPFYETVLVRHIEYITKQEG…
Brassica rapa	Bra038280	BrNPF2.3	MAGDAETQTSSTKRHGGGWITFPFMIATLLGLTIAAWGWLLNLIVYLIEEFNVKSIAAAQITNIFSGCICMVPAIGAIAADSFFGTIPVISVSAFVALVGVSLLTLTAALDSLRPNPCDTASSLCQSPSKSQLGVLYTAITLASIGTGGTRFTLATAGANQYEKTKDQGSFFNWFFFTTYLAGAISATAIVYSEDNVSWTFGFGLCVAANFFSFLVFILGRRFYKHDKPLGSPFTSILRVIFASVFKRKAVVSTNEKDYHSESLSMPTNSLRFFNRAALKQEDEVKPDGTVHNPWRLCSVQQVEDFKAVIRIIPLALAIIFLSTPIAMQLSLTVLQGLVMDRRLGPNFKIPAGSLQVITLLSTCLFIMVNDRLLYPFYQRLTGKFLTPLQQVGIGHVFN…
Brassica rapa	Bra033836	BrNPF2.4	MAVSVSNDAEAPMSADSNTKHRNGGWITFPFMIATLLFLSLAVLGWLFNLIVFLIEEFNMKSIAAAQITNIVSGCTFMFPVVGAIAADSFFGTIPGVCLLTLIVSVDSLRPKPCETTASSLCESTSKIQFGVLYSAITLACVGAGGNRFTLASAGANQFEKTKDQGSFFNWCFFTWYFAAAISTTAIVYTEENISWTFGFGLCLAANLLGFLVFLSGKRFYKHEKRSGTPFTSLLRVILAAVYKRKAEISIDNKDYHSESKEVPTKSFSVQQVEDFKAVIRIIPLALATIFLSTPIATQLSLTVLQGLVIDRSLGPKFKIPAGSLQVVTLLSTCSFIIVNDRLLYPFYQKLTGKFPTPLQRVGIGHVLNILSMALSAIVEAKRLKIVENGHFLESSSVA…
Brassica rapa	Bra009996	BrNPF2.5	MDIESLSPPVHQESRKQALLKKKRGGWRAIKYIIANESFEKLASMSLIGNLSVYLTTKYNLGGVFLVNIINIWFGSCNFLSIPGAFVSDAYLGRFWTLLLGSIASLLGMGVMALTAAIPRLRPEACNDPTNCLNPPAKWQLAVLFSSLGLLAIGAGAIRPCNIAFGADQFDTGTKKGKAQLETFFNWWYFSFTVALVIALTGVVYIQTNISWVIGFVIPTACLALSVTTFVIGQHTYICQKPKGSVFADMVKVIAAASKKRKLKSGEGVSFYLGPSTDGSSTTLIQNRQRLGFFDKAAVITDPNELNDEGKTKNNWRLCSLQQVKNLKCVTAVLPVWVTGIACFMLTDQQNIYGILQAIQMEKTFGHNFNVPAGWMNLVSMITLAIWISLYECVILPIA…
Brassica rapa	Bra020609	BrNPF2.6	MDIESSTTLSPHVHQESTNPAPDMKHRGGWRAIKYIIANESFEKLASMSLIGNLSVYLTTKYNLGGVFLVNIINIWSGSCNFLSIPGAFVSDAYLGRFWTLLLGSISSFLGMGIIALTAALPRLRPEACKDPTNCSNPPERWQLAVLFAGLGLLAIGSGGIRPCNIAFGADQFDTDTKKGKSQLETFFNWWYFSFTVALVIALTGVVYIQTNISWVIGFVIPTACLALSVTTFLIGKHTYICAEPKGSVFADIVKVVAAACKKRKVKSGEGVTFYLGPSSDGSSSTLVQDRQRLRFVEKAAVITDPNELNEEGKAKNNWRLCSVEQVKNLKCVTGILPVWVTGIACFMLTDQQNIYGILQAIQMEKTFGHNFQVPAGWMNLVSMITLAVWISLYECVIL…
Brassica rapa	Bra031054	BrNPF2.7	MEVEKAEKNITGEDDDDDSKLIYRGWKVMPFIIGNETFEKLGIVGSSSNLVIYLTTVFNMKSITAATVVNIYGGTSNFGTIVAAFLCDSYFGRYKTLSFAMIACFLGSVAMDLTAVINQLHPVKCGKEIGSVCKGPSIGQIMFLAGAMVLLVIGAGGIRPCNLPFGADQFNPKTKEGKRGVDSFFNWYFFTFTFAQMVSLTLIVYVQSNVSWSIGLAIPAILMLLGCIIFFAGSKLYVKVKASGSPIHSITRVIVVAIKKRRLKHIGSSSEGLYNYISKDFKNSKLSHTNQFRFLDKAAIQTPDDKLNMDGSPADLWKLCSVQQVEEVKCVIRVLPVWLSAALFYLAYIQQTTYTIFQSLQSDRRLGSGTFQIPAGSYMVFLMLGMTIFIPIYDRVLVP…
Brassica rapa	Bra025695	BrNPF2.8	MEAEKTEKKITGEDDDESKIIYRGWKVMPFIIGNETFEKLGIVGSSSNLVIYLTTVFNMKSITAATVVNIYSGTSNFGTIVAAFLCDSYFGRYKTLSVAMIACFLGSVAMDLTAVINQLHPAKCAKEIGSVCKGPSIVQIMFLAGAMVLLVIGAGGIRPCNLPFGADQFDPKTKEGKRGIESFFNWYFFTFTFAQMVSLTVIVYVQSNVSWSIGLAIPAILMFLGCIIFFSGSKLYVKVKPSGSPIHSITRVIVVAIKKRKLNLVGSMYNHTAKDFRNSKLSHTEQFRFLDKAAIQTPDDKLNIDGSPADPWKLCSMQQVEEVKCVIRVLPVWLSAALFYVAYIQQTTYTIFQSLQSDRHLGSKSFQIPPATYTVFLMLGMTIFIPIYDRVLVPFLRKY…
Brassica rapa	Bra019521	BrNPF2.9	MERKPFDVETTEDHKPYSSVDGGGSDSVDSFEDEQKKLVYRGWKVMPFIIGNETFEKIGIIGTLSNLLVYLTSVFNLKSVTAATIINAFSGTINFGTFLAAFLCDTYFGRYKTLSVAVIACFLGSLVILLTAAVPGLHPIPCGTQSSCQGPSEGQIAFLLMGLALLVVGAGGIRPCNLAFGADQFNPKSESGKKGINSFFNWYFFTFTFAQIISLTLVVYIQSNVSWTIGLSIPVGLMFLACVIFFAGHKLYVKVKASGSPLAGIGHVIAAAIKKRGLKPVKQPWIDLYNHIPHDYANSTLKYTDQLRFLDKAAIMTPEDKLNSDGTASDPWKLCTMQKVEEVKCILRVIPIWFACAIYYLAISMQMTYPVFQALQSDRRLGSGGFKIPAATYVVFLMS…
Brassica rapa	Bra038367	BrNPF3.1	MEEKSKNKISEEEKQFHGSSSRPKGGLITMPFIFANEICEKLAVVGFHANMISYLTTQLHLPLTKAANTLTNFAGTSSLTPLLGAFVADSFAGRFWTITFASIIYQIGMTLLTISAIIPTLRPPPCKGEEVCVVADTAQLSILYIVRSLRNTKTLLLGALGSGGIRPCVVAFGADQFDESDPKQTTKTWNYFNGYYFCMGAANLVAVTVLVYIQDNVGWGLGLGIPTVAMFLSVIAFVGGFRLYRHLIPSGSPFTRLIQVAVSAFRKRKLRMVSDPTLLYTNNEIDAPISLGGNLTHTKHMSFLDKAAIVTDEDNLKSGQIPNLWKLNTVHRVEELKSVIRMGPIGASGILLITAYAQQGTFSLQQAKTTNRHLTKSFQIPAGSMSVFTTVAMLSTIIF…
Brassica rapa	Bra004030	BrNPF3.2	MEEQSKNKISEEEKQLHGKPSRRKGGLITMPFIFANEMCEKMAVVGFHSNMISYLTTQLHLPLTKAANTLTNFAGTSSLTPLVGGFIADSFAGRFWTITFASIIYQIGMTLLTISAIIPTLRPPPCKGEEVCVVADTAQLSVLYIALLLGAIGSGGIRPCVVAFGADQFDESDPEQTTKPWNYFNWFYFIMGAAVLVAVTVLVYIQDNVGWGVGLGIPTLAMFLSVIAFVGGFRLYRHLRPSGSPFTRLIQVAVAAFHKRKLSMVSDHTLLYFNDEIDATISLDGILTHTKHMSFLDKAAIKTEEDNLKSGQIPNLWRLSTVHRVEELKSVIRMGPIGASGILLFTAYAQQGTFSLQQAKTMNRHLTKSFQIPAGSMSVFTTVAMLCTVVFYDRIFVKI…
Brassica rapa	Bra004320	BrNPF3.3	MEEQSKNKISEEEKQLHGKRSRPKGGLITMPFIFANEICEKLAVVGVHANMISYLTTQLHLPITKAANTLTNFGGTSSLTPLLGAFVADSFAGRFWTITFASIIYQIGMTLLTISAILPTLRPPPCTGEEVCVVADTAQLSVLYIALLLGALGSGGIRPCVVAFGADQFDESDPNQTTKTWNYFNWYYFCMGAAALVAVTVLVYIQDNVGWGLGLGIPTVAMFLSVIAFVGGFKLYRHLDPSGSPFTRLIQVAVAAFRKRKLMMVSDPTLLYTNDEIDAPISLGGILTHTKHMSFLDKAAIITEQDNLKPGQIPNPWRLSTVHRVEELKSVIRMGPIGASGILLITAYAQQGTFSLQQAKTMNRHLTESFQIPAGSMSVFTTVAMLSTIVFYDRVFVKI…
Brassica rapa	Bra013221	BrNPF4.1	MQNEMEEKFEDWRGKEATPGKHGGIKAASIACVVEMMENMVFLACSTNFITYFTKSWHYSSAKASNMVTNFTGTSFLLTIFGGFVADSFLTRFTAFVIFCSIELLGLILLTIQAHIPKLQPQGDSTPSTLQSVVLFTGLYAVATGVGGVKASLPAHGGDQLDSRNQKLISGFFSWYFFSLCFGGFLAVTIMVWIEENKGWSSSFDICTVILASALFIFTVGFPMYRFKRPTGSPLTRIVNVFVSAARNRNRFVADAEMTQNHNSTDKSIHHNKFKFLNKAKLNNNISATEVEETRTFLALLPIFASTIVMNCCLAQLSTYSVQQGMLMNKKLTQSFEVPPASLNAIALLLLLFSIAFYELFGKRISSSNNERSTSFNFKRIGAGLALTSVSMAIAAIVE…
Brassica rapa	Bra013222	BrNPF4.2	MQNEMEEKFEDWRGKEAIPGKHGGIRAASIACVVEIMENMVFLACSTNFITYFTKSWHYSSAKASNMVTNFTGTSFLLTIFGGFVADSFLTRFTAFVIFCSIELLGLILLTIQAHSPKLQPHGDNTPSTLPSLVLFTGLYAVATGVGGVKASLPAHGGDQLDSRKQGLISGFFSWYFFSICFGGLLAVTIMVWTEENKGWSSSFDICTVILASALFIFTVGFPMYRFRRPTGSPLTRIVNVFVSAARNRNRFVTDAEITLNNSTDKSIHHNKFKFLNKAKLNNKISATEVEETRTFLALLPIFASTIVMNCCLAQLSTYSVQQGMLMNRKLSKSFELPPASLNTIALLFMLSSIAFYELFAKRIASSNNERSSSFNLKRIGTGLALTSIAMAIAAIVEA…
Brassica rapa	Bra011937	BrNPF4.3	MKNEIEERFEDWKGREAIPGKHGGIGPAAIACVVEVMENIVFVANGFNFVEYFMSSMHYSPATAANMVTNFMGTTFLLTLLGGFIADSFLTNFTTFIIFCCLELMGLILLTFQSYSPKLQPESDKTPSTLQATILFTGLYAMAFGAGGIKASLPTHGGDQLDRGNPRLISRFFNWFYFSICCGSILAVTIVVSIEESKGWFWSFTISAGTLALALFIFMAGLPFYRFKSPTGSSLTRITKVIVSAARNRNKTDLDEEMIQSLISTDEGISHTKLKCLDKAMLNKNISAIEVAETRTFLGLLPIFFSTIAMNCCLAQLSTFSVQQGMIMDRKLFGSFEIPVPSLVAIPLLLVILSSPLYDYFGKRISLDISPSFNLYRIRLGLALSSFSMVIAAIVETTR…
Brassica rapa	Bra027836	BrNPF4.4	MEEANNQSKKWEQEEISNEMNNWELTEEESFDWRGRPSNPNKHGGTRAALFVLGLQAFEIMGIAAVGNNLITYVINEMHFPLSKAANIVTNFVGTIFIFGLLGGYLSDAFLGSFWTILIFGFVELSVFLCSPSIIYIKGFILLSVQAHLPQLKPPKCNPLIDPSSCEEAKGFKATFFFMALYLVALGSGCVKPNMIAHGADQFSQSHPKQSKRLSSYFNAAYFAFSMGELIALTLLVWVQTHSGMDVGFGVSAAAMTIGLISLVSGTMFFRNKRPRRSLFTPIAQVVVAAISKRKLVAPSDPIMLHGGNHASNDVLPSSTLPHTPRLRFLDKACIKVQETNTKESPWTLCTVSQVEQVKTLISLVPIFASTIVFNTILAQLQTFSVQQGSSMNTRLSNS…
Brassica rapa	Bra035429	BrNPF4.5	MEKGNKESKKWAQEEVSNEINNRELAEEESVDWRGRPSNPSKHGGMRAALFVLGLQAFEIMGIAAVGNNLITYVINEMHFPLSKAANSVTNFVGTIFIFSLLGGYLSDAFLGSFWTILIFGFVELSGFILLSVQAHLSQLKPPKCNPLINQSSCEEAKGFKAIIFFTALYLVALGSGCVKPNMIAHGADQFSHQSHPKQSKRLSSYFNAAYFAFSIGELIALSLLVWIQTHSGMDVGFGVSAAAMTMGLISLVSGTMYFRNKRPRRSIFTPIAQVVVAAILKRKLASPADPKMLNGGHRVPNDVVDSSTLPYTPRLRFLDKACTKIQDTNTKESPWRLCTVNQVEQVKTLISLVPVFASTIVFNTILAQLQTFSVQQGSSMNTRLSNSFHIPPASLQAI…
Brassica rapa	Bra028002	BrNPF4.6	MDVHDLSEEAKRGLHMYEESSDALGVDFRGRPCRQDKHGGTRAALFVLGLQAFEMMAIAAVGNNLITYVFNEMHFPLSKAANLVTNFIGTVFLLSLLGGFLSDSYLGSFRTMLVFGVIEISGFILLSVQAHLPQLRPPECNMKNTTTHCLEANGYKAATLYAALCLVALGSGCLKPNIISHGADQFQRKDLRKLSSFFNAAYFAFSMGQLIALTLLVWVQTHSGMDIGFGVSAAVMAAGMISLAAGTNFYRNKPPRGSIFTPIAQVFVAAITKRKQICPSNPNTLHQPSTDLVGVKPLLHTNKFRFLDKASIKTQGKAMESPWRLCTVEQVHQVKILLSVIPIFACTIIFNTILAQLQTFSVQQGSSMDTHITTTFQIPPASLQAIPYIILIFVVPLYE…
Brassica rapa	Bra012431	BrNPF4.7	MQGEDSKWEGYADWRNRAAVKGRHGGMLAASFVLAVEVLENLAFLANASN LVTYLTEFMHFSLSRAASEVSAFMGTAFLLALLGGFFSDAFLSTFIVFI I SAFIEFMGLILLTIQARRPSLMPPPCKSSPASPCEPVHGSKAALLFVG LY LAALGIGGIKGSLPSHGAEQFDESDPKGRKQRSTFFNYFVFCLSCGA LVA VTFVVWLEDNVGWEWGFGVSTISIFLSILVFLSGSRFYKNRIPRGS PLTT ILKVT
Brassica rapa	Bra010117	BrNPF4.8	MDEANRLSVWNGYVDWRNRPALRGYHGGMLAASFVLVVEVLENLAFLANASNLVLYLSTKMGFSPSGAANAVTAFMGTAFFLALLGGFLADAFFTTFHIYLVSAAIEFLGLLVLTVQAHEHSTEPWARVVLYVGLYLVALGVGGIKGSLPPHGAEQFDETTPTGRRQRSFFFNYFIFSLSCGALIAVTVVVWLEDNKGWSYGFGVSTAAILISVPVFLAGSRFYRLKVPSGSPITTMFKVLTAALYATFKKRTSRNVVTCHTRNECNDNIAKGNAEGDGSFLDEALRERESLPGPLRCTEEQVKDVKIVIKTLPIFMSTIMLNCCLAQLSTFSIQQASTMNTKLGSLTVPPAALPVFPVVFTMILAPTYNHLLLPLARKTTKTETGVTHLQRIGTGLVL…
Brassica rapa	Bra016993	BrNPF5.1	MEAAKVYTQDGTVDLQGRPVLASRTGRWKACSFLLGYEAFERMAFYGIASNLVNYLTTRLHEDTISSVRNVNNWSGAVWITPIAGAYIADSYIGRFWTFTASSLIYVLGMILLTMAVTVKSLRPTCTNGVCNKASSLQIAFFYTSLYTIAIGAGGTKPNISTFGADQFDNYSIGEKKQKVSFFNWWMFSSFLGALFATLGLVYIQENLGWGLGYGIPTVGLLVSLVVFYIGTPFYRHKVIKSDNIAKDLVRVPIVAFKNRKLQCPSDILELHEFDSHYYKSTGKRQVHQTSTFRFLDKAAIKSCSRESPCTVTKVEVAKRVLGLTLIWLVTLIPSTLWAQVNTLFVKQGTTLDRKLGSDFQIPAASLGSFVTLSMLVSVPMYDQYFVPFMRKKTGNPRG…
Brassica rapa	Bra007073	BrNPF5.10	MADSTSLIVNKQTKGGWNAAVFIMVVEMTERFAFYGLASNLMTFLTNELGQSTATAAKHINTWLGVSYLFPILGAFLADSILGRFKTVLLSSFVYLLGMVMLPLSVTVVASRLREKAFFTALYVMAVGEGGHKPCVMTFAADQFGEASAEEKATKTSFFNYWYLSIVLGSSIAVLVLIFIQERVSWSAGFSVIAGSVGIAVLIFLIGIPRYRKQVPVGSPLTRVAQVIVAASRKWRVSTTSHHHGICYEEGTEEDKSLESTTNAHLLAKTNQFRFLDKATIIDEVDNTSNKSRNPWRLCPVNQVEEVKLILRLVPIWISLIMFCATLTQLNTFFLKQGSMMNRTIGDHFTIPPAAFQSIVGVTILIVVPLYDRVFVPNVRKITNHHSGITSLQRIGVGL…
Brassica rapa	Bra005138	BrNPF5.11	MASFLRVIVLSWAFTVAWFTLWMLMIYLTKEMKLKFTDAAAIVNVFAGVSAVAHLGMQFLVDAFIGHFWMLCLSTLAFSFGFGFLAISASPILSGGAQKGLFYVALTVISVGIFGRSISLGVFTEDQLEDSGNNGNPAMLTSFVIGNVGNFVFPLLASTALPQISPWFVRFAVPAGCEVLAMLIFLSGACSYKREGPSGSPLTTVFRVFAASASKMSSGYQNNSNQLYEDTECDLDMKSHTSSLRCLDRAAMILQTEPLEQQRGNRWRLCRVTEVEQTKSVIRTFPLFTTSLISGIVFSLGNTFFLEQANHLDSKFGSWNLPLPLLLLFSEAARLGSRELCVMAAKRNAQAPKQTKTPYGIPVSIILSVFCCAIAAHVESKRLKVVRTQETVSMSVFWL…
Brassica rapa	Bra005151	BrNPF5.12	MEHKKIGSENQDSYDDQQKWVLDSSFDSKGHVPLRARTGAWRAAFFIIAIEFSERLSYYGLATNLVVYLTTILHQDLKTAIRNANYWAGVTTLMPLLGGFVADAYLGRYTTVLVATTIYLMGLVLLTLSWFIPGLKPCHQEVCLEPRKAHEIAFFIAIYLISIGTGGHKPSLESFGADQFDEGHAEERKMKMSYFNWWSAGLCAGILTAVIVIVFIEDRVGWGVASIILTAVMTISLLIFLVGKPFYRYRKPLGSPLTPMLQVFVAAFAKRKLPYPSDPSLLHEVSKAELNNGRLLSHTTHVKFLDKAAIIEDNTPQALQKQSPWRLATLTKVEETKLIINMIPIWLSVLVFGICAAQASTFFIKQATVMDRHVSGKNSFTIPPASIYCLTAITLIMYV…
Brassica rapa	Bra000027	BrNPF5.13	MKHNNNGSELQDSYNDQHNWVLDSSLDSRGHVPLRARTGAWKAALFIIAIEFSERLSYFGLATNLVVYLTTIIHQDLKTAVKNVNYWSGVTTLMPLLGGFVADAYLGRYTTVLVATTIYLMGLVLLTMSWFIPGLKPCHEEVCVEPRKAHEIAFFIAIYLISIGTGGHKPCLESFGADQFDDDHVEERKMRMSYFNWWNVCLCAGILTSVTFLVYIEDRVGWGVAGIIFTTIMAISLLIFLIGKPFYRYRTPSGSPLTPMLQVLVAAIAKRNLPYPSDPSLLHEVSKAEFTTGRLLAHTKHLKFLDKAAIIEENTPLDLQKQSPWRLVTLTKVEEAKLIINVIPIWFSTLVFGICATQTNTFFIKQAAIMDRHIAGNNSFTVPPASMFSLTALSLIISL…
Brassica rapa	Bra007035	BrNPF5.14	MEQSKNDIESYDDQQKWVLDSSLDSRGEIPGRARTGAWRAALFIIAIEFSERLSYFGISTSLVVYLTTILHQDLKMAVRNANYWSGVTTLMPLLGGFVADAYIGRYATVLLATIIYLMGLILLTLSWFIPGLKPCHEEVCVEPRRAHEIAFFIAIYLISIGTGGHKPSLESFGADQFEDDHPEERKMKMSYFNWWSAGLCAGVLTAVTIVVYIEDHIGWGVAGIILTVVMATSLLVFLIGKPFYRYRAPSGSPLTPMLQVFVAAVAKRHLPRPNDSSLLHELSREEYNKGRLLSRTEKLKFLDKAAIIENRGSENASAEKESPWKLATVTKVEELKLLINMIPIWFFTLAFGICATQSTTFFIKQAIIMDRHIGHNFIVPPSSMFALVALSMIISVTVY…
Brassica rapa	Bra003161	BrNPF5.15	MEHNKIDTEFQDSYNDQQKWVLDSSLDSRGEIPVRARTGAWRAALFIIAIEFSERLSYFGIATSLVVYFTTILHQDLKMAVRNANYWSGVTTLMPLLGGFVADAYLGRYATVLLATIIYLMGLILLTLSWFIPGLKPCHEEMCIEPRKAHEIAFFIAIYLISIGTGGHKPSLESFGADQFEDDHPEERKMKMSYFNWWSAGLCAGVLTAVTVIVYIEDRIGWGVAGIILTVVMATSLLIFLIGTPFYRYRAPSGSPLTPMLQVFVAAIAKRHLPYPSDTSLFHELSREEYTKGRLLSSTNNLKFLDKAAIIKNRGSENVMAEKESPWKLATVTKVEELKLLINMIPIWFFTLAFGICATQSSTFFIKQAIVMDRHIGHNFIIPPSSTFALVALSMIISL…
Brassica rapa	Bra014854	BrNPF5.16	MEHNKVDTKLQESSYDDQQKWVLDSSLDSRGGVPVRARTGAWRAALFVIANEFSERLSYFGIVTSLVVYLTTILHQDLKMAVRNANYWSGVTTLMPLLGGFVADAYLGRYATVLFATIIYLMGLILLTLSWFIPGLKACNQEICVEPRKAHEIAFFIAIYLISIGTGGHKPSLESFGADQFEDGHPEERKMKMSYFNWWSTGLCAGVLTAVTVIVYIEDRIGWGVAGIILTVVMATSLLIFLMGKPFYRYRAPTGSPLTPMLQVFVAAISKRHLPCPNDSSLLHELSREEYTKGRFLSSTNNLKFLDKAAIIENRGSENGMAEKKSPWKLATVTKVEELKLLINMIPIWFFTLAFGICATQGTTFFIKQAIIMDRHIGHNFIVPPSSMFALVALSMIIF…
Brassica rapa	Bra008728	BrNPF5.17	MAGGDKRRGLSKSCALLIVIAGIERYAFKGVASNLVTYLTDVVKMSNSRAATTVNTWSGFTFMLPLFSAPFADSYGDRFFTILASSSLYFVGLVGLTLTAFAGSRSTTKTISIFFLYTSLSLVALGLGVLNPSLQAFGADQLDHDLDHDHEQDHEQDQEPSSENKEVKSDRKSQFFQWWYFGVCAGSLLGVTVMSYIQDTFGWVLGFAIPTGSMLLLIFLFLCGCGVYVYADQGSDLKSRPFQRIFDTIKGVVTRRSKITLENNHDLNAMELELQGKPLCNCSNTEATSTTTTKSLAGDESSKTGFSSLKTVKLFLRLLPIWTMLLMFAVIFQQPATFFTKQGMAMKRNIGPNFKIPPATLQSTITLSIILLMPLYDKVLIPMAKKISKNEKGITVMTR…
Brassica rapa	Bra020908	BrNPF5.18	MMAEGEKRRGLSKSCALLIVIAGIERYAFKGVASNLVTYLTDVVKMSNSR AATTVNTWSGFTFMLPLFSAPFADSYWDRFFTILASSSLYFVGLVGLTY T AFDGSRSTTKTISLYFLYTSLSLIALGLGVLNPSLQAFGADQLDNDLD HD RETSLEVKSNRKSQFFQWWYFGVCVGSLLGVTVMAYIQDTFGWVLGF AIP TASMLLLILLFLCGCGVYVYADSGLDPKAKPFQRILEYIKGAARPV GRVQ I
Brassica rapa	Bra023494	BrNPF5.19	MMAEGEKRRGLSKSCALLIVIAGIERYAFKGVASNLVTYLTDVVKMSNSRAATTVNTWSGFTFMLPLFSAPFADSYWDRFFTILASSSLYFVGLVGLTYTAFDGSRSTTKTISLYFLYTSLSLIALGLGVLNPSLQAFGADQLDNDLDHDRETSLEVKSNRKSQFFQWWYFGVCVGSLLGVTVMAYIQDTFGWVLGFAIPTASMLLLILLFLCGCGVYVYADSGLDPKAKPFQRILEYIKGAVWRRSKITLVNNHDLNAMELELQEKPLCNCSNTASTTTSKTLANEKNCNHSFSGLETVKLLLRLLPVWTMLLTFAVIFQQPATFFTKQGMAMKRNIGPNFKIPPATLQSTITLSIILLMPLYDKVLIPIAKKITKNEKGIPVMERMGIGMFLSIIAI…
Brassica rapa	Bra004571	BrNPF5.2	MEAAKGYTQDGTVDLQGRPALASTTGRWRACYFLLGYEACERMAFYGIASNLVNYLTTRLHEDTISSVRNVNNWSGVVWITPIAGAYIADTYIGRFWTFTVSSLIYVLGMILLTMAVTVKSLRPTCRNGLCNKASSLQKAFFYMSLYTIAIGAGGTKPNISTFGADQFDDLAKKERKQKDSFFNWWTFSSFSGALFATLGLVYIQENLGWGLGYGIPTLGLLVSLVVFYIGTPFYRHKVIKSDNLAKALVRVPIAAFKNRKLHCPNDLLELHELDSHYYNSTGKHQVHHTPIFRYLDKAAIKTSSRESPCTVTEVEVAKRVLGLTLIWLVTLIPSTLGAQVNTLFVKQGTTLDRKLGSHFQIPAASLGSFVTLSLLLSIPIYDQYCETNKYVIFGRTWC…
Brassica rapa	Bra029525	BrNPF5.20	MSNSRAATTVNTWSGFTFMLPLFSAPFADSYWDRFFTILASSSLYFVGLV GLTYTAFDGSRSTTKTISLYFLYTSLSLIALGLGVLNPSLQAFGADQLD N DLDHDRETSLEVKSNRKSQFFQWWYFGVCVGSLLGVTVMAYIQDTFGW VL GFAIPTASMLLLILLFLCGCGVYVYADSGLDPKAKPFQRILEYIKGA VWR RSKITLVNNHDLNAMELELQEKPLCNCSNTASTTTSKTLANEKNCN HSFS GLETVKLLLRLLPVWTMLLTFAVIFQQPATFFTKQVK
Brassica rapa	Bra039125	BrNPF5.21	MERYAFKGVASNLVTYLTDVVKMSNSRAAKTVNTWAGFTSMLPLFSAPLADAYWDRFFTILASSSVYFVGLVGLTWTAFAGSRSATKTISTYFLYSSLCLVSIGLGVLNPSLQAFGADQLDHDLDKEFELLSGDQKDAKATRKTQFFQWWYFGVCTGSLMGVTVMAYIQDTFGWVLGFAIPGIAMFLLILLFLSGCGIYVYGAGTGLKTKTTPTPFEKILKFIKGRVVKKKKKQRSTYTLADEDDLDAMELELQERPLCECDDDAEPEDIEKASTTTPQKMDDESSKTGFSGVDTIKLVLRLLPIWTMLLMFAVIFQLPATFFTKQGMTMKRNIGPSFKIPPATLQSTITLSIILLMPLYEKILIPVTKRIKNNGQGISVMERMGVGMFLSIIAIVIAA…
Brassica rapa	Bra024519	BrNPF5.22	MAIAGVDNEAGTPLLSKTVDGSVDYRNEPAVRSSSGGWRSAGFIIGVEVAERFAYYGISSNLIMYLTGPLGQSTAAAASNVNAWYGTASLLPLLGAFVADSFLGRFRTILAASALYVLGLGLLTLSAMIPSDCKVANPLTSCSPPRFQVIAFFGALYLVALAQGGHKPCVQAFGADQFDEKDPEECKAKSSFFNWWYFGMCFGTLVTLWVLNYIQDNLSWALGFGIPCVAMVLALVVFLLGTSTYRFSIQRESRSAFARIGNVYVAAFKNWSVSASVVADAEESLGLISHSRSQQFSYLNKALVGTNGCSLDELEEAKSVLRLAPIWLTCLVYAVVFAQSPTFFTKQGATMERSITPSYKISPATLQSFISLSIVIFIPVYDRVLIPIARSFTHKPGGI…
Brassica rapa	Bra003896	BrNPF5.23	MAISTDAAAAELGNTAVRSSSGGWKSARLIIFVEMAERFAYFGVSSNLITYLTGPLGQPTAAAAANVNVWIGTMAFLPLLWAFVADGCLGRFRTIIISSSLYILGLGSLSFSAMIPSHSEDSDQLKVTLFFCSLFLIAIGQSGYKPCAKVFGADQFDSNDLKERKAKSSYFNWLMFGSCISITTTRLVSTYIQENVSWSLGFGIQCVSMLLALLLFLLGTTSYRFTVEREGKKNPFARIGRVFMEAIKNRRQHNSDIANSNETLLLLAKQSSEKFRFLDRAAISCELAEIEEAKSVLRLVPIWITCLVYAIVYAQSPTFFTKQGSKMDRSISPGLLVPAAALQCFINISVIVFIPVYDCLFVPITRSFTHIPSGITMLQRIGTGIFLSVIAMVVAALVE…
Brassica rapa	Bra003897	BrNPF5.24	MVITTDASGDELGNPAVRFYPGGWRSARLIIFVEMAERFAYFAIASNLITYLTGPMGESTAVAAANVNAWIGTISFLPLLWAFVADAFLGRFRTIIISSSLYILGLGLLSFSAMILSRSQAPDQLQVALFFVSLYLIAIGQGGYKPCIKVFGADQFDENDLNEAKAKSSYFNWLMFGNCVSISTTLFVSTYIQEKVSWSLGFGIQCVSMLLALFLFLLGTKTYRFSTTRGGKNNPFARVGRVFMEAVKNRRQDHLSLGNASESLPLHPHQSSEQFRFLNRAAISCDLAEIEETKAVLRLVPIWMSCLVYAIVNAQASTFFIKQGATMDRSISPGFLVPSATFQSFINISIVIFIPIYDRVLVPAARSFTQIPSGITMLQRIGTGIFLSIIAMVVAALVE…
Brassica rapa	Bra003895	BrNPF5.25	MSNTGVATEELGKTAVRSSSGGWRSARLIICVEMAERFAYYGISTNLITY LTGPLGESTASAAANVNAWSGTVSFLPLIWAFIADAFLGRFRTIIISSS L YVMGLGLLTFSTMIHSQELQVTLFFCSLYLVAIGQGGYKPCIKVFGAD QF DGNDIKEAKAKSSFFDWLMFGNCITILTSQLVSSYIQENLSWSLGFG IPS VSMLLALFLFLLGTTSYRVITERGGKKNPFARISRVFVEALKNRKQ TDVD NLKENLLLLPHQDSKEYR
Brassica rapa	Bra016085	BrNPF5.26	MALAGDELGNTLLPGKPAVRCSPGGWKSARLIIFVEMAEQFAFYGISSNLITYLTGPLGESTAAAAVNINAWSGTVSFLPLLWGFVADSFLGRFRTIIIASLLYILGLGLLSFSAMVPSPSQDSNQLQVTLFFVSLYLIALGEGGYTPCLKVFGADQFVGNDLEKSKAKSSFFNWLMFGSCVSILLTRLVSNYIQENLSWSLGFGIPGASMLLALVLFLLGTKTYRFTTERGGNKNPFARIIHVYMEAIKNRRQPDLDFANPNETLLLLAHQGSKQFRFLDRAAISCDLAEIEKAKAVLKLVPIWMSCLVYAVVCSQPYTFFTKQGSIMNRSVSPGLLVPAATLQCVTSIIMVAFIPIYDRLLVPIARSLTQNHLGITMLQRIGTGIFLSILAMVVAAL…
Brassica rapa	Bra003893	BrNPF5.27	MANVCDELEDSLHPGTTEGSMRSSSGGWKSARLIIGVEMAEHFAFYGISSNLITYLTGPLGESTAAAAANVNAWSGTVSFLPLLWGFIADSFLGRFRTILVASSLYILGHGQLSFSTMISSHHKDPSQLQVTLFFCSLYLIAIGHGGYKPCIRVFGADQLDGDALSSYFNWLMFGSCISVLTTRLISIFIQENLSWSLGFGIPSVSMLLSLLIFLLGTKNYRFSTARGEKKNPFARISHVFMEAVRNRGQPGLDIYNPNQTLLMVPVHDSKQLRMFSGHNCAYTNLVPLCMYYGRFLDKAAISCDLAEIEEAKAVLKLAPIWMSCLVYAIVCAQSHTFFTKQGATMDRSISPGLLVPAATLQCFINLTMIIFIPIYDRLLVPIARSFTQCPSGITMLQR…
Brassica rapa	Bra003894	BrNPF5.28	MSISEAADEAGTTLLNGIVDSSVDFRGKPSVRFTSGGWRSSGYIIGAEVAEKFAYLGIASNLITYFTGPLEMSTASAASNVNLWLGTAAFLPLIWGSIADSFLGRYRTILLTSSLYILGLGLLTFSATIPSLRKDQETLVSCVSNLKVTIFFSALYLIAIGEGGFKVCIRAFGADQFDEQDPKESKAKSVYFNWSYFARSAGILTTRLISNYVQENLSWALGFGIPCLSMMLSLFLFLLGTHTYRFSTGGEGRKHTNPFVRIGRVFVAAAKNRQQTSSETYLLVPTESSKTFRFLDRAAISCDSREVEEAKAVLSLVPIWMCCLVFGIVYAQSPTFFTKQGSTMDRSISSTLLVPAATLQCFINLSILAFIPIYDRLFVPMARSITHRPAGITTLQRIS…
Brassica rapa	Bra008011	BrNPF5.29	MLIAGDELGNTLPPGNLAVRSTSGGWKSARLIIFVEMAEQFASYGISSNLITYLTGPLGESTAAAAANINAWSGTEAFLPLLWSFVADSFLGRFRTIIISSSLYILGLGLLSFSAMIPSHSKDSNQLQVTLFFISLYLIAIGKGGFSPCIKVFGADQFDGNDLKELKAKSSFFNWLMFGSCVSILTTRLISNYIQENLSWSLGFGIPGASMLLALLLFLLGTKTYRFTTERGGNKNPFARIIRVFIETVKNRRQPDLHIANPNETLLLVAHQSSKQFRFLDRAAASCDLSEIEDAKAVLKLVPIWINCLVYSTVCSQIPTFFTKQGSTMNRYISPGILVPAATLQCVLSLAMVVFIPIYDRLLVPIARSFTQNPLGITTLQRIGAGMFLSNIAMVVAAF…
Brassica rapa	Bra000187	BrNPF5.3	MEDANVYTQDGTVDLQGRPVLASKTGRWKACSFLLGYEAFERMAFYGIASNLVNYLTTKLHEDTISSVRNVNNWSGAVWITPIAGAYIADSYIGRFWTFTASSLIYVLGMILLTMAVTVKSLRPTCANGVCNKASSLQIAFFYMSLYTIAIGAGGTKPNISTFGADQFDNYSLKEKKQKVSFFNWWMFSSFLGALFATLGLVYIQENLGWGLGYGIPTLGLLVSLMVFYIGTPFYRHKVIKSENLAKDLVRVPIAAFKNRKLHCPNDVLELHELDSHYYKSTGKHQVHHTLIFRFLDKAAIKTCSGESPCTVTKVEVAKRVLGLTLIWLVTLIPSTLWARVNTLFVKQGTTLDRKLGSHFQIPAASLGSFVTLSMLLSVPMYDQYFVPFMRKKTGNPRG…
Brassica rapa	Bra003898	BrNPF5.30	MATTAATPLLEEHVMDAVDHDGLVADRSNTGRWTAAWFIIGVEVAERFAYYGIASNLISYLTGPLGQSTAVAAANVNAWSGISALLPVLGAFVADAFLGRYRTIIIASLIYVLGMALLTLSALLVPITSENEKVASSSLLNVLFFFSLYLVAIGQSGHKPCVQAFGADQFDEKDPREQRDRSSFFNWWYLSLSAGICLAIVVVVYIQEAVGWALGFGIPCVFMVISLFLFVVGRRSYRYSKRRHEKETNPFTRIGRVFFRAFKNRRLSQVQTELEANPPQGSPEKLRCLSKALLAPHASTEEDNVCSVSDVEDATALVMLIPVWVTTLGYALPYAQYMTFFTKQGATLERTIFPGVKIPSASLQVLIGIAIVLFVPIYDRVLVPVARSITKDPCGITTL…
Brassica rapa	Bra008009	BrNPF5.31	MTSTAETPLLEEYVTDAVDHGELPAGRSSTGRWSAAWFIIGVEVAERFAYYGIASNLINYLTGPLGLSTAVAASNVNAWSGISCLLPVLGAFVADAFLGRYRTIIIASLVYVLGLALLTLSTCLVPISTPSEHIASVASSSPSSLLNLLFFFSLYLVAIGQSGHKPCVQAFGADQFDEKDPKERLERSSFFNWWYLSMCAGVSLAILVVVYIQEAVSWALGFGIPCVFMVVSLVLFVLGRRKYRYVRRRHEDETNPFTRIGRALLAPSACRASDVEDATALVRLIPVWLTTLTYAIPYAQYMTFFTKQGVTMERTIVPGVKIPPASLQVLMGFLIVICVPIYDRVLVPVSRYITKDPCGITMLKRIGTGMVLSSLTMVVAAMVESKRLETAKAYGLIDQ…
Brassica rapa	Bra011003	BrNPF5.32	MSTPEEEVGLLEDLVNDSVDHRGNPAVRSSTGGWRSASLIIGVEVAERFSYVGIACNMITYLTEQLGQSTANAAVNVNTWIGTASTLPIIGAFLADAYLGRYRTILGSSLIYILGIGLLTLSASLTLMGSSENRKPSFLMNVLFFCSLYLVAIAQGGHKPCVQAFGADQFDSDHPKERLARGSFFNWWFLFLSGGIAISILVMVYIQSNVNWAFGFGIPCLFMVMALAIFFLGRKTYRYPKRNHEKTNNGFVRIGRVFFGAIKNRKLMNLNKAVLLGEEGVEPCSDVDVEDAKGLVRLIPIWITSMVSMIPYAQYSTLFTKQGVTVDRRILPDLEIPPATLLSFVSISVLISVPIYEHVFLPIARKITKKPNGITMLQRIGAGMVLTCVNMVLAALVEA…
Brassica rapa	Bra011004	BrNPF5.33	MSIPEEEVGLLEDIVNDSVDHHGNPAVRASTGGWRSACLIIGVEVAERFAYVGIACNMITYLTEQLGQSTANAAVNVNTWSGTASTLPIIGAFVADAYLGRYRTILGSSLIYILGLGLLTLSASLTLMGSSEERKPSILMNVLFFCSLYLVAIAQGGHKPCVQAFGADQFDSDHPKERIARGSFFNWWFLFLSGGIAVSILVMVYIQSNVNWAFGFGIPCLFMVMALAIFFLGRKTYRYPKRSHEKNNNGFVRIGRVFIVAFKNRKLISLKHSGQLEFLAKAMLLGEEGVEPCNNMDVEDAKGLGSPWTEESCRAWRSLQLLFCPSMLQRIGTGMVLTCVNMVLAALVEAKRLRIAEEHGLIDKPDVTIPMSIWWFVPQYMLVGMIEVFGLVGAQEFFY…
Brassica rapa	Bra016375	BrNPF5.34	MKKPEEEASLLEDYVSDSVDHRGSPAAKSSTGGWRSAWFIIGVEVAERFAYFGIACNLINYLTGPLGQSTAAAAVNVNTWSGTASMLPILGAFVADAYLGRYRTILAASLIYILGLGLLTLSASLILTGESEQRVNVSAKPSVSVNILFFCSLYLVAIGQGGHKPCVQAFGADQFDSGDPKEVISRGSFFNWWFLSLSAGISLSIIVVAYVQDNVSWAYGFGIPCLFMVMALVMFLLGRKSYRYPKGNREESSNAFARIGRVFFVAFKNRKLSLAGSGLGQGLLEDGPSEKHSGRLEFLAKAMIAREDGAEPCSGRDVEDAKALVRLIPIWITSVVSTIPYAQFMTFFTKQGVTVDRRILPGLEIPAASLLSFIGVSILISVPFYEHVFLPLARMITKK…
Brassica rapa	Bra012334	BrNPF5.35	MAIEEEVAFLEDYVSDSVDYRGVPAGKLSTGGWRSAWYIIGVEVGERFAYFGIASNLITYLTGPLGQSTATAAVNVNTWSGTASMLPVVGAFVADAYLGRYRTIVIASLIYILGLGLLTLSAFLIIIRISEQRNDSVKTFFWVNILFFCSLYMVAIGQGGHKPCVQAFGADQFDSRDSKERISRGSFFNWWFMTLSAGITLSFLVVVYVQDNISWALGFGIPCLFMVMALALFLLGRKTYRYPKEDHKEKNALARIGRVFVTAYKNRKLNLADPGLGESLLEDGSSQKCRGWLECLGKALLPGEGGVEPCNRKDVEDAMALVRLIPIWITSVISTIPYAQYSTFFTKQGVTVDRKILPGFEIPPASFQSFIGVSILISVPTYERVFLPLARYITKKPFG…
Brassica rapa	Bra024520	BrNPF5.36	MATPEEEVALLEDYVSDSVDHHGFPAGKLSTGGWRSAWYIIGVEVGERFAYFGIASNLITYLTGPLGQSTATAAVNVNTWSGTASMLPVLGAFIADAYLGRYHTIVVASLIYILGLGLLTLSAFLILIRISEQRNDTVKSFFWVNILFFCSLYMVAIGQGGHKPCVQAFGADQFDSGDSKERISRGSFFNWWFMTLSAGITLSFLVVVYVQDNVSWALGFGIPCVFMVMALALFLLGRKTYRYPRGNHKEKKNAFARIGRVFVAAYKNRKLNLSDSGLSQGLLEDGSSQKRKGWLEFLAKALLSGEGGAEACSIKDVEDAMALVRLIPIWITSVISTIPYAQYSTFFTKQGVTVDRKILPGLEIPPASFQSFIGVSILISVPTYERVFLPLARYITKKP…
Brassica rapa	Bra017582	BrNPF5.4	MAYYGISSNLVIYMTTKLHQGTVKSSNNVTNWVGTVYLTPILGAYVADAHLGRYRTFVISSTIYFLGMLVLTLSVSIPGLKPPECSMANAEDCEKASVLQLAVFFGALYTLAIGTGGTKANISTIGADQFDETDPKEKIQKMSFFNWWMFSIFFGTLFANTVLVYVQDNVGWGWGYGIPTLGLAISIFVFLLGTPFYRHKLPTGSPFIKMTRVIVASFRKANAPMARDHTQLHELPSMEYERKGTFPIQSTKSLRFLDRASLKTGTTDQWNLCTITEVEETKQMLNIFPAMFATFVPSAMVAQVNTLFVKQGTTLNARIAGNFSIPPASLSAFVTVSILVSIVLYDRVFVKITRKFTGNPRGITLLQRMGIGIVFHILLMTVACFTERYRLKVAADHGL…
Brassica rapa	Bra017583	BrNPF5.5	MTVEEAGDDHTKDGTVDLQGNPVRRSIRGRWKACSFLVVYEAFERMAYYGISSNLVIYMTTKLHQGTVKSANNVTNWVGTVFLTPILGAYVADAHLGRYRTFVISSTIYFLGMLVLTLSVSIPGIKPPECSMANAEDCEQTSILQLAVFFGALYTLAIGTGGTKANISTIGADQFDETDPKEKIQKMSFFNWWMFSIFFGTLFANTVLVYVQDNVGWGWGYGIPTLGLAISIFVFLLGTPFYRHKLPTGSPFMKMTRVIVASFRKANAPMARSLTQFHELPSMEYERKGTFPIQPTKSLRFLDRASLKTGITDQWNLCTITEVEKTKQRLNMFPAMFATFVPSATVAQVSTLFVKQGTTLNARIAGNFSIPPASLTAFVTVSILVSIVLYDRVFVKVTR…
Brassica rapa	Bra022013	BrNPF5.6	MALQEEGDDYTKDGTVDLRGNPVRRSQRGRWKACSFVIVYEMFERMAYYGISSNLVIFMTTKLHQGTVQSSNNVTNWVGTIFLTPILGAYVADAHLGRYLTFVISSAICFLGMLVLTLSVSIPGMNPPECSTTSAEDCEQASVLQLALFFGALYILAFGTGGTKPNISTIGADQFDEWDPKEKMQKISFFNWWMFGIFFGTLFANTILIYVQDNVGWGWGYGLPTLGLAISISVFLLGTPFYRHKLPTGSPFLTMARVIVASFRKAKAPTPRDPTRFHEPSSLEYERKGTFPIHSTQSLRFLDRASLKTGTTGQWDLCTTTEVEETKQMLNMLPTMGITFVPSAMIAQINTLFVKQGTTLNTMIVGNFSIPPASLSAFGTVSFLVSIVIYDRVLVKIAQ…
Brassica rapa	Bra022016	BrNPF5.7	MALEEAGDDYTKDGTVDLRGNPVRRSQRGRWKACSFVVDNVGWGWGYGLPTFGLAISISVFLLGIPFSRHNLPMGSPFLKMAARVIVASFRKARAKMPHDHTRELPSLEYERKGTFPIQSTKSLRFLDKASLKTGITGQWNLCTTTEVEETKQMLNMLPVMCVTFVPSAMIAQINTLFVKQGTTLNARIIGNFSIPPASISAFVTVSLLVSIVLYDRVFVKIARKFTGNPRGITLLQRMGTGLIFHMLVMTVASFTERYRLKVAADHGLIHQTGVKLPLTIFVLLPQFVLMGMADAFLVVAKLEFFYDQAPESMKSLGTS*
Brassica rapa	Bra017585	BrNPF5.8	MTVEEVGDDYTKDGTVDLRGNPVRRSIRGRWKACSFVVVYEVFERMAYYGISSNLVIYMTTKLHQGTVNSSNNVTNWVGTSWLTPILGAYVADAHLGRYITFVISCAIYFSGMLVLTLSVSIPGIKPPECSTANAEDCKKASVLQLAVFFGALYTLAIGTGGTKPNISTIGADQFDVFDPKEKTQKLSFFNWWMFSIFFGTLFANTVLVYVQDNVGWALGYGLPTIGLAISISIFLMGTPFYRHKLPTGSPFTKMARVIVASLRKAKEPMTHDVAHFHELPSLEYERKGAFPIQPTSSLRFLDRASLKSGTTHKWNLCTITEVEETKQMLRMLPVLFITFVPSMMIAQINTLFVKQGTTLDRKITGNFSIPPASLGGFVTLSMLISIVIYDRVFVKLTR…
Brassica rapa	Bra022012	BrNPF5.9	MTLQEVGDDYTKDGTVDLRGNPVRRSQRGRWKACSFVIVYEIFERMAYYGISSNLVIFMTTKLHQGTVQSSNNVTNWVGTSWLTPILGAYIADAHLGRYITFVISSAIYFLGMALLTLSVSLPDLRPPTCTKTNVEDCEKASVLQLAVFFGALYILAIGTGGTKPNISTIGADQFDVFDPKEKIHKHSFFNWWMFSIFFGTLFATTVLVYVQDNVGWALGYGLPTLGLAISIIIFLVGTPFYRHKRPMGSPFTKMARVIVASLRKAQAPMSRDPTCFHELPLLEYESKRTFLIHPTRNLRFLDRASLKTGPTNKWSLCTTTEVEETKQMLRMLPVLFITFVPSMMLAQVITLFVKQGTLLNRHITSNFSIPPASLVGFTTFSMLVTIVIYDQIFVKLAR…
Brassica rapa	Bra023408	BrNPF6.1	MVVSEIKSPLTPGGCSSSSVHRKELSVFFLESDNRRLALGRGYTGGTTPVNIHGKPIANLSKTGGWIAALFIFGNEMAERMAYFGLSVNMVAFMFYVMHRPFESSSNAVNNFLGISQASSVLGGFLADAYLGRYWTIAIFTTMYLLGLIGITLGASLKMFVPDQSNCDQLSLLLGNCQPAKSWQMLYLYTVLYITGFGAAGIRPCVSSFGADQFDEKSKEYKTHLDRFFNFFYLSVTLGAIIAFTLVVYVQMEHGWGMAFGTLAIAMAISNALFFAGTPLYRHRLPGGSPLTRVAQVLVAAFRKRGAAFTSSEFIGLYEVPGLKSAINGSRKIPHTEDFRWLDKAALQLKEDGLEPSPWKLCTVTQVEEVKILIRLIPIPACTVMLSLVLTEYLTLSVQ…
Brassica rapa	Bra012052	BrNPF6.2	MESKGSWTVADAVDYNGLPADKSKTGGWITAALILGIEVVERLSTMGIAVNLGTGALAVATKLPELRPPTCHHGEACTPATAFQMTFLYIALYLIALGTGGLKSSISGFGSDQFDDKDPKEKAQMAFFFNRFFFIISMGTLMAVTVLVYIQDEVGRSWAYGICTVSMAIAIAVFLSGTKSYRYKKSQGSPVVQIFQIIAASIRKRKTELPQSIVYLYEDTPEGLRIEHTDQFRMLDKAAVVTEGDFEQTLDGIAIPNPWKLSSVTKVEEVKMMVRLLPIWATTIIFWTTYAQMITFSVEQASTMRRNVGNFQIPAGSLTVFFVAAILITLAFYDRVIMPFWKKWKGKPGFSSLQLMAIGLVLSTIGMAAAAIVEQKRLSVAKSSTQKTLPISVFLLVPQ…
Brassica rapa	Bra019744	BrNPF6.3	MSLPETKSQTLLDAWDFQGRPADRSKTGGWTSAAMILLTYLTETMHLGNA TAANTVTNFLGTSFMLCLLGGFIADTFLGRYLTIAIFAAIQATGVSILT L STIIPGLQPPRCNPTTSSHCVQASGIQLTVLYLALYLTVLGTGGVKAS VS GFGSDQFDKTEPKEQSQMTYFFNRFFFCINVGSLLAVTVLVYMQDDV GRK WGYGLCAFSIVLALSIFLTGTNRYRFKKLIGSPMTQVAAVIVAAWR NRQA RVAVGPVVSIRLGRCYRS
Brassica rapa	Bra016789	BrNPF6.4	MSLPETKSQTLLDAWDFQGRPADRSKTGGWASAAMILCIEAVERLTTLGIGVNLVTYLTGTMHLGNATAANTVTNFLGTSFMLCLLGGFIADTFLGRYLTIAIFAAIQATGVSILTLSTIIPGLRPPRCNPTTSSHCVQASGIQLTVLYLALYLTALGTGGVKASVSGFGSDQFDETEPKEQSQMTYFFNRFFFCINVGSLCAVTVLVYIQDDVGRKWGYGICALSIVLALSVFLAGTNRYRFKKLIGSPMTQVATVIVAAWRNRRLELPSDPSFLYDLDDVIAAEGAMKSKQKLPHTKQFRSLDKAAIKNQETAMTQNVFNKWTLSTLTDVEEVKQIVRMLPIWATCILFWTVHAQLTTLSVAQSETMDRHIGSFEIPPASMAVFYVGGLLLTTAVYD…
Brassica rapa	Bra026991	BrNPF6.5	MSLPETKTQTLLDAWDFQGRPADRSKTGGWASAAMILCIEAVERLTTLGIGVNLVTYLTGTMHLGNATAANTVTNFLGTSFMLCLLGGFIADTFLGRYLTIAIFAAIQATGVSILTLSTIIPGLRPPRCDPTTSSHCVQASGIQLTVLYLALYLTALGTGGVKASVSGFGSDQFDDTEPKERSQMTYFFNRFFFCINVGSLMAVTVLVYIQDDVGRKWGYGICALAIVLSLSIFLAGTNRYRFKKLIGSPMTQVATVLVAAWRNRRLELPSDPSFLYDLDDVIAAEGSMKSKQKLPHTNQFRSLDKAAIKDQEMAMTQNVYNKWTLSTVTDIEEVKQIVRMLPIWATCILFWTVHAQLTTLSVAQSETMDRHIGSFEIPPAAMAVFYIGGLLLTTAVYD…
Brassica rapa	Bra023868	BrNPF6.6	MVHVSSHGAKDGSEEAFDYRGNPPDKSKTGGWLGAGLILGSELSERICVMGISMNLVTYLVGDLHISSAKSATIVTNFMGTLNLLGLLGGFLADAKLGRYKMVAIAASVTALGVLLLTVSTTIPSMRPPPCDDFRRLHHQCVEAKGHQLALLYVALYTIALGGGGIKSNVSGFGSDQFDTSDPKEEKQMIFFFNRFYFSISLGSLFAVIVLVYVQDNVGRGWGYGISAATMVVAAVVLLCGTKLYRFKKPRGSPFTVIWRVGYLAWKKRNEGYPSNPSLLNGYDNTTVPHTERLKCLDKAAVVTNEKDSWSVSTVTQVEEVKLVVKLIPIWATNILFWTIYSQMTTFTVEQATFMERKVGSFTVPAGSYSAFLILTILLFTSLNERVFVPLTRMITKKP…
Brassica rapa	Bra031295	BrNPF6.7	MVHVSSHGAKDGSEEAFDYRGNPPDKSKIGGWLGAGLILGSELSERICVMGISMNLVTYLVGDLHISSAKSATIVTNFMGTLNLLGLLGGFLADAKLGRYKMVAISASVTALGVLLLTVATTIPSMRPPLCDDFRRLHHQCVEANGHQLALLYVALYTIALGGGGIKSNVSGFGSDQFDTSDPKEEKQMIFFFNRFYFSISLGSLFAVIVLVYVQDNVGRGWGYGISAATMVVAAVVLLCGTKLYRFKKPKGSPFTVIWRVCFLAWKKRNESYPSHQSLLNGYETTTVPHTERLKCLDKAAVVVEESSPSTKEFKEKDPWMVSTVTQVEEVKLVVKLIPIWATNILFWTIYSQMTTFTVEQATFMERKLGSFTVPAGSYSAFLILTILLFTSLNERVSV…
Brassica rapa	Bra002251	BrNPF7.1	MAAMDPRNNGYVAPLNDKERDEDIEVGEVVEVQDNQSVASLKSNDSDLKKKTNDGDTKEKGGWTNALILLGNQGLATLAFFGVGVNLVLFLTRVMGQGNAEAANNVSKWTGTVYMFSLVGAFLSDSYWGRYLTCTIFQIIFVLGVSLLSFTSWFFLIKPKGCGDGNFTCDPPSSLGVGIFYLSVYLVAFGYGGHQPTLATFGADQFGDNDKTSKAAFFSYFYFALNVGSLFSNTILVYFEDKGLWTLGFLVSLGAAIIALAAFLGPTKRYRYVKPCGNPLPRVAQVFVATARKWSVVRPENHQELYEVEGPESAIKGSRKIFHSSKFLFLDRAAVITDDDRSGTRNNAWRLCSVTQVEEAKCVMKMLPIWLCTIIYSVIFTQMASLFVEQGDVMNASIG…
Brassica rapa	Bra020906	BrNPF7.2	MYVGQLEFFNSHAPTGLKSFASALCMASISLGNYVSSLLVSIVMKISTRE DFLGWIPGNLNKGHLDRF
Brassica rapa	Bra013547	BrNPF7.3	MDQKVRQFEVCTQDGSVDRHGNPAIRAKTGKWLSAILILVNQGLATLAFFGVGVNLVLFLTRVMGQDNAEAANSVSKWTGTVYIFSLLGAFLSDSYWGRYKTCAIFQGSFVVGLVMLSFSTAALLLEPSGCGVEESPCKPHSTFKTVIFYLSVYLIALGYGGYQPNIATFGADQFDADDSVEGHSKIAFFSYFYLALNLGSLLSNTVLSYFEDQGDWPLGFWASTGSAFAGLVLFLTGTPKYRHFTPRESPWSRFCQVLVAATRKAKIDANYEDMNLYDSETQRTGDKKILHTSGFRFLDRAAIVTPDDDAEKVESGSTYNPWRLCSVTQVEEVKCVFRLIPIWLCTILYSVVFTQMASLFVEQGAAMKTNIKDFKIPASSMSSFDILSVAFFIFAYRR…
Brassica rapa	Bra038763	BrNPF7.4	MDQKVRHTEVCTQDGSVDRHGNPAIRAKTGKWLTAILILVNQGLATLAFFGVGVNLVLFLTRVMGQDNAEAANNVSRWTGTAYIFSLLGAFLSDSYWGRYKTCAIFQASFVAGLVMLSLSTGALLLEPSGCGVEESPCKPHSTVKTVIFYLSVYLIALGYGGYQPNIATFGSDQFDADDSVEGHSKIAFFSYFYLALNLGSLLSNTVLGYFEDQGAWPLGFWASAGSAFAGLVLFLAGTPKYRHFKPRESPWSRFCQVLVASTRKAKIDVNYDDMNLYDSETQRTGDKKILHTKGFRFLDRAAIVTPDDEAEKVESGSAYDPWRLCSVTQVEEVKCVLRLLPIWLCTILYSVVFTQMASLFVVQGAAMKTNIKDFRIPASSMSTFDILSVAFFIFAYRR…
Brassica rapa	Bra010165	BrNPF7.5	MMMKKEEEEETRDGTVDYYGRPSIRSNSGKWVAGIIILVNQGLATLAFFGVGVNLVLFLTRVLQQNNADAANNVSKWTGTVYIFSLVGAFLSDSYWGRYKTCAIFQVIFVIGLSSLSLSSYMFLIRPKGCGDEVTPCGTHSTMEITMFYLSIYLIALGNGGYQPNIATFGADQFDEEHPKEGYSKIAFFSYFYLALNLGSLFSNTILGYFEDEGMWALGFWASTGSAILALILFLLGTPRYRNFKPTGNPLSRFCQVLVAATKKSSMEAPSRGREEMYDEDRQGKNASGDTGRRIVHTDEFKFLDRAAYITARDLDDKKQGGVNPWRLCPVTQVEEVKCILRLMPIWLCTIIYSVVFTQMASLFVEQGAAMKTTVSDFKIPPASMSSFDILSVALFIFI…
Brassica rapa	Bra023267	BrNPF7.6	MMKKKGEGEETRDGTVDYYGRPSIRSNSGQWVAGIIILVNQGLATLAFFGVGVNLVLFLTRVLQQNNADAANNVSKWTGTVYISSLVGAFLSDSYWGRYKTCAIFQVIFVIGLSSLSLSSYMFLIKPRGCGNEVTPCSTHSTMEITMFYLSIYLIALGNGGYQPNIATFGADQFDEEHPKEGYSKIAFFSYFYLALNLGSLFSNTILGYFEDEGMWALGFWASTGSAVLALILFLVGTPRYRHFKPTGNPLSRFCQVLVAATKKSSVEAPSRGREEMYDEDRQEKNDSVNNTGRRIMHTDEFKFLDRAAYITARDLDDKKQGGVNPWRLCPVTQVEEVKCILRLMPIWLCTIIYSVVFTQMASLFVEQGAAMKTTVSDFKIPPASMSSFDILSVALFIF…
Brassica rapa	Bra007050	BrNPF8.1	MEESDVYTEDGTVDIHKNPANKKTTGNWKACRFILVNVCCERFAYYGMSKNLVDYLKSRLNQGNATAANNVTNWFGTCYITPLIGAFLADAYLGRYWTIATFVFIYVFGLTLLTLSASVPGLKPGNCNSDTCHPSSDQTAVFFVALYMIALGIGGIEPCVSSFGADQFDENDEAEKLKKSSFFNWFYFSANVGAFVATTVISWIQMNIGWGWGFGVPTVAMVIAVMFFFSGSRYYRLQRPQGNPLTRIFQVIVAALRKMSVEVPEDKSQLFEIADDASNITGSRKLEHTDNLKFFDKAAVESQSDSINDGEVNPWRLCSVTQVEELKCIITLLPFWASGIVFATVYSQLNTLFVLQGNTMDQHMGKHFEIPSDSLSLFTTVSVLFCTLVYDQFIVPFAR…
Brassica rapa	Bra014838	BrNPF8.2	MEEEKDVYTEDGTVDIHKNPANKKKTGNWKACRFILGNECCERLAYYGMGTNLVNYLESRLNQGNATAANNVTNWSGTCYITPLIGAFLADAYLGRYWTIATFVFIYVSGMTLLTLSASVPGLKPGNCNGDTCHPNSGQTAVFFVALYMIALGTGGIKPCVSSFGADQFDENDEAEKLKKSSFFNWFYFSINVGALVAATVLVWIQMNVGWGWGFGVPTVAMVIAVVFFFLGSRYYRLQRPGGSPLTRIFQVIVAAFRKVSVTVPEDKSLLFETADDESNITGSRKLEHTDNLKFFDKAAVESHSDSIKDGEVNPWRLCSVTQVEELKSIITLLPVWASGIVFATVYSQMNTMFVLQGNTMDQHMGKNFEIPSASLSLFDTVSVLFWTPVYDQFIVPFA…
Brassica rapa	Bra009631	BrNPF8.3	MDSEYTQDGTLDIHKKPANKNKTGTWKACRFILVTECCERLAYYGMSTNLVNYIEKHLSMGNVAASNSVTNWSGTCYATPLIGAFLADAYLGRYWTIASFVVIYICGMTLLTLSASVPGLTPTCHGENCHATEFQIAITFVALYLIALGTGGIKPCVSSFGADQFDDTDEEEKESKSSFFNWFYFVINVGAMFASSVLVWIQMNVGWGWGFGVPTVAMAVAVLLFFAGSKFYRLQKPGGSPITRMLQVIVASFRKSKVRVPEDAALLYEIHDAESSIQGSRKLEHTPKLTFFDKAAVETETDENKEAAKSGWKLCTVTQVEELKALISLLPVWASGIVFAAVYSQMSTVFVLQGNTMDQSMGPNFTIPSASLALFDILSVLFWTPVYDQLIVPLARKFT…
Brassica rapa	Bra024838	BrNPF8.4	MGSIEEESPLIEEGLISQEPKLYAQDGSVDLHGNPPLKEKTGNWKACPFILGNECCERLAYYGIAGNLITYLTTKLHQGNVSAARNVTTWQGTCYLTPLIGAVLADAYWGRYWTIACFSGIYFIGMSALTLSASVPALKPAECIGTFCPSATPAQYAMFFGGLYLIALGTGGIKPCVSSFGADQFDDTDSRERVKKASFFNWFYFSINIGALVSSSLLVWIQENRGWGLGFGIPTVFMGLAIASFFFGTPLYRFQKPGGSPITRISQVVVASFRKSTLTVPEDAMLLYETQDKNSAIAGSRKIEHTDDCQYLDKAAVISEEESRAGDFSNSWRLCTVTQVEELKILIRMFPIWASGIIFSAVYAQMSTMFVQQGRAMDCKIGSFQLPPAALGTFDTASV…
Brassica rapa	Bra017427	BrNPF8.5	MGSIEEEEAPLIEQGLISQAPKLYAEDGSVDLHGNPPLKAKTGNWKACPFILGNECCERLAYYGIAGNLITYLTTKLHQGNVSAATNVTTWQGTCYLTPLIGAVLADAYWGRYWTIACFSGIYFIGMSALTLSASVPALKPAECIGTYCPSATPAQYAMFFSGLYLIALGTGGIKPCVSSFGADQFDDTDSRERVRKASFFNWFYFSINIGALVSSSLLVWIQENRGWGLGFGIPTVFMGLAIVSFFFGTPLYRFQKPGGSPITRISQVVVASFRKSTLKVPEDAALLYETQDKNSAIAGSRKIEHTDDCKYLDKAAVISDEESKSGDFSNSWRLCTVTQVEELKILIRMFPIWASGIIFSAVYAQMSTMFVQQGRAMDCKIGSFQLPPAALGTFDTAS…
Brassica rapa	Bra026817	BrNPF8.6	MGSVAEEQSLIGQVLIQEELKLYAEDGSVDIKGNPPLKDRTGNWKACPFILGNECCERLAYYGIAINLITYLTTKLHQGNVSAARNVTTWQGTCYITPLIGAVLADAYLGRYWTIACFSSIYFLGMSALTLSATVPYLKPADCVGDSCPSPTTAQNITFFLGLYLIALATGGIKPCVATFGADQFDDSDSSERVRKSSFFNWFYFCINIGSFGSSGLVLVQENIGWGLGFGIPTIFMGLAIICFFFGTPLYRFQKPRGSPITRICQVLVASFRKMNLEVPEDTTLLYETETQNLSYAVVQSRKLEHTDDYKYLDKAAVISAQEANSGDLLSPWSLCTVTQVEELKILIRMFPIWASGILFSSLHAQVSTMFVQQGRAMNCNIGSFKIPPATLGVFDCIT…
Brassica rapa	Bra026201	BrNPF8.7	MGSVEEEQSLIEQGSIQEELKLYAEDGSIDINGNPPLKDRTGNWKACPFILGNECCERLAYYGIAINLITYLTAELHQGNVSAARNVTTWQGTCYITSLIGAVLADAYWGRYWTIASFSSIYFIGMSALTLSATVPYLKPSDCIGDFCPSPTTPQYLTFFLGLYLIALGTGGIKPCVSSFGADQFDEKDPSERVRKSSFFNWFYFCINTGAFGSFLLVLVQENIGWGLGFGIPTVFMGLAIISFFFGTPLYRFQKPKGSPITRICQVLVASYRKTNLKVPEDRTLLYETETQELFVASRKLEHTDDYKYLDKAAVLSLEEARSLEFFNPWSLCTVTQVEEVKILIRMLPIWASGIIFSSLYAQATTMFVQQGRAMNCNIGSFKIPPATLGVFDCVTVLI…
Brassica rapa	Bra017428	BrNPF8.8	MGSIEEERPLFEQGFVLLQEVKLYAEDGSVDIHGNPPLKQKTGNWKACPFILGNECCERLAYYGIAKNLVTYFTTKLHETNVSAARHVMIWQGTCYITPLIGALIADAYWGRYWTIACFSAIYFTGMATLTLSASLPGLKPAECIGSLCPPATTTQYSVFFAGLYLISLGTGGIKPCVSSFGADQFDDTDPHERPSKTSFFNWFYFSINIGAFVSSTLLVWVQENCGWGLGFLIPTVVMGLSLVSFFCGTPLYRFQKPGGSPVTRVCQVLVAAYLKMSLKFDEEDHTLLFETQDKHSAIPGSRKIEHTDGYKKISCLDKAAVITEHDVTNGVTPNPWKLCTVTQVEEVKILLRMFPIWVSGIVFTALQSQIYTLFVQQGRSMKHTIGSFEIPPATLGMF…
Brassica rapa	Bra026620	BrNPF8.9	MGSIDEETSLLEAEQSLLQEEVKLYAEDGSVDINGNPPLKQKTGNWKACPFIFANECCERLAYYGIAKNLITYFTNELHETNVSAARHVMTWQGTCYITPLLGALIADAYWGRYLTIACFSAIYFIGMVALTLSASIPGLKPAECIGSICPPATTSQQAVLFSGLYLIALGTGGIKPCVSSFGADQFDQTDPNERDRKASFFNWFYFSINVGAFVSSTLLVWVQENCGWELGFMIPTVFMGLATASFFFGTPLYRFQKPRGSPITRACQVLVAAYRNMNLRLPEENHTPLSEVTDGYKFLDKAAMISEEDTIHDPWKLCTVTQVEEVKIILRLFPIWASGIIFSVLHSQIYTLYVQQGRSMQRTIGSFEIPPATLGMFDTASVLITVPIYDRLIVPFVR…
Glycine max	Glyma05g35590.1	GnNPF1.1	MEMSSMEQKKATELVERKKGGYRTIPFIIANETFEKVANVGLHVNMILYLLQEYHFDPATGAIIIFLWNALSNFFPIFGAFLSDSWLGRFRVIALGIVIDLVGLVVLWLTAIFRHARPQCDVEPCANPTTLQLLFLFSSLALMALGAGGIRPCTLAFTADQINNPENPHNERTMKSLFNWYYASVGISVTVSMTFIVYIQVKAGWVVGFGIPVALMTFSAIMFFLGSCLYKKVKPNKSLLTSLAQVIVAAWKNRHLPMSPKNSDIWYFHNGSNLVQPTGKARFLNKACMMKNREKDLDSGEMPIDPWSLCTVRQVEELKAIIKVLPIWSTGIILATSISQQSFSIVQAQTMNRVVFHMTIPPTNFAAFIILTLTIWVVVYDRILVPLFPKERVLTVKQR…
Glycine max	Glyma04g08770.1	GnNPF1.10	MEGLSEMESVIEEPLLSKQNSNAKGGFRTLPFIIANEAFERLASLGLMPNMILYLTREYGMQTAGATNFLLLWSAASNFTPFVGAVLSDSYVGRYSMIAFGSIASLLGMVLLWLTTLIPLSKPLCNQFTNSCNNSPTTIHLLILHSSFALMSIGAGGIRSSSLAFGVDQLSKRDKNAGIKESYFSWYYAIVAMSSLIGLTVVVYIQDNMGWAVGFGIPVILMFVATASFFLASPFYVMVEVKRNMLSGLAQVLVASYKNRLLQLPQETENGIYHLEKDSDLLMPTEKLRFLNKACLIRNSLQDLTPEGRALNPWNLCTVDQVEELKALIKIVPIWSTGIMMGVNISQGSLLVLEASSMDRHITSNFEIPSGSFVTFMIVSLVLWVIIYDRILVPVASKI…
Glycine max	Glyma17g27590.1	GnNPF1.11	MFPDLKPSCESYMLDCNSGTPAQQALLFLSMGLISIGAGCVRPCSIAFGADQLNIKERSNDEKLLDSYFNWYYTSIAISTVIALSVIVYIQENLGWKIGFGLPALLMFISAVSFILGLPFYVKVKPSHSLLTTFVQVAVVAVKNRKLSLPDSNFVQYYQDHDSELMVPTDSLRCLNKACIKIPETVSISNPDGSVSDPWSQCTVEQVESLKSLLRILPMWSTGVLMMVSQGSFSTLQANTMDRRLFGNFKMPAGSFNLIMVLTLSIVIPLYDRIMVPLLAKYRGLPRGFGCKTRIGIGLLFVCSAKATSAVVETMRRNAAIEQGFEDQPNAVIDMSVLWLFPEFVLLGIGEAFNSVAQVEFFYTCIPKTMSSFAMALFTLELAAANVVGSVLVSIVDKV…
Glycine max	Glyma14g19010.1	GnNPF1.12	MMDSSGATNEKLLENGTPSSSQMRKGGLRTMPFIIVNESLEKVASYGIMPNMILYLRDEYRMSIAKGTSVIYTWTAASDILSIFGAFLSDSYLGRFLVIAIGSFSSLLGLTMLWLTAMIPDLKPTRESDMLGCNSATAVQLALLFFSMGLISIGAGCVRPCSIAFGADQLTIKERSNDERLLDSYFNWYYTSIAISSMIALSVIVYIQENLGWKIGFGLPALLMFISAASFILGSPFYVKVKPGHSLLTTFVQVAVVAVKNRKLSLPDCNFDQFYQDRDSEPMIPTDSLRCLNKACIKNTGTVSNPDVSVSDPWSQCTVGQVESLKSLVRLLPMWSSGVLMMVSQGSFSTLQATTLDRRLFGNFKMPAGSFNLIMILTLSIVIPLYDRIMVPLLAKYRG…
Glycine max	Glyma17g25390.1	GnNPF1.13	MESSGAANEKLLENGTSSDKPTKGKGGLRTMPFIIVNECLEKVASYGIMPNMILYLSNDYGMAIVEGTKVINTWSAMCSVLSLFGAFLSDSYFGRFIVICIGSFSSLLGLTTLWLTAMIPELRPSCQSLMLGCNSASAAQLAVLFLSLGLISIGAGCVRPCSIAFGADQLTIKVRSNDERLLDSYFNWYYTSVGVSTVFSMSVIVYIQENLGWKIGFGIPAVLMLVSAISFILGSPFYAKVKPSHSLLTSFAQVVVVAVKNRKLTLPDCNFDQYYHDRDSELMVPTDSLRCLNKACIIRNPETISNPDGSVSDPWSQCTVEQVESLKSMLRILPMWSTGIFMITASQTSFSIIQANTMDRRLFGNFEMPAGSFSLISVITLTIIIPTYERVMVPLLAKY…
Glycine max	Glyma08g04160.3	GnNPF1.2	MEMPMEQKKATELLERKKGGWRTMPFIIGDDPFQANETFEKVAVVGLRVNMILYLLQEYHFDPATGTIIMFLWNALTNLLPIFCAFLSDSCLGRFRVIAMGTVIHLVGLVVLWLTTIIRHARPQCDTEPCANPTVPQLLILFSSLTLMALGASGIRSCTLAFTADQIYNPENPQNERTMKSFFNWYYLSVAISVTISMAFIVYIQVKAGWVVGFGISMGIVSLSAIMFFLGTSIYVKVKPNKSLLTGFAQVIVAAWKNRHLPLPPKNSDIWYFRNGSNLVQPTNKVRFLNKACIIKNREKDLDYEGRPNEPWSLCTVRQVEELKAIIKVLPIWSTGIILATTVSQQQFFIVQAGTMDRMVFGIDIPATNFALFMMLTLTMWVIVYDRILVPILPNQRIL…
Glycine max	Glyma05g35580.1	GnNPF1.3	MALGAGGIRACTLAFTADQINNHETPQNERTMKSFFNWYYVSVGVSVTISVDIYSVHSMKSNKSLLTGSAQVIVASWKNRYLHLPRQNSDIWYFHNGSNLVQPTNKVRTERKIWTRMPIDPWSLCTVRQVEELKAMFLNKACIIKNREKDLAYDGRPIDPWSQCTVRQVEELKAIIRVLPIWSTGIILATT
Glycine max	Glyma15g02000.2	GnNPF1.4	MEKEMEAALVHVETTQQHMNPHVLRRKGGFITMPFIIANEALAKLASVGLMPNMVLYLIGDYRLRVLKATKIMFYWFAATNFAPVIGAFVADAYLGRFLAIGLGSILSFLDSKLVIFTALDLDCTNHGMAVMWLTTMVPEARPCSHCEESATTPQMAILLSCFALISIGGGGISCSLAFGADQLNQKSKPNNPRVLESFISWYIASQAIAVVFSLTGIVYIQDHFGWKLGFGVPAALMFLSTLMFFLISSRYVKQKPHSSLLTGFVQVLFVAYKNRNLSFPPKDSTCMYHHKKDSPLVAPTDKLRFLNKACIIKDREQDIASDGSASDKWSLCTIEQVEELKAIIKVIPLWSTGIMVSVSTSQTSLWLLQAKTMDRHITSSFQIPAGSFGVFIMLAVCV…
Glycine max	Glyma15g02010.1	GnNPF1.5	MDKEVELGSLEGEMATQHISQPQKRKGGLVTMPFIIANEALARVASLGLLPNMILYLMGTYRLHLAQATQILLWSHATSNFTPVVGAFIADSYLGRFLAVGLGSAITFLGMTLLWLTAMIPQARPPTCSSNKAGGCKSATGGQMAILISALALMSVGNGGLSCSLAFGADQVNRKDNPNNRRVLEIFFSWYYASAAISVIIALTGIVYIQDHLGWKVGYGVPAALMLLSTVSFLLASPLYVKNKVESSLFTGFVQVIVVAYKNRKLPLPPNNSPEHYHHKKESDLVVPTDKLSFLNRACVIKDREQEIASDGSASNPWKLCTVDQVEELKAIIKVIPLWSTGIMMSVNIGGSFGLLQAKSLDRHITSHFQVPPGSFSVVMVLTIFLWIALYDRAILPLA…
Glycine max	Glyma08g21810.1	GnNPF1.6	MKEATMEKEMELCTSEVEMASQHSPQPQKKKGGIVTMPFIMANEALASVANIGLQPNMILYLMGSYRFHLAKATQVFLLSSATSNLTPLIGAFIADSCLGRFLAVGLGSAISFLGMALLCLTAMIPQSRPPPCNPATERCKPATAGQMAMLISSFALMSIGNGGLSCSIAFGADQVNKKDNPNNQRALETFFSWYYASTAFSVIIALTVIVYIQDHFGWKVGFGVPAALMFMSTFFFFLASPLYVKNKIQGSLITGLAQVIVVAYKNRKLPLPPRNSAEMYHHRKDSDLVVPTDKLRFLNKACIIKDIASDGSASNPWSLCTIDQVEELKAIIKVIPLWSTGIMMSVNIGGSFGILQAKSLNRHITSHFEIPAGSFSVVIVFMVFIWVALYDRVIIPIA…
Glycine max	Glyma07g02150.1	GnNPF1.7	MEKEVEFCSSELEMASQHIPQPQRKKGGIVTMPFIIANEALASVAKIGLLPNMILYLMGSYKFHLAKATQVLLLSSATSNLTPLIGAFIADSCLGRFLSVGFGSSISFLGMALLCLTAIIPQARPPPCNPATERCKPATAGQMTMLISSFALMSIGNGGLSCSIAFGADQVNKKDNPNNQRALETFFSWYYASTAFSVIIALTVIVYIQDHFGWKVGFGVPAALMFMSTFFFFLASPLYVKNKVQGSLITGLAQVIVVAYKNRKLPLPPRNSAAMYHRRKDSDLVVPTDKLRFLNKACITKDPEKDIASDGSASNPWSLCTIDRVEELKAIIKVIPLWSTGIMVSVNIGGSFGLLQAKSLNRHITSHFEIPAGSFAVVIVFIIFIWVALYDRVIIPIAS…
Glycine max	Glyma07g02140.1	GnNPF1.8	MEKELELSSAQSRMDSQRISQPQRCGKGGLVTMPFIIANEALARVATLGLLPNMILYLMGNYNLHLGKATKILLLSVATTNFMPLPGAFIADSYLGRFLAVGLGSFITFLGMTLLWLTAMIPQARPPPCNSETERCESATPGQMAMLISSLALMSIGNGGLSCSLAFGADQVNRKDNPNNQRALEMFFSWYYASSAISVIIAFTGIVYIQDHLGWKLGFGVPAALMFLSTFFFFLASPLYVKNKTHNNLLTGFACVIVVAYKNRKLRLPHKISDGMYHRNKDSDLVVPSDKLRFLNKACFIKDSEKDIASDGSAYNRWSLCTVDQVEELKAIIKVIPLWSTGIMMYLNIGGSFGLLQAKSLNRHITPNFEVPAGSMSVIMIFTIFIWIALYDRVIIPLA…
Glycine max	Glyma08g21800.1	GnNPF1.9	MEMEVELSSAQPKMGSQLISQPQRCGKGGLVTMPFIIANEALARVATLGLLPNMILYLMGNYNLHLGKATKILLLSVATTNFMPLPGAFISDSYLGRFLAVGLGSFITFLGMALLWLTAMIPQARPPACNSQSERCESATPGQMAMLISSLALMSIGNGGLSCSLAFGADQVNRKGNPNNQRALEMFFSWYYASSAISVIIAFTGIVYIQDHLGWKLGFGVPAALMFLSTFFFFLASPLYVKNKTHSNLLTGFARVIVVAYKNRKLRLPHKISDGMYHRNKDSDLVVPSDKLRFLNKACFIKDSEKDITSDGSASNPWSLCTVDQVEELKAIIKVIPMWSTGILMYLNIGGSFGLLQAKSLNRHITPNFEVPAGSMSVIMIFTIFIWIALYDRLIIPLA…
Glycine max	Glyma13g40450.1	GnNPF2.1	MEDTLTCCGEAQNKRGGWISFPFTIGSTAGISVASAGIIGNLIVYLIREFNIKSIDAAQVANVANGSSSLFPIVAAIMADSFFGSFPVALVSSCVSFLGTVIIVLTTIIKSLKPDPCNNTGPNLCNPPSKFQHAVLYGGITLCAIGFGGARFTTASLGANQFNEAKHQDVFFNWFFLTWYITSIASFTGIFYVQDNVSWAWGFGICSAGNFIGLVIFLLGYRFYRPDNPKGSAFLDLARVLVASIRKWKSQLSSANKHYYSDHDGILTVQLPAATPGKRLRFFNRAALITDGDLQSDGSIEKPWRLCTVQQVEDFKAIIGILPLWSTSIFLSTPIGIQGSMTVLQALAMDRQIGPHFKFPAGSITVIPLISTSIFLTFLDRVVWPAWQKLNGNSPTTLQ…
Glycine max	Glyma02g02680.1	GnNPF2.10	MVYLTREFHLDQVYASNILNIWSGITNFFPLIGAFISDAYVGRFRTIAFASFSSLLGMVMVTLTAWLPELHPPPCTPQQQALNQCVKASTPHQGALLTGLCLLSIGSAGIRPCSIPFGVDQFDPTTDEGKKGINSFFNWYYTTFTVVLLITQTVVVYIQDSVSWKIGFAIPTVCMFCSIIMFFVGTRIYVHVKPEGSIFTSIAQVLVAAYRKRKVELPSEKHVDGVFYDPPLTGTQVFSKLPLTNQFRCLNKAAVIMEGEQNPDGSRANKWKVVSIQQVEDVKCLARIFPIWAAGILGFTSMAQQGTFTVSQALKMDRHLGAKFQIPAGSLGVISFITVGVWVPFYDRIMVPTLRRITKHEGGITLLQRIGIGMVFSILSMVAAALVEKVRRDLANANP…
Glycine max	Glyma01g04830.1	GnNPF2.11	MSASEDKGKKFSHSSWSLLCCRNGISSTTTSAAEREKNSEELSRNSSRSSSNKKPGGWKAMPFILGNETFERLAAFGLFANFMVYLTREFHLDQVYASNILNIWSGITNFFPLIGAFISDAYVGRFWTIAFASFSSLLGMVVVTLTAWLPELHPPPCTPQQQALNQCVKASTPHLGALLTGLCLLSVGSAGIRPCSIPFGVDQFDPSTDEGKKGINSFFNWYYTTFTVVLLITQTVVVYIQDSVSWKIGFAIPTVCMFCSIIMFFVGTRIYVHVKPEGSIFTSIAQVLVAAYRKRKVELPREKHVDGVFYDPPLIGTNVLSKLPLTNQFRGLNKAAVIMEGELNPDRSRANKWKLVSIQQVEEVKCLARIFPIWAAGILGFTSMAQQGTFTVSQALKMD…
Glycine max	Glyma18g16490.1	GnNPF2.12	MLAMEGNKKTKQYGLDSATSWFGSCISSCSSSEKVSTHRKLPRTASESSVTNPMKKRGGWKAIIFILGNETFERLAVFGLFANFMVYLTREFHLDQVYASNIISLWFGISNFTPLLGAFISDAYVGRFRTIAFASFGTLSGLIVVSLTSWLPELHPPSCTPQQLASRQCVRASSSQIGVLLMGLCFLTIGSAGVRPCSIPFGVDQFDPTTDEGRKGINSYFNWYYTTFTMVLLVTQTVVVYIQDSVSWRIGFGIPTVCMLCSIIMFFVGTRVYVHVKPEGSIFSGIAQVLVTAYKKRKLNLPMSEEKPDGVFYDPPLIGITVVSKLPLTKEFRALNKAALIMEGELNPDGTRVNQWRLVSIQQVEEVKCLARIIPIWAAGILSLISMTQQGTFTVSQAM…
Glycine max	Glyma03g08916.1	GnNPF2.13	MVILTLTIWMPQLHPPSCTSPQQCIPPTSTQLGILILGLYWLVVGTGGIGPCTILFAINQFDTTSPAGRKGVNNFFNWYYTSQTMVQLISLTAIVYLQNKNWISGFGTLSVLMIC*
Glycine max	Glyma18g16440.1	GnNPF2.14	MPSLQKKLLDEESLAESVPQAHSRKPGWKAMPYILGNDTIERLATFGMQANFVVYLMKVYNMDQVLSANILNAWLAVSNITPLIGAFIADAYLGKFLTITLASFASLVGMAIVMLTAWVPKFHPAPCSIQQQQFGECTGQTNFQMGVLMFGLFWLSIGTGGIRPCSVPFAVDQFDLTTAEGRHGSSSFYTLYYTTQTLIMLINQTLLVYIQDSVSWTLGFALPTVFILISIILLFAGTKVYAYVKPEGSNFSSMFEVLVAAQHKRHFHVPAAEDTEGAFYDPPLHDDSETKLPLTNEFRCLNKAAIVEENELNNDGSSKDPWRLCSVQQIEELKCLLKIMPIFITSIIVNIPIGQQAIFGVSQALKMDRNLGHNFEIHAGSVNVIMMLSIGVFLPIYDQ…
Glycine max	Glyma05g01430.1	GnNPF2.2	MENVMNTDSHCALELEHERTPAPPSASSASSASSASSREAGGWRSIKYIIGNESFEKLASMSLISNLTVYLVTNYNLSGIFVVNVVQIWNGSSNIFSIIGAFISDSYLGRFRTLLYGCFSSLLGILTITLTAGIHQLRPHTCQDKERPHCQLPQAWQLAVLFAGLGLLSIGAGGIRPCNIAFGADQFDTNTEKGREQLESFFNWWYFTFTIALVIALTAVVYIQTNISWTLGFAIPTACLGFSITIFLLGRHTYICKKPQGSIFTDMAKVIAAAFRKRNIQASGRAIYNPTPASTLEKDRIVQTDRFEFLDKAAIIADPSELNEQGMARNVWRLCSLQQVEHFKCLLGILPVWVAGICCFIVMDQQNTFGVLQVVQTKRSIGPHFKVPPGWMNLTSMIA…
Glycine max	Glyma18g41140.1	GnNPF2.3	MVNENHSSESQNHLPYLPHSSSARKKLGGWRAVRYILGNETFEKLASMSLIANLVLYLRTQYNMDTTVSVEVFNIWAGSANFLPLVGAYLADAYMGKFNMLLIGSIASFLGMVFMALGAGIPSLRPPSCPTQSNCIEPTGSQLAILYSGLALFAIGSGGLRPCNIAFGADQFDTKTEKGRAQLESFCNWWYFLFTVALLVALTVVVYIQTNISWFLGFVIPTVCFAFSLTIFLWGLNTYVRSKPKGSIITDLVKVAVAAGRKRHVKLDSELSFHDPPLASESEQSLTKLAHTNRFRYFDKAAVVTDPSERDSNEKTVDSWRLCSVQQVEELKSILATLPVWLAGIICFFSMGQASSFGILQALQTNKSIGPNFSVPPAWMGLVPMIALSLWIFLYEKIY…
Glycine max	Glyma17g10430.1	GnNPF2.4	MEKGSMENNEKHVTENDPKIDYRGWKAMPFIIGNETFEKLGAIGTLANLLVYLTTVFNLKNITATNIINIFNGSTNFATFIGAFLSDTYFGRYKTIGFCTFTSFLGLLVIQLTAVFKNLHPPHCGKEMKTCKGPTAGQMAFLVSGFGLLLIGAAGVRPCNLAFGADQFNPNTDSGKKGINSFFNWYFFTFTFAQMVSLTLIVYVQSNVSWAIGLGIPAALMLISCVVYFMGSKIYVKVEPSGSPIAGIVQVFVVAVKKRSLKLPAEHPMLSLFNYVPPMSVNSKLPYTFQFRLLDKAAIVTPKDKIKPDGSAADPWNLCSIQQVEEAKCVVRVLPIWFAAIVYHLVIVQMHTLLVFQALQSDRRLGSSNFKIPGASFNVFLMLSMTLWLPIYDRIVVPF…
Glycine max	Glyma05g01450.1	GnNPF2.5	MMTMEKESMENNEKHVTENDPKINYRGWKAMPFIIGNETFEKLGAIGTLANLLVYLTTVFNLKNITATNIINIFNGSTNFATFIGAFLSDTYFGRYKTIGFCTFTSFLGLLLIQLTAVFKNLHPPHCGKEMKTCIGPTAGQMAFLVSGFGLLLIGAAGVRPCNLAFGADQFNPNTDSGKKGINSFFNWYFFTFTFAQMVSLTLIVYVQSNVSWAIGLGIPAALMLISCLVYFMGSKIYVKVKPSGSPITGIVQVLVVAVKKRSLKLPAEHPMLSLFNYVPPMSVNSKLPYTFQFRLLDKAAIVTPKDKIKPDGSAADPWNLCSIQQVEEAKCVVRVLPIWFAAIVYHLVIVQMHTLLVFQALQSDRRLRRSSNFKIPGASFNVFLMLSMTLWLPIYDRI…
Glycine max	Glyma05g01443.1	GnNPF2.6	MNTIGERMTKRETSENDEEESLLKNENSGTDDDSKINYRGWKVMPFIIGNEIFEKLGAIGTLSNLLVYLTTVFNLENIMATNIINIFNGSTNFATLLGAFLSDAFFGRYKILAFCTMASFVGLFAIQLTAAVEKLHPPHCEESTICQGPTEGQMTFLKTGLGLLMVGAAGIRPCNLAFGADQFNPNTDSGKKGIASFFNWYFFTFTVAQMISLTIIVYIQSNVSWAVGLGIPSALMFVSSIIFFMGSKLYVKVKPSGSPITSIVQVIVVATKKRRLKLPEYQYPSLFNYVAPKSVNSKLPYTYQFRFLDKAAIMTPQDQINPNGSATDPWNLCSMQQVEEVKCLLRVLPIWVSGILYFVVIVQQHTILVFQALLSDRRIGQSGFLIPGASYYVFLMISV…
Glycine max	Glyma17g10441.1	GnNPF2.7	MNTVGERMTKRETSENDEEESLLKNENSGTDNESKINYRGWKVMPFIIGNEIFEKLGAIGTLSNLLVYLTTVFNLENITATNIINIFNGSTNFATLLGAFLSDAFFGRYKILAFCTVASFVGLFAIQLTAAIEKLHPPHCEESAICQGPTEGQMTFLKTGLGLLMVGAAGIRPCNLAFGADQFNPNTDSGKKGITSFFNWYFFTFTVAQMISLTIIVYIQSNVSWAVGLGIPSALMFVSSIIFFMGSKLYVKVKPSGSPITSIVQVIVVATKKRRLKLPEYQYPSLFNYVAPKSVNSKLPYTYQFRFLDKAAIVTPQDQINPNGSVTDPWNLCSMQQVEEVKCLLRVLPIWVSGILYFVVIVQQHTILVFQALLSDRRIGQSEFLIPGASYYVFLMISV…
Glycine max	Glyma05g01436.1	GnNPF2.8	MTGVEAMEKNEKSVTDEEPKINYRGWKVMPFIIGNETFEKLGTIGTLANLLVYLTTVFNLSSLAATNIVNIFNGSASLSTLLGAFLCDTYFGRYKTLGFSTMASFLGLLVIQLTAWIKKMHPPHCGRDSITCIGPTTGQMGFLLAGFGLLIVGAAGIRPCNLAFGVDQFNPNTESGKKGINSFFNWYFFTFTFAQMVSLSLIVYIQSNVSWAIGLGIPAALMLVSCTLYYMGSNYYVKVKATGPAPLTSIAQAIVVAVKKRRLNLSEYPLDSLFTYISPQSINSKLPHTSQFRLLDKAAIITPQDGINPDGSASDPWSLCSMQQVEELKCLLRVIPIWVAGIIFYVAIVQQNTMLVFQALQSDRRVLNTNFKIPAASYTIFQMLSLTIWLPIYDRILVP…
Glycine max	Glyma17g10450.2	GnNPF2.9	FFPRYFLAKVATRIFIRNLIIGKRMTGVETMGKNENQSVEKNEKSVIDEEPKINYRGWKVMPFIIGNETFEKLGTIGTLANLLVYLTTVFNLSSLTATNIINIFTGSASLSTLLGAFLCDTYFGRYKTLGFCTIASFLGLLVIQLTAWIKKMHPPHCGSESITCTGPTTGQMTFLLAGFGLLIVGAAGIRPCNLAFGVDQFNPNTESGKKGINSFFNWYFFTYTFAQMVSLSLIVYIQSNLYNYYVKVKATGPAPLTSLAQAVVVAIKKRRLNLSEYPLDSSLFAYVSPQSINSKLLHTSQFRFLDKAAIITPQDGINPDGSASDPWSLCSMQQVEELKCLLRVIPIWFAGIFFYIAIVQQNTMLVFQALQSDRRILSTNFKILAASYTIFQMLSLTIW…
Glycine max	Glyma01g20710.1	GnNPF3.1	MDQKENDGIRKKGGLITMPFIFANEVCEKLAVVGFNTNMNSYLTTQLHMPLTKAANTLTNFGGTASLTPLLGAFIADSYAGKFWTVTVASILYQIGMISLTLSAVLPQFRPPPCKGEEVCRQASAGQLAVLYISLLLGALGSGGIRPCIVAFGADQFHESDPKQNTKTWSYFNWYYFVMGVAMLVAVTVLVYIQDNIGWGIGLGIPTIAMFFSIAAFIVGYPLYRNLNPDGSPYTRLVQVIVAAFHKRNVPYLSNPSLLYQNDELDASISLEGKLLHTEQMKFLDKAAIVTEEDDNKISNLWRLNTVHRVEELKTIIRMGPIGASGIFLITAVAQQHTFFLQQAKTMDRHLTKTFQIPAGSMFVFNILTMLITTAFYDRVFIKVARRFTGLDRGISLLQ…
Glycine max	Glyma01g20700.1	GnNPF3.2	MEQKENHARRKKGGLITMPFIFGNEVCEKLAVVGFNTNMISYLTTQLHMPLTKAANTLTNFGGTASLTPLLGAFIADSYAGKFWTVTLASIIYQIGMISLTLSAVLPQFRPPPCKGEEVCQQASAGQLAILYISLLLGALGSGGIRPCIVAFGADQFDESDPKQTTRTWTYFNWYYFVMGVAILVAVTVLVYIQDNIGWGIGLGIPTIAMFLSIIAFIVGYPLYRNLNPSGSPFTRLVQVAVAAFRKRKVPNVSHPSLLYQNDELDASISMGGKLLHSGQMKFLDKAAIVTEEDDNKTPNLWRLNTIHRVEELKSIIRMGPIWASGILLITAYAQQNTFSLQQAKTMDRHLTKTFQIPAGSMSVFTILTMLTTTAFYDRVFIKVARRFTGLDRGISFLH…
Glycine max	Glyma03g27840.1	GnNPF3.3	MPLVSASVTLTNFNGTSSFTPLFGALIADSFAGRFWTIVVASFIYELGLIVITVSAILPHMHPPPCPTQVNCTEASSSQMLILYLSLLLISLGTGGIRPCVVPFSADQFDMTKKGVASRKWNLFNWYFFCMGLASLSALTIVVYIQDNMGWGWGLGIPTIAMLISIIAFVLGSPLYKTVKPHGSPLVRLTQVVAAAIKKRREALPEDDKLLYQNWELDAAISLEGRLLHSDQFKCLDKAAIVTNEEGSDPNAPPNLWKLATVHRVEELKSMVRMLPIWASGILLITASSNQQSFVIQQARTMNRHLSHSLQIPPASMSIFNVLTMMVGVVLYERLFVPFAFRLTKNPSGITCLQRMGVGFVVSIFATLVSALVEIKRKSVAAKYNLLDSPNATIPISVF…
Glycine max	Glyma03g27830.2	GnNPF3.4	MSAKTAKDELQKSIADMEIEKSEVAVKEETRKRQHRRGGIRTLPFILANEFCDRFAVAGFNGNLISYLTQVLNMPLVSASNILTIFVGTGSFTPLLGALIAESFAGRFWTITIASLIYQLGLISLTVSAILPHFRPPPCPTQENCQEATSSQLSMLYISLLLTSLGSGGIRPCVVPFLGDQFDMTKNGVASRKWNLFNWYFFSLGLASLSALTIVVYIQDNTGWGWGFGIPTIVMLVSIIAFVLGSPLYKTEKPEGSPLVRLAQVIVAAIKKRNETLPSDPKFLYQDRDLDAAICLEGRLLHTDQFKWLDKAAIVTGEDARDPNAPPNLWKLATVHRVEELKSIIRILPISSSGILLIAASSHLPSFVIQQARTMDRHLSHSFQISPASMSIFSVLTMM…
Glycine max	Glyma19g30660.1	GnNPF3.5	MEIEKSTKSNAEMGEKEEKKKKHRRGGIRTLPFILANEVCDRFASAGFHGNLISYLTQELNMPLVSASNTLTNFGGTSSFTPLIGAIVADSFAGRFWTITVASLIYELGLISITVSAILPQFRPPPCPTQVNCQEATSSQLWILYISLLLTSVGSGGIRPCVVPFSADQFDMTKSGVASRKWNLFNWYFFSMGLASLSALTIVVYIQDNMGWGWGLGIPCIAMLISIIAFVLGSPLYKTVKPEGSPLVRLAQVTVAAIKKRKEALPEDPQLLYHNWELDTPISLEGRLLHSNQYKWLDKAAIVTEEEARDQTTTPNLWKLATVHRVEELKSIIRMLPIWASGILLITSSSHLHSFVIQQARTMDRHLSPSFQISPASMSIFSVLTMMSGVVLYERLFVP…
Glycine max	Glyma03g27800.1	GnNPF3.6	MEIEKSTKGSAEIGEKEEKKKKQHRRGGIRTLPFILANEVCDRFASAGFHGNLISYLTQELNMPLVAASNTLTNFGGTSSFTPLIGAIIADSFAGRFWTITVASLIYELGLISITVSAILPQFRPPPCPTQANCQEATSSQLWILYISLLLTSVGSGGIRPCVVPFSADQIDMTKSGVASRKWNIFNWYFFSMGFASLSALTIVVYIQDNMGWGWGLGIPCIAMLISIVAFVLGSPLYKTVKPEGSPLVRLAQVTVAAIKKRKEALPEDPKLLYHNWELDASISLEGRLLHSDQYKWLDKAAIVTEEEAKDPTTTPKLWKLATVHRVEELKSIIRMLPIWASGILLITSSSHLHSFVIQQARTMDRHLSPSFQISPASMSIFSVLTMMSGVVLYERLFV…
Glycine max	Glyma17g00550.1	GnNPF4.1	MEASPSTLDWRGRPSNPAKHGGMIPAAFVLGLQAFEIMAIAAVGNNLITYVANDMHFPLSKAANLVTNFVGTIFLLSLLGGYLSDSYLGSFWTMLLFGFVELSGFILLSVQAHVPQLKPPPCNVNDGEQCVEAKGMKAMIFFVALYLVALGSGCVKPNMLAYGGDQFEQNDPKQLKKLSTYFNAAYFAFSVGQLVSLTILVWVQTHSGMDVGFGVSAAVMAMGLISLICGTLYYRNKPPQGSILTPVAQVLVAAFSKRNLPSSPSSMIRVEQVEQVKILLSVIPIFSCTIVFNTILAQLQTFSVQQGRAMDTHLTKSFNIPPASLQSIPYILLIFLVPLYDTFFVPFARKFTGHESGISPLRRIGFGLFLATFSMVAAALLEKKRRDAAVNHHKVLSIF…
Glycine max	Glyma17g10500.1	GnNPF4.10	MEEAQVQVWEGYVDWRNKPAIKGHHGGMLAASFVLAAEVLENLAFLANASNLVLYLSKFMHFSPSTSANIVTDFMGTAFLLAILGGFLADAFITTYSIYLISAVIEFMGLLMLTIQAHKPSLKPPNCVIGNTDSPCDKIHGGDAVMLFAGLYLVALGVGGIKGSLPPHGAEQFDENTPEGRKQRSSFFNYFVFSLSCGALIAVTFVVWIEDNKGWKWGLVVSTASILLSIPVFLLGSHKYRTKIPAGSPITSMFKVLVAAICNNCKAKNSSNAVISMTTGPSHATERKDGEEQSKTRKEVVPGQTLTDNLKFLNKAVMEPAVHPMLECTVKEVEEVKIVARILPIFMSTIMLNCCLAQLSTFSVQQSATMNTMLGSFKVPPASLPVFPVLFIMILAPLY…
Glycine max	Glyma06g03950.1	GnNPF4.11	MGICRNMGTQPRVQRRLGGNRAALFVYAMEGLENMAFVANAVSLVTYFFGYMNFSLTKSATTLTNFLGTAFLLALVGGLISDTYLSRFKTCVLFACMELLGYGILTVQARFHQLRPIPCKDLAPTQMSQCEAATGGHAAILYTGLYLVALGTGGIKAALPALGADQFDEKDPKEAAQLSSFFNWFLFSLTIGAIIGVTFIVWIGVNLGWDWSFIVCTLTILFAIVFICMGNSLYRNNVPKGSPLIRIIQVFVAAFRNRKLPIPDNTDKLHEIHEKRGGDNFEILKRTDQFRFFDRAAIARSSTGAATNSGPWRLCTVTQVEETKILIRMLPIIVSTIFMNTCLAQLQTFTIQQSTTMNTNLGGFKVPGPSVPVIPLMFMFVLIPLYDRVFVPLARRITG…
Glycine max	Glyma04g03850.1	GnNPF4.12	MAYFDCNLQLGFLYKFMANELLILKKLAARSILKKTLTMGICRNMGTQPRVQRRLGGNRATLFVYAMEGLENMAFVANAVSLVTYFFGYMNFSLTKSATTLTNFMGTAFLLALVGGLISDTYLSRFKTCVLFACMELLGYGILTVQARFHQLRPIPCKDLATTQMSQCEAATGGHAAILYTGLYLVALGTGGIKAALPALGADQFDEKDPKEATQLSSFFNWFLFSLTIGAIIGVTFIVWIGVNLGWDWSFIVCTLTILFAIVFICMGNSLYRNNVPKGSPLVRIIQVFVAAFRNRKLLIPDNTDELHEIHEKQGGDYYEIIKSTDQFRFLDRAAIARSSTGARTTSGPWRLCTVTQVEETKILVRMLPIILSTIFMNTCLAQLQTFTIQQSTTMDTNL…
Glycine max	Glyma10g28220.1	GnNPF4.13	MGDKEVKEEEQKGGFRASMFIFVLSALDNMGFVANMVSLVLYFYGVMHFDLSNSANTLTNFMGSTFLLSLVGGFISDTYFNRLTTCLLFGSLEVLALVMLTVQAGLDHLHPDYCGKSSCVKGGIAVMFYSSLYLLALGMGGVRGSLTAFGADQFDEKKNPGEAKALASFFNWILLSSTLGSIIGVTGVVWVSTQKAWHWGFIIITIASSIGFLTLALGKPFYRIKTPGQSPILRIAQVIVVAFKNRKLPLPESDEELYEVYEDATLEKIAHTNQMRFLDRASILQENIESQQWKVCTVTQVEEVKILTRMLPILASTIIMNTCLAQLQTFSVQQGSVMNLKLGSFTVPAPSIPVIPLLFMSILIPLYEFFFVPFARKITHHPSGVTQLQRVGVGLVLSA…
Glycine max	Glyma20g22200.1	GnNPF4.14	MGDKEVKEELKGGFRASMFIFVLSALDNMGFVANMVSLVLYFYGVMHFDLSNSANTLTNFMGSTFLLSLVGGFISDTYFNRLTTCLLFGSLEVLALVMLTVQAALDHLHPDFCGKSSCVKGGIAVMFYSSLYLLALGMGGVRGSLTAFGADQFGEKNPQEAKALASYFNWLLLSSTLGSIIGVTGVVWVSTQKAWHWGFIIITVASSIGFLTLALGKPFYRIKTPGQSPISRIAQVIVVAFKNRKLPLPESNEELYEVYEEATLEKIAHTNQMRFLDRASILQENIESRPWKVCTVTQVEEVKILTRMLPILASTIIMNTCLAQLQTFSVQQGNVMNLKLGSFTVPAPSIPVIPLLFMSILIPLYEFFFVPFARKITHHPSGVTQLQRVGVGLVLSSIS…
Glycine max	Glyma19g41230.1	GnNPF4.15	MANHDAKEEQRPLNQWRRSKGGFMASMFIFVLSALDNMGFVANMVSIVLYFYGVMHFDLASSANTLTNFMASTYLLSLVGGFISDTYLNRFTTCLLFGSLEVLALAMLTVQAASKHLHPEACGKSSCVKGGIAVMFYTSLCLLALGMGGVRGSMTAFGADQFDEKDPTEAKALASFFNWLLLSSTVGAITGVTGVVWVSTQKAWHWGFFIITIASSVGFVTLALGKPFYRIKTPGDSPTLRIAQVIVVAFKNRKLSLPESHGELYEISDKEATEEKIAHTNQMRFLDKAAIIQENSKPKAWKVCTVTQVEEVKILTRVLPIVASTIILNTCMAQLQTFSVQQGNVMDLKLGSLTVPAPSIPVIPLVFISVLVPLYELFFVPFARKITHHPSGITQLQRV…
Glycine max	Glyma03g38640.1	GnNPF4.16	MMRKSRDADHDAKEEQRPLNQWRRSKGGFMASMFIFVLSALDNMGFVANMVSIVLYFYGVMHFDLASSANTLTNFMGSTYLLSLVGGFISDTYLNRFTTCLLFGSLEVLALAMLTVQAASKHLHPEACGKSSCVKGGIAVMFYTSLCLLALGMGGVRGSMTAFGADQFDEKDPTEAKALASFFNWLLLSSTVGAITGVTGVVWVSTQKAWHWGFFIITIASSVGFVTLALGKQFYRIKTPGDSPTLRIAQVIVVSFKNRKLSLPESHGELYEISDKDATAEKIAHTNQMRFLDKAAIIQESSKPQAWKICTVTQVEEVKILTRMLPIVASTIILNTCMAQLQTFSVQQGNVMDLKLGSLTVPAPSIPVIPLVFISVLVPLYELFFVPFARKITNHPSGI…
Glycine max	Glyma17g04780.1	GnNPF4.17	MDLKAEAEAEANVGDVEYQARKTPRQGGYRATYFIFAMMLLDNIGFVANMVSLVLYFMNVMHFDYSGSATTTTNLLGTAFLLTIVGGFISDTYMNRLNTCILFGIIQLLGYSLLVIQSHDKTLQPDPCLKSTCVHGTKALLFYASIYLLALGGGGIRGCVPALGADQFDEKKPKEHAQLASFFNWFLFSITVGASLGVTFVVYVSTESQWYKGFIISMSCSAVGLIFIASGKRFYHARVPGESPLLRVLQVLVVTVRNWRVKVPLDSDELYEIQSHESSLKKKLIPHTNQFRVLDKAAVLPEGNEARRWKVCTVTQVEEVKILTRMMPILLSTIIMNTSLAQLQTFSIQQGTLMNTYIGKLNIPAASIPIIPLVFMTLLIPVYEFAFIPLVRRITGHPN…
Glycine max	Glyma13g17730.1	GnNPF4.18	MDLKAEANAGDTEFQAVKIPRQGGYRATYFIFAMMLLDNIGFVANMVSLVLYFMNVMHFDYSGSATTTTNWLGTTFLLTIVGGFISDTYMNRLNTCILFGIIQLLGYSLLVIQSHDKTLQPDPCLKSTCVHGTKALLLYASIYLLALGGGGIRGCVPALGADQFDENKPKEGVQLASFFNWFLFSITIGASLGVTFVVYVSTESQWYKGFIISMSCSATGLIFIALGKRFYRARVPGESPLLSVLQVLVVTVKNWRVKVPLDSDELYEIQSHESNLKKKLIPHTNQFRVLDKAAVLPEGIEARRWKVCTVTQVEEVKILTRMMPILLSTIIMNTSLAQLQTFSIQQGTLMNTYIGKLNIPAASIPIIPLVFMTLLIPVYEFAFVPLVRRITGHPNGITE…
Glycine max	Glyma13g29560.2	GnNPF4.19	MEKSEVVDVKEEAEIELVDENKVDWKGRQALKFKYGGMSASVLILAMIGFENLGTFSLAVNSVPYFSGIMHYSIPDAANMLTNYMGTGYILAIPVAVLADTWIGRYRSVLISGVFEFLGLALLTAQAHYPSLKPPLCNIYDITAHCETPSGGQEALLFIGLYLLAFGSAGVKAALPSHGADQFDEKDPREARLMSTFFNTLLLAICLGGAFSLTFIVWIQINKGWDWGFGIGTIAIFLGIVLFAAGLPLYRFRVGQGTNAFIEIIQVYVATIRNRNLPLPEDPIELYEIEQDKEAAEEIEFLPHRDTLRFLDRAAIQIKQGVQSEKPPSPWKLCRVTQVENAKIVLGMTPIFCCTIIMTLCLAQLQTFSIQQGYTMDTTFTKHFHIPPASLPIIPISFL…
Glycine max	Glyma07g40250.1	GnNPF4.2	METDKGEAQAQDWRGRPSNPAKHGGMIPAAFVLGLQAFEIMAIAAVGNNLITYVTSEMHFPLSKAANLVTNFVGTIFLLALLGGYLSDSYLGSFWTMLIFGFVELSGFILLSVQAHVPQLKPPPCNINDLGEQCSEAKGMKAMIFFVALYLVALGSGCVKPNMVAYGGDQFDQDNPKQLKKLSTYFNAAYFAFSLGELVSLTILVWVQTHSGMDVGFGVSAAVMAMGLISLICGTLYYRNKPPQGSILTPIAQVLVAAIFKRNLLLPSNPQMLHGTQNNLIHTDKFRFLDKACIRVEQEGNQESAWRLCSVAQVEQVKILLSVIPIFSCTIVFNTILAQLQTFSVQQGRAMDTHLTKSFNIPPASLQSIPYILLIVLVPLYDTFFVPFARKFTGHESGI…
Glycine max	Glyma15g09450.1	GnNPF4.20	GLALLTAQAHYPSLKPPLCNIYDITAHCKTPSGGQEALLFIGLYLLAFGTAGVKAALPSHGADQFDEKDPREERRMSTFFNTLLLAICFGGAVSLTFIVWIQINKGWDWGFGIGTIAIFLGIVIFAAGLPLYRFRVGQGTNAFNEIIQVYVAAIRNRNLPLPEDPTELYEIEQDKEAAEEIEFLPHRDTLRFLDRAAIQIKHGVQSEKPSSPWKLCRVTQVENAKIVLGMIPIFCCTIIMTLCLAQLQTFSIQQGYTMDTTFTKHFHIPPASLPIIPVSFLIIIVPIYDFIFVPVMRKITGIPTGVTHLQRIGVGLVLSCISMAVASVIEVKRKRVARDNNMLDAVPILMPPLPISTFWLSFQYFIFGIADMFTYVGLLQFFYSEAPKGLKSTSTCFLW…
Glycine max	Glyma08g12720.1	GnNPF4.21	MDTHVVDGSVEWMQEEKAELVVDGKVDWKGRRALKHKHGGMKVSLLILGAFAVENMATLSLAVNFVSYFTGIMHYELADAANIVTDYMGVSYMLSIVVAVVADTWIGRYKSVVISGFIESLGLALLTVQAHMGSLTPPICNVYVKDAHCAKLSGKQEAFFFISLYLLAFGSAGLKASLPSHGADQFDERDPKEAMQMSSFFNGLLLAVCIGGAVSLTFNVYIQDRYGWDWGFGISTFAIVLGTILFAFGLPLYRIHVAHTKNGIIEIIQVYVAAIRNRNLSLPEDPIELYEIEQDKEAAMEIEHQPHRDIFRFLDKAAIQRKSDVQPENQETPNPWKLCRVTQVENAKIILSMLPIFCCSIIMTLCLAQLQTFSVQQGSTMDTRITKHFNIPPASLPII…
Glycine max	Glyma05g29550.1	GnNPF4.22	MQREERADELVVHGKVDWKGRKALKHKHGGMKVSLLVLAAFGMENLATLSLAVNFVSYFTGIMHYELADAANMVTNYMGVNYMLSIVVAVLADTWIGRYKSVVISGIVESLGLALLTIQARVGSLTPPICDLYNVRDAHCEKLSGKQEAFLFIGLYLLAFGSAGLKASLPSHGADQFDERDPKEAMQMSSFFNGLFLALCVGGAVSLTFNVYIQDNNGWIWGFGISTVAIVLGTIIFASGLPLYRIHAAHSTNGILEIIQVYVAAIRNRNLPLPANPIQLYEIQQDKEAAVEIEYQPHRDIFRFLDKAAIKSRSDEQPENQETPNPWKLCRVTQVENAKIILSMLPIFCCSIIMTLCLAQLQTFSIQQGSTMNTRIAKHFNIPPASIPIIPVAFLIVFV…
Glycine max	Glyma12g28510.1	GnNPF4.3	MDEVGRKESEYQIKGGGDNEDSMSMSVACGVINTVDWRGRPSNPNVHGGTRASAFVLGLQACEIMAIAAVGNNLITYVINEMHFSLSKSANVVTNFVGTIFLLALLGGYLSDSYLGSFWTILIFGFVELSGFILLSVQAHLPQLKPPPCNMFFDGEHCTEAKGFKALIFFLAIYLVALGSGCVKPNMIAHGADQFNQENPKQLKKLSTYFNAAYFAFSVGELVALTILVWVQTHSGMDAGFGVSAAVMTMGLISLICGTLYYRNKPPQGSIFIPVAQVFVAAILKRKQICPSNPQMLHGSQSNVARKHTNKFRFLDKACIRVQQGTGSSSNDTKESPWILCSVAQVEQAKILLSVIPIFASTIVFNTILAQLQTFSVQQGSSMDTHLTKSFHVPPASLQ…
Glycine max	Glyma01g04900.1	GnNPF4.4	MELEAPQVSTWEGYVDWRNKPALRGRHGGMLAASFVLVAEILENLAFLANASNLVLYLRHYMHMSPSKSANNVTNFMGTAFILALLGGFLSDAFFTSYRVYLISAVIEFLGLIVLTIQARDPSLKPPKCDLDTPCQEVNDSKAAMLFIGLYLVALGVGGIKGSLPAHGGEQFDETTPSGRKQRSTFFNYFVFCLSCGALIAVTFVVWIEDNKGWQWGFAISTISIFVSIPVFLAGSATYKNKIPSGSPLTTILKVLVAALLNICTYKNTSSAVVNMASSPSNPHSGRMESKLETAKASTIAETPTSHLKFLNKAVTNKPRYSSLECTVQQVEDVKVVLKVLPIFGCTIILNCCLAQLSTFSVEQAATMDTKLGSLKVPPSSLPVFPVVFIMILAPIYDH…
Glycine max	Glyma02g02620.1	GnNPF4.5	MSASEDNGKRFSHSSWSLLCCRSGISSTSAAEREKNSEELSRNSSRSSSNKKPEGWKAMPFILGNETFERLAAFGLFANFMVYLTREFHLDQVYASNILNIWSGITNFFPLIGAFISDAYVGRFRTIAFASFSSLLGMVMVTLTAWLPELHPPPCTPQQQALNQCVKASTPHQGALLTGLCLLSIGSAGIRPCSIPFGVDQFDPTTDEGKKGINSFFNWYYTTFTVVLLITQTVVVYIQDSVSWKIGFAIPTVCMFCSIIMFFVGTRIYVHVKPEGSIFTSIAQVLVAAYRKRKVELPSEKHVDGVFYDPPLTGTQVFSKLPLTNQFRCLNKAAVIMEGEQNPDGSRANKWKVVSIQQVEDVKCLARIFPIWAAGILGFTSMAQQGTFTVSQALKMDRH…
Glycine max	Glyma08g40730.1	GnNPF4.6	MELEQNQRSWEGYVNWRNKPALRGRHGGMLAASFVLVVEILENLAFLANASNLVLYLRQYMHMSPSKSANNVTNFMGTAFLLALLGGFLSDAFFTTYHIYLISAVIEFLGLIVLTAQARVPSLKPPACDAATPCNEVSGGKAAMLFAGLYLVALGVGGVKGSLPSHGAEQFDDNTPSGRRQRSTFFNYFVFCLSCGALIAVTFVVWVEDNKGWEWGFGISTIAIFVSIPVFLAGSTTYRSKIPSGSPLTTILKVLVAASLNSCFNSRNSSSAVVNMTSSPSNPHSGSRKQQAGKEASNTTNKEPEALTNTLKFLNKAADQNNNNPIYSSIECTVEQVEDVKIVLKVLPIFACTIMLNCCLAQLSTFSVEQAATMDTKLGSLKVPPASLPIFPVLFIMVL…
Glycine max	Glyma08g40740.1	GnNPF4.7	MELEQNKRSWEGYVNWRNKPALRGRHGGMLAASFVLVVEILESLAFLANASNLVLYLRQYMHMSPSKSANNVTNFMGTAFLLALLGGFLSDAFFTTYHIYLISAVIEFLGLIVLTVQARVPSLKPPACDAATPCNEVSGGKAAMLFAGLYLVALGVGGVKGSLPSHGAEQFDDNTPSGRRQRSTFFNYFVFCLSCGALIAVTFVVWVEDNKGWEWGFGISTIAIFVSIPVFLAGSTTYRSKIPSGSSLTTILKVLVAASLNSCFNSRNSSSAVVNLTSTPSNPHSGSRKQQAGKEASNTANKEPEALTNTLKFLNKAADQNNNNPIYSSIECTMEQVEDVKIVLKVLPIFACTIILNCCLAQLSTFSVEQAATMDTKLGSLKVPPASLTIFPVLFIMVL…
Glycine max	Glyma18g16370.1	GnNPF4.8	MELEQNQRWEGYVNWRNKPALSGCNGGMLAASFVLVVEILENLAFLANASNLVLYLRQYMHMSPSKSANNVTNFMGTAFLLALLGGFLSDAFFTTYQIYLISAVIEFLGLIVLTVQARVPSLKPPACDASTPCNEVSGGKAAMLFAGLYLVALGVGGIKGSLPSHGAEQFDDNTPSGRKKRSTFFNYFVFCLSFGALIAVTFVVWVEDNKGWEWGFGISTITIFVSIPVFLAGSTTYRSKIPSRSPLTTILKVLVAASLNSCFNSRNSSSAVVNMTSSPSNLNSGRKQVGKEASNIANKEPEAPITNTLKFLNKAVENNPIYSSIKCTVEQVEDVKIVLKVLPIFACTIMLNCCLAQLSTFSVEQAATMDTKLGTLKVPPASLPIFPVLFIMVLAPIYD…
Glycine max	Glyma05g01380.1	GnNPF4.9	MEEAQVQVWEGYVDWRNRPTIKGRHGGMLAASFVLAAEVLENLAFLANASNLVLYLSKFMHFSPSTSANIVTNFMGTAFLLAILGGFLADAFITTYSLYLISAGIEFMGLLMLTIQAHKPSLKPPNCVIGNTDSPCDKIHGADAVMLFAGLYLVALGVGGIKGSLPPHGAEQFDENTPEGRKQRSAFFNYFVFSLSCGALIAVTFVVWIEDNKGWKWGLVVSTASILLSIPVFILGSHKYRTKIPAGSPITSMFKVLVAAICNNCKAKNSTNAVRSMTTSPSHATEREDGEEESKTTKEVVQGQTLTENLKFLNKAVMEPAVHPMLECTVKEVEEVKIVTRILPIFMSTIMLNCCLAQLSTFSVQQSATMSTMLGSFKVPPASLPVFPVLFVMILAPLY…
Glycine max	Glyma10g12040.1	GnNPF5.1	MEAKADYTQDDTVDFRGQPVVSSKTGKWKACAFLVDIVSSVRNVNNWSESVWIMPILGAYTFTLSSLVYVLARVQQMSHSISF VKSNVSSLYASSKLTEEMSVGQTLEELPFTFASLSPSPHHLHHILYFFIITEILN*
Glycine max	Glyma02g00600.1	GnNPF5.10	MEEGRVVNEYTQDGTVDLKGKPILKSKSGGWNACSFVVVYEIFERMAYYGISSNLILYLTRKLHQGTVTSSNNVTNWVGTIWITPILGAYVADAHLGRYWTFVIASVIYLMGMSLLTLSVSLPSLKPPECHELDVTKCEKASILHLAVFYGALYTLALGTGGTKPNISTIGADQFDDFDSKEKKLKLSFFNWWMFSIFIGTLFANSVLVYIQDNVGWTLGYALPTLGLAISIIIFLAGTPFYRHKLPTGSPFTKMAKVIVAAIRKWKVHIPSDTKELYELDLEEYAKKGRVRIDSTPTLRLLNKACVNTDSTTSGWMLSPVTHVEETKQMLRMIPILAATLIPSAMVAQIGTLFVKQGITLDRGIGSFNIPPASLATFVTLSMLVCVVLYDRFFVKIMQ…
Glycine max	Glyma10g00800.1	GnNPF5.11	MEEGRVVSEYTKDGTVDLKGKPILKSKSGGWKACSFVVVYEIFERMAYYGISSNLILYLTRKLHQGTVTSSNNVTNWVGTIWITPILGAYVADAHLGRFWTFLIASVIYLLGMSLLTLSVSLPSLKPPECHELDVTKCEKASTLHLAVFYGALYTLALGTGGTKPNISTIGADQFDDFDSKEKKLKLSFFNWWMFSIFIGTLFANSVLVYIQDNVGWTLGYALPTLGLAISIIIFLAGTPFYRHKLPTGSPFTKMAKVIVAAIRKWKVHIPSDTKELYELDLEEYAKRGRVRIDSTPTLRFLNKACVNTDSSTSGWKLSPVTHVEETKQMLRMIPILAATLIPSAMVAQIGTLFVKQGITLDRGIGSFNIPPASLATFVTLSMLVCVVLYDRFFVKIMQ…
Glycine max	Glyma10g00810.2	GnNPF5.12	MEKGKTVSKYVQDGTVDLKGKPVLKSKRGGWKACSLLLVYEVFERMTYYGISSNLVLYLTRKLHQGTVTASNNVNNWVGTTYITPILGAYIADAHLGRYWTFVIASLIYLLGMCLLTLSVSLKSLQPPECHELDLTKCKKASTLQLAVFYGALYILSVGAGGTKPNISTIGADQFDDFDPKEKAYKLSFFNWWFSSIFIGTLFSFTVLVYIQDNVGWALGYGIPTIALAIAFITFLAGTPLYRHRLASGSSFTRIAKVIVAALRKSTVAVPIDSTELYELDEQEYTNKGKFRISSTPTLRFLNKACAKTSSSTSEWMLCTVTQVEETKQILRMIPIWVATFIPSTMLAQTNTLFVKQGVTLDRHIGRFNIPPASLIAFTSFTMLVCVILYDRVFVKIMQ…
Glycine max	Glyma20g34870.1	GnNPF5.13	MTMEEGRVENEDYTQDGTVNIKGKPILRSKSGGWKACSFVVVYEVFERMAYYGISSNLILYLTTKLHQGTVSSANNVTNWVGTIWMTPILGAYVADAFLGRYWTFVIASTIYLSGMSLLTLAVSLPSLKPPQCFVKDVTKCAKASTLQLAVFYGALYTLAVGTGGTKPNISTIGADQFDDFHPKEKLHKLSFFNWWMFSIFFGTLFANSVLVYIQDNVGWTLGYALPTLGLLVSIMIFVAGTPFYRHKVPAGSTFTRMARVVVAALRKSKVPVPSDSKELYELDKEEYAKKGSYRIDHTPTLKFLDKACVKTDSNTSAWTLCTVTQVEETKQMIRMIPILVATFVPSTMMAQINTLFVKQGTTLDRHLGSFKIPPASLAAFVTVSLLVCIVLYDRFFVK…
Glycine max	Glyma10g32750.1	GnNPF5.14	MTMEEGRVENEDYTQDGTVNIKGKPILRSKSGGWKACSFVVVYEVFERMAYYGISSNLILYLTTKLHQGTVSSANNVTNWVGTIWMTPILGAYIADAFLGRYWTFVIASTVYLSGMSLLTLAVSLPSLKPPQCFEKDVTKCAKASTLQLAVFYGALYTLAVGTGGTKPNISTIGADQFDDFHPKEKLHKLSFFNWWMFSIFFGTLFANSVLVYIQDNVGWTLGYALPTLGLLVSIMIFVAGTPFYRHKVPAGSTFTRMARVIVAACRKSKVPVPSDSKELYELDKEGYAKKGSYRIDHTPTLKFLDKACVKTDSNTSPWMLCTVTQVEETKQMIRMIPILVATFVPSTMMAQINTLFVKQGTTLDRHLGSFKIPPASLAAFVTVSLLVCIVLYDRFFVK…
Glycine max	Glyma08g45755.1	GnNPF5.15	MIIALLIFMLGTTTYRFNIQGSPDKSHFLRIGRVFIAAIRNRSSSLEQSSGQFNQLQLLRQRLKTAQEYGLVDKPNATIPMSV WWLVPQYFFFGISNVFTMVGLQELFYD*
Glycine max	Glyma01g23250.1	GnNPF5.16	MADGSSSNTKSNSLILHHPTNLKGGWNAAIFIIFVEFAERFAYQGLASNLIQYLTNVLNEPITQAAKDVNTWVGASSLFPLLG GFIADSYLGRFNTILLSSVIYFVGMVFLTLSVSALKHKFLFFLALYVLAIGDGGHKPCVQTFAADQFDEDTPEEKDAKSSFFNWWYLGIVAGSTASVFVV IYLQDNVGWGVGLGVLAGVLALALALFLLGIKRYRKEGPAGSPFTRLAQVFVAASRKWRVQATHGHHNYCYDEDEEHHEPHNHLHVQPKIHTLLHTHQYR FLDKAAIIDEIDAKTKTRDPWRLCSVTQVEEVKLVLRLIPIWLSCLMFTVVQAQVHTFFIKQGATMVRTIGPHFQVPPASLQGLVGVTILFAVPFYDRVF VPLARKITGKPT…
Glycine max	Glyma15g37760.1	GnNPF5.17	MADGSSSNTKSNSLILHHPTNLKGGWNAAIFIIFVEFAERFAYQGLASNLIQYLTNVLNEPITQAAKDVNTWVGASSLFPLLGGFIADSYLGRFNTILLSSVIYFVGMVFLTLSVSALKHKFLFFLALYVLAIGDGGHKPCVQTFAADQFDEDTPEEKDAKSSFFNWWYLGIVAGSTASVFVVIYLQDNVGWGVGLGVLAGVLALALALFLLGIKRYRKEGPAGSPFTRLAQVFVAASRKWRVQATHGHHNYCYDEDEEHHEPHNHLHVQPKIHTLLHTHQYRFLDKAAIIDEIDAKTKTRDPWRLCSVTQVEEVKLVLRLIPIWLSCLMFTVVQAQVHTFFIKQGATMVRTIGPHFQVPPASLQGLVGVTILFAVPFYDRVFVPLARKITGKPTGITV…
Glycine max	Glyma13g26760.1	GnNPF5.18	MADGSSSNTKRNSLILHHPTNLKGGWNAAIFIIFVEFAERFAYQGLASNLIQYLTNVLNEPITQAAKDVNTWVGASSLFPLLGGFIADSYLGRFNTILLSSVIYFAGMVFLTLSVTAFKHKLLFFLALYVLAIGDGGHKPCVQTFAADQFDEDTPEEKDAKSSFFNWWYLGIVAGSTASVFVVIYLQDNVGWGVGLGVLAGVLALALALFLLGIKRYRKEGPAGSPFTRLAQVFVAAWRKWRVQATHGHYNFFHDEDEEHHEPHHHLHVQPKIHTLLHTHQYRFLDKAAIIDEIDAESKTRDPWRLCSLTQVEEVKLVLRLIPIWLSCLMFTVVQSQVHTFFIKQGATMERSIGPHFQVPPASLQGLVGVTILFAVPFYDRVFVPLARKITGKPTGITV…
Glycine max	Glyma07g17700.2	GnNPF5.19	LIIANYKFVGVVATYFLSHVGGFAIQFVKSWPTRFGVATLFVTVATLLYLTGIGSYRKGTPGGSPLTTFFRVLIASCSKKSYALLRNANELYDENVDPTMPRHTNCLRCLDRAAIIVSNSTLEEQKLNRWKLCSVTEQGNEMNPYLGKLQLPLFTLVVFHKLAETLISFIWGIVRDKVRENRRKYLAPIGMAGAIVCSILCCITAASVERRRLDVVRKHGVMEKNPKDKGTIPMTMFWLIPQYVLLSALSAISSFCSSRFYTDQAPESLRDYFVDITLGVSRAGIMGSVVTVYAIGKVSAIGGNPSWFQDTINKSRLDKYYWSLAVLSSINLVLYGLVTLYGFHIEIQQSQGRDNQTIRQLLRNPYV*
Glycine max	Glyma06g15020.1	GnNPF5.2	MEHKGYTLDDTVDLSGRPVLSSTTGKRKACIFILAYQAFERFAYFGVSANLVIYMTSELHKDLVSAVTSVNNWSGTAWITPIVGAYIADSHLGRFWTITFALLIYAMGMGLLVLTTSLKCFRPTCTDGICKEASTVRLTLYYLSIYTIAIGSGVLKPNMSTFGADQFDDFRPKEKVLKVSYFNWWSFNTAFGTLAATLFVVYIQERFGWGLGYGISAIGFLVASVTFFMGVPIYRHKSRKGKSHAKEFFSVPVVAFRNRKLQLPSSPSELHECEMQHYIDRGRRQIYHTPRFRFLDKAAIKQEKTDASNPPCTVTQVERNKLVLGMLGIWLLIIIPSNFWAVEVTAFVKQGTTMERNLGPNFQIPAASLWSFVVVTILICVPIYECYFVPFMRRRTGLH…
Glycine max	Glyma18g41270.1	GnNPF5.20	MEKVSLEVKAPEEGDEMKWVLDSSVDHKDRVPLRASTGSWKAALFIIAIETSERLSYFGIATSLVLYLTKVMHQELKTAARNVNYWAGVTTLMPLFGGFIADAYLGRYSTVLASCFVYLIGLVLLTLSWFLPSLKPCGDTNMCTEPRRIHEVVFFLAIYLISIGTGGHKPSLESFGADQFDEDHDEERKQKMSFFNWWNCALCSGLIVGVTLIVYIQDNINWGAADIIFTVVMAFSLLIFIIGRPFYRYRVPTGSPLTPMLQVLFAAISKRKLPYPSNPDQLYEVPKYNSNNRRFLCHTNKLKFLDKAAIIVDDGSSAEKQSPWNLATVTKVEEMKLIINIIPIWVSTIPFGMCVAQTATFFVKQGTQLNRKIGNGFEIPPASIFTVAALGMVVSVAIY…
Glycine max	Glyma07g16740.1	GnNPF5.21	MEKKVSLEVKPEEGDEVKWVLDSSVDHKGRVPLRASTGSWKAALFIIAIETSERLSYFGIATSLVLYLTKVMHQELKTAARNVNYWAGVTTLMPLFGGFIADAYLGRYSTVLASSIVYLIGLVLLTLSWFLPSLKPCDGTDMCTEPRRIHEVVFFLAIYLISFGTGGHKPSLESFGADQFDEDHDGERRQKMSFFNWWNCALCSGLIVGVTLIVYIQDNINWGAADIIFTVVMAFSLLIFIIGRPFYRYRVPTGSPLTPMLQVLVAAISKRKLPYPSNPDQLYEVPKYNSNNRRYLCHTNKLKFLDKAAILVDDGSSAEKQSPWNLATVTKVEEMKLIINIIPIWVSTIPFGMCVAQTATFFVKQGTQLNRKIGEGFEIPPASIFTVAALGMVVSVAIY…
Glycine max	Glyma03g17001.1	GnNPF5.22	MEKNKVDENPEEFNYEMKWVRDSSLDHKGRVPLRASTGSWKASLFIIAIEFSERLSYFGIATSLVIYLTKVLHQDLKTAVKNVNYWSGVTTLIPLLGGFLADAYLGRYTAVIASCIVYLMGLVLLSLSWFLPGFKPCDHPSTCTEPRRIHEVVFFLGIYLISVGTGGHKPSLESFGADQFDDNNAKERSQKMSFFNWWNSGLCSGIILGVTVIVYVQDHVNWGVADIVLTGVMAVSLLIFLIGRSSYRYRTPIGSPLTPMLQVIVAAISKRKLPYPSNPTQLYEVSKSEGNRNIAEKQSPWRLATVTKVEELKLIINMIPIWVFTLPFGICASQTSTFFIKQGAIMNRNIGNNGFVVPPASIFTLAAVGMILSVTIYDKLLVPVLRKLTGNDRGISILQ…
Glycine max	Glyma01g25890.1	GnNPF5.23	MEKNKVDANPEEFNDEMKWVRDSSLDHKGRVPLRASTGSWKASIFIIAIEFSERLSYFGIATSLVIYLTKVLHQDLKTAVKNVNYWSGVTTLMPLLGGFLADAYLGRYTTVITSCIVYLMGLVLLSLSWFIPGFKPCDHTSTCTEPRRIHEVVFFLGIYLISVGTGGHKPSLESFGADQFDDNNAKERRQKMSFFNWWNSGLCSGIILGVTVIVYVQDHVNWGVADIILTGVMAVSLLIFLIGRSSYRYRTPIGSPLTPMLQVLVAAISKRKLPYPSNPTQLYEVSKSEGNNERFLAHTKKLKFLDKAAIIENEGNIAEKQSPWRLATVTKVEELKLIINMIPIWVFTLPFGICASQTSTFFIKQGAIMNRKIGNGFVVPPASIFTLAAIGMIVSVIIY…
Glycine max	Glyma11g34613.1	GnNPF5.24	MEKRKEGTSEEEKWVHDASVDYKGRLAFRASTGVWKASLFVLIFEFSERISYFAMFSNLITYLTKVIHQDLSTAAKSVNYWAGTTTLMPLVGGFVADAYTGGFNMIIFSSLVYLMGLSLLILSQFIPSLKPNNNNQPRVAHEVAFFLAIYCISLGTGGHKPCLQSFGADQFNDDHREERKKKTSFFNWWSFTVCFAMLLGATVVVYVQDFVSWGVASLIITILMALTTIAFYAGRPFYRYKQPAGNPFRPILQVLVAAIRKRNLSCPSNPALLYEIPELEKSQGRLLSHTSGLSFLDKAAIIEEKYVEQKDNAWRLATVTRVEETKLVLNVVPIWLTSLTTGVCWAQASTLFVKQATTMNLKMTESFTLPPASLVSVAAIGVLISLPIYDRVIVPILRK…
Glycine max	Glyma11g34600.1	GnNPF5.25	MEQEMEKRKEGTSEEEKWVHDASVDYKGRLPFRASTGVWKASLFVLIFEFSERISYFAMFSNLITYLTKVIHQDLSTAAKSVNYWAGTTTLMPLVGGFVADAYTGGFNMIIFSSLVYLMGLSLLILSQFIPSLKPNNNNQPRVAHEVAFFLAIYCISLGTGGHKPCLQSFGADQFDEDHREERKKKMSFFNLWSFTVCFAMLLGATVVVYVQDFVSWGVASLIITILMALTTIAFYAGRPFYRYKQPAGNPFRPILQVLVAAIRKRNLSCPSNPALLYEIPELEKSQGRLLSHTSGLRFLDKAAIIEEKYVEQRDNAWRLATVTRVEETKLVLNVVPIWLTSLTTGVCWAQASTLFVKQATTMNLKMTESFTLPPASLVSVAAIGVLISLPIYDRVIVP…
Glycine max	Glyma18g03800.1	GnNPF5.26	MNYSRVHEIHAFIKYTTCGEDHFNLRLVFVKTEQEMEKRKRGKSEEKGEEKWVHDASVDYKGRVPLRASTGVWKASLFVLAIEFSERICHFGIATNLIMYLTKVMHEDLKTATKNVNYWVGATTLMPLIGGFVADAYTGRFRMVLFSSLLYLKGLSLLTMSQFIPSLKPCNNEICHWPRKVHEVVLFLALYCVALGTGGFKPCLQSFGADQFDDDHLEERKKKMSFFNWWNFTLCTAMLLGATVIVYVQDFVSWGVSYLILSMFMALTIIAFYEGKRFYRYRSTEGNPFMLILQVLIAAIRKSNLSCPSNPDSLYEFPKSEKSQGRLLSHTCRLRFLDKAAIVEGKYTEHRDQNPWRLATVTRVEETKLILNVIPIWLTSLIIGICIAQGSTLFVNQAA…
Glycine max	Glyma12g13661.1	GnNPF5.27	MSQFIPSLKPCINERCHQPRKVHEVVFFLALYCIALGTGGFKPCLESFGGDQFDDDHFEERKKKMSFFNWWTFTLFVAMLFGATMIVYVQDFVNWGVANFEGNPFMPILQVLIVAIRKINLSLPSNLALLHEVPKLENSQGRLLSHTSRLRAFSPVTHVDFKLFCSLLEAYSPNESEKCTKPIKTCTPH*
Glycine max	Glyma11g34590.2	GnNPF5.28	MEKRKQGKSEGNEKQKWVHDASVDYKGRVPIRASTAIEFSERITHFGISSNLIMYPTRVMHEDLKTATNNVNCWKGATTLLPLIGGFVGDAYTGRFHIVLFSSLFILLFWLFMLRTCLILTIFRAVNIIAFYVGKPFYRYRRLQGNPFMPILQVLIAAIRKRNLLCPSNPASMSENFQGRLLSHTSRLRFLDNAAIVEENNIEQKDSQWRSATVTRVEETKLILNVIPIWLTSLVVGVCTANHTVKQAAAMNLKINNSFKIPPASMEIIVPIMRKVIGNERGISIFRRNGIGLTFSKKKRLRMVGHEFLTVGGITRHETMSVLWLIPQYLILGIGNSFSQVGLREYFYGQVLDSMRSLGMAFFLIIIVDHVTAGKNGKDWIAEDVNSSRLDKYYSILSV…
Glycine max	Glyma18g03790.1	GnNPF5.29	MKQEMEKRKGGRIEESDEEKWVHDASVDYKGRIPLRASTGVWKASLFVLAIEFSERIAHFGISSNLIMYLTEVMHEDLKTATNNANLWKGATTLLPMIGGFLGDAYTGRFRMVVFSSLVYFKGLSLLTMSQFIPNLKPCNNDICHQPRKVHEVVFFLALYCIALGTGGFKPCLESFGGDQFDGDNLEERKKKMSFFNWWTFTFSIALLLATTVVVYVQDFVSWGVAYLILAMFMALTIIAFYVGIPFYRYRMRPNANPFIPILQVLIASIRKRNLSCPSNPALLCEVPMSENSQGRLLNHTSRLRFLDKAAIVEEKYIEKKAGPWRLATVTRVEETKLILNVVPIWLTSLMIGVCIAQGSTLFVKQAAAMNLKISDNFKIPPASMASLSAFSTIISVPI…
Glycine max	Glyma04g39870.1	GnNPF5.3	MEHEGYTLDGTVNLTGRPVLSSTTGKRKACIFILAYQAFERFAYFGVSANLVIYMTSELHKDLVSAVTSVNNWSGTAWITPIVGACIGDSYLGRFWTITFALLVYAIGMGLLVLTTSLKCFRPTWTDGIFKEASTIRLTFFYLSIYTIAIGSGVLKPNISTFGADQFDDFSPKEKVLKVSFFNWWSFVTACGTLTATLFVVYIQETFGWGLGYGISAIGFLVATVTFLMGVPIYRHKSRKGKSHPKEFFRVPVVAFRNRKLQLPSSPLELHECEMEHYIDSGRRQIYHTPRFRFLDKAAIKESRIDASNPPCTVTQVETNKLILGMLGIWLLIIIPSNFWAVEVTVFVKQGTTMERNLGQNFHIPAASLWSFVVVTILICLPIYDRYFVPFMRRRTGLP…
Glycine max	Glyma11g34580.1	GnNPF5.30	MEQEMEKRKGGRIEESDEEKWVHDASVDYKERVPLRASTGVWKASLFVLAIALSERITYFGISSNLIMYLTRVMHEDLKTATNNVNCWKGATTLLPLIGGFLGDAYIGRFRMVFFSSLVYFKGLSMLTVSQFIPNLKPCHNDICDRPSKAHKLVFFLALYSIALGTGGFRPCLESFGADQFDDDHFDERKKKMSFFNWWSFTLSVSSMLATTVVVYVQDFVSWGDACLILTMFMALTSIAFYAGIPFYRYRMKPKGNPFMPILQVLIAAIRKRNLSCPSNPALLYEVPMSENSQGRLLSHTRRLRFLDKAAIVEEKYTEQKVSPWRLATVTRVEETKLILNVFPIWLTSLMTGVCIANGSTLFVKQAAAMNLKINNNFKIPPASMASVSSISIIISVPI…
Glycine max	Glyma18g03780.1	GnNPF5.31	MEQEMEKRNVVRIEENEEKWVHDASVDYKGRVPLRASTGVWKASLFVLTIELSERVSYFGIATNLISYLTKVMHEDLQTAAKSVNYWSGTTTLMPLVGGFVADAYTGRFYMILFSSFVYLMGLSLLTMSQFIPSLKPCNNGVCHRPRKVHEVVFFLALYCISFGTGGYKPCLESFGADQFDDDHLEERKKKMSFFNWWNFAMCFALLLGATVVVYVQDFVSWGVATLIVTILMTLTVIAFCMGKRFYRYRRTEGNPLTPILQVLIAAMRKRNLSCRSNPALLHEVPESERSQGRLLSHTNRLRFLDKAAIIEEKRIEQKYNPWRLATVTRVEETKLVLNIIPIWLTSLTVGVTVGQGQTLFVKQAAATNLKISHSFKIPPASMASVTAVGTLIAVPIYD…
Glycine max	Glyma18g03770.1	GnNPF5.32	MEKRNGGRIEENKEKWVHDASVDYKGRVPLRASTGVWKASLFVLTIEFSERVSYFGIASNLISYLTKVMHEDLSTASKNVNYWSGTTTLMPLVGGFVADAYTGRFYMVLFSSFVYLMGLSLLTMSQFIPSLMPCNTKMCQQPRKVHKVVFLLALYCISFGTGGYKPCLESFGADQFDDDHLEERKKKMSFFNWWSFALCFALLLGATVVVYVQDFVSWGVATLILAILMALTVIAFCVGKPFYRYRRAEGNPLTPILQVLIAAIRKRNLTCPSNPALLHEVPESERSQGRLLSHTNRLRFLDKAAIIEEKHFEQKYNPWRLATVTRVEETKLVLNIIPIWLTSLTVGVCVGQGQTLFVKQAAATNLKISDSFKIPPASMASVAAVGTLIAVPIYDRVVV…
Glycine max	Glyma11g34620.1	GnNPF5.33	MEQEMEKRNEGRIEESEEKWVHDASVDYKGRVPLRASTGVWKASLFVLTIEFSERVSYFSIASNLISYLTKVMHEDLSTASKNVNYWSGTTTLMPLVGGFVADAYTGRFYMVLFSSFVYLMGLSLLIMSQFIPSLKPCNTKICQEPRKVHEVVFFLALYCISFGTGGYKPCLESFGADQFDDDHLEERKKKMSFFNWWNFALCFALLLGATVIVYVQDFVSWGVATLILAILMALTVVAFCVGKPFYRYRRAEGNPLTPIFQVLIAAIRKRNLSCPSNPSLLHEVPELERTQGRLLSHTNRLRFLDKAAIIEEKRVEQKYNPWRLATVSRVEETKLVLNIIPIWLTSLTIGVCVGQGQTLFVKQAAATNLEISDSFKIPPASMASVAAVGTLIAVPIYD…
Glycine max	Glyma02g01500.1	GnNPF5.34	MELEAPQVSTWEGYVDWRNKPALRGRHGGMLAASFVLVAEILENLAFLANASNLVLYLRQYMHMSPSKSANNVTNFMGTAFLLALLGGFLSDAFFTTYRVYLISAVIEFLGLIVLTIQARDPSLKPPKCDLDTPCQEVNGSKAAMLFIGLYLVALGVGGIKGSLPAHGGEQFDETTPSGRKQRSTFFNYFVFCLSCGALIAVTFVVWIEDNKGWQWGFAISTISIFVSIPVFLAGSPTYKNKIPSGSPLTTILKVLIAALLNSCTYKNTSSAVVNMTSSPSNPHSGRTESQQETVKASTTTETPTSNLKFLNKAVTNKPRYSSLECTVQQVEDVKVVLKMLPIFACTIILNCCLAQLSTFSVEQAATMDTKLGSLKVPPSSLPVFPVVFIMILAPIYDH…
Glycine max	Glyma13g04740.1	GnNPF5.36	MADGQRQQRLSKSCILLIAIAGIERFAFKGVASNLVTYLTDVVNLSNSSAAKMVNSWVGFTSIMPLLVAPIADAYWRKYSTIMVSSFLYFVGLAALTTTALARSWHHKNRSMSSSFLSLSLYLISLGQGGYNPSLQAFGADQLGEEEELPCSKEDKSCNKKTLFFQWWYFGVCSGSLLGVTVMSYIQDTFGWVLGFAIPAISMILSILIFSGGSPIYLYKEHDVLQAKKPLRNIFQAVKASALRCFHCEITLPNDKTEVVELELQEKPLCPEKLESLKDLNKDPKGGMYLLANAKVMVRLLPIWTMLLMFAVIFQQPATFFTKQGMTMKRNIGAGFKIPPATLQSAITLSIILLMPLYDKIFIPITQVITRQERGISVMQRMGIGMVLSIIAMIIAALV…
Glycine max	Glyma19g01880.1	GnNPF5.37	MAGGRRQQRLNKSCILLIAIAGIERFAFKGVASNLVTYLTDVVNLSNSSAAKMVNSWVGFTSIMPLLVAPIADAYWHKYSTIMVSSFLYFVGLAALTTTALARSWHHKNRTMSFSFLSLSLYLISLGQGGYNPSLQAFGADQLGEEEELPCSKEDKSCNTKTLFFQWWYFGVCSGSLLGVTVMSYIQDTFGWVLGFAIPAISMILSILIFSGGSPIYLYKEHDVLQAKKPIMNIFQAIRASALRCFHCEITLPNDKSEVVELELQEKPLCPEKLETVKDLNKDPKSGMYLLANAKVMVRLLPIWTMLLMFAVIFQQPATFFTKQGMTMKRNIGADFKIPPATLQSAITLSIILLMPLYDKIFIPMTQVITRQDKGISVMQRMGIGMVLSIIAMIIAALV…
Glycine max	Glyma12g00380.1	GnNPF5.38	MENWETEEVEGESPLPVLEAVDYRGGASVRSKSGSWRSAGFIIGVEVAERIAYYGIQGNLITYLTGPLHQTTATAAENVNIWSGTASLLPLFGAFLADSLLGRYRTIILASFIYILGLGLLTLSAMLPSPTGSECQVGNEFKSCSPQSQIVLFFISLYLVAIGQGGHKPCVQAFGADQFDEKHPKEYKDRSSFFNWWYFTMCAGCMATLSILNYIQDNLSWVLGFGIPCVAMIIALLVFMLGTVTYRFNIQQRGKSPFLRIGRVFVAAIRNRRSTLSSTAVKAEQFEFLNKALLAPEDSIEDESCSLSEVEEAKAVLRLVPIWATTLVYAVVFAQVPTFFTKQGITMERTIFPGFDIPAASLQTLVTVAIVLFSPIYDRLFVPMARAITGKPSGITMLQ…
Glycine max	Glyma08g26123.1	GnNPF5.39	MDSNHALPQSQIILFFISLYLVAIGQGGHKPCVQAFGADQFDEKHPKEYKDRSSFFNWWYFTMCAGCMATLWILNYIQDNPSWVLGFGIPRVAMIIALLGTMT*
Glycine max	Glyma02g42740.1	GnNPF5.4	MAFYGVASNLINYLTTQLHEDTVSSVRNVNNSGQDLSDSYLGRFWTFALSSLIYVLGMILLTLAVSLKSLRPTCTNGICNKASTLQISFFYMALYTMAVGAGGTKPNISTFGADQFDDFNPNEKQIKASFFMRWMFTSFLGALVATLGLVYIQENFGWGLGYGIPTIGLLLSLVIFSIGTPIYRHKNRAAKSPARDLIRVPIVAFRNRKLELPINPSSDLYEHEHQHYIILVVEKGNTPALRFLDKAAIKERSNIGSSRTPLTVTQVEGFKLVFGMVLIWLVTLIPSTIWAQIYTLFLKQGITLDRKLGPNFQIPAASLGSFVTLSMLLSVPIYDRYLVPFMRRKTGNPRGITLLQSLGIGFSIQIMAIAIAYVVEVRRMHVIKAKHVVGPKDLVPMTD…
Glycine max	Glyma08g26136.1	GnNPF5.40	MKKLVEMKGTYYSDLVRVFYTTAHIDGEFGFCITMLQRIGTGISISIFTIVFAALVEMKRLKTAQESGVVVEPNATVPMSI*
Glycine max	Glyma04g43550.1	GnNPF5.41	MAIDDLCGDSEAETPLLSETLYGVVNFKGLPVLRSTSGGWKAAAFIITVEVAERFAYYGINSNLINYLTGPLGQSTVTAAENVNLWSGTASLLPLLGAFLADSFLGRYRTIVLASLIYVLGLSLLTFSTILPVTTSDGEVARPQLIFFFFSLYLVALAQGGHKPCVQAFGADQFDVNDPEECKARSSFFNWWYFAFSAGLFVTLFILNYVQDNVGWVLGFGIPCIAMLTALVIFLIGTWTYRFSIRREERGPFLRIGRVFIVAVNNWRITPSAVTSEEEACGTLPCHGSDQFSFLNKALIASNGSKEEGEVCSAAEVEEAKAVLRLVPIWATCLIFAIVFAQSSTFFTKQGVTMDREILPGFYVPPASLQSIISLSIVLFIPIYDRIIVPVARAFTGKP…
Glycine max	Glyma11g35890.1	GnNPF5.5	MEAKADYTQDGTIDFRGQPAVSSKTGKWKACAFLVGYEAFERMAFYGVASNLVNYLTSQLHEDTVSSVRNVNNWSGSVWITPILGAYIADSYLGRFWTFTLSSLIYVLGMTLLTVAVSLKSLRPTCTNGICNKASTSQIAFFYTALYTMAIGAGGTKPNISTFGADQFDDFNPNEKELKASFFNWWMFTSFLGALIATLGLVYIQENLGWGLGYGIPTAGLLLSLVIFYIGTPIYRHKVSTTKTPASDIIRVPIAAFRNRKLQLPSNPSDLYEHNLQDYVNSGKRQVYHTPTLRFLDKAAIKEDSAGSTRVPLTVSQVEGAKLIFGMVLVWLVTLIPSTIWAQINTLFVKQGTTLDRNIGPHFKIPSASLGSFVTLSMLLSVPMYDWFFVPFMRQKTGH…
Glycine max	Glyma18g02510.1	GnNPF5.6	MEAKADYTQDGTVDFRGQPAVSSKTGKWKACAFLVGYEAFERMAFYGVASNLVNYLTTQLHEDTVSSVRNVNNWSGSVWITPILGAYVADSYLGRFWTFTLSSLVYVLGMTLLTVAVSLKSLRPTCTNGICNKASTSQIAFFYTALYTMAIGAGGTKPNISTFGADQFDDFNPNEKELKASFFNWWMFTSFLGALIATLGLVYIQENLGWGLGYGIPTAGLLLSLVIFYIGTPIYRHKVSTTKTPARDIIRVPIAAFRNRKLQLPINPSDLYEHNLQHYVNSGKRQVYHTPTLRFLDKAAIKEVSAGSTRVPLTVSQVEGAKLIFGMALVWLVTLIPSTIWAQINTLFVKQGTTLDRNLGPHFKIPSASLGSFVTLSMLLSVPMYDRFFVPFMRQKTGH…
Glycine max	Glyma19g35020.1	GnNPF5.7	MAVIEEKGPSSGNEDYTQDGTVDLKGRPVLRSKTGKWKACSFIVGYEVFERMAFYGIQSNLVIYLTNKLHEGTVTASNNVSNWVGAVWMMPLAGAYIADAHLGRYKTFVIASCIYILGMCLLTLAVSLPALRPSPCDQGQNCPRASSLQYGIFFLALYIVAIGTGGTKPNISTMGADQFDEFEPKERSHKLSFFNWWFFSIFFGTLFSNTFLVYLQDNKGWAIGYGLPTLGLVISVVVFLVGTPFYRHKLPSGSPVTRMLQVYVAAGSNWKLHVPDDPKELHELSIEEYASNGRNRIDRSSSLSFLDKAAIKTGQTSPWMLCTVTQVEETKQMTKLIPLLLTTIIPSTLVVQASTLFVKQGTTLDRSMGPHFQIPPACLNAFVTISMLITIVVYDRAFV…
Glycine max	Glyma03g32280.1	GnNPF5.8	MAVVEEKGFASGREDYTQDGTVDLKGRPVLRSNTGRWRACSFIVGYEMIERMAYYAIASNLVQYLTKKLHEGTVKSSNNVTNWSGTVWIMPAAGAYIADAYLGRYWTFVIASAIYLLGMCLLTLAVSLPALRPPPCAPGIADKDCQRASSFQVGIFFFALYIIAAGTGGTKPNISTMGADQFDEFEPKERSQKLSFYNWWVFNILIGTITAQTLLVYIQDKVGFGLGYGIPTIGLAVSVLVFLLGTPLYRHRLPSGSPLTRMVQVLVAAMRKWKVHVPHDLNELHELSMEEFYAGKGRSRICHSSSLSFLDKAAVKTGQTSPWMLCTVTQVEETKQMMKMIPILITTCIPSTIIAQTTTLFIRQGTTLDRNMGPHFEIPPACLIAFVNIFMLTSVVIYD…
Glycine max	Glyma19g35030.2	GnNPF5.9	MAVVEEKGLASGREDYTQDGTVDLKGRPVLRSNTGRWRACSFIVASNLVQYLTKKLHEGTVTSSNNVTNWSGTVWIMPVAGAYIADAYLGRYWTFVTASTIYLLGTCFLTQAVSLAALRQPPSSSLQVGIFFFALYIIAAGTGGTKPNITTMGADQFDGFEPKERLSFFNWWVFNILIGTMTAQTLLVYIQDKVGFGLGYGIPTIGLVVSVLVFLLGTPLYRHRLPSGSPFTRMVQVFVAAMRKWKTGQKSPWMLCIVTQVEETNQMMKMVPVLITTCIPSIIIAQTTTLFIRQGTTLDRRMGPHFEIPPACLIALVSIFLLTSVVIYDRLFVPAIQRYTKNPRGISLLQRLGIGLVLHVIVMLTACFVERKRLSVARQKHLLDQDDTIPLTIFILLLQ…
Glycine max	Glyma04g03061.1	GnNPF6.1	EMELVSNRCVDLHGRIADKRTTGGWKASHFIIVNEVTERLAFFAIAVNMVAYLVFEMHQSLPDAATHVTDWIGAAYGMILLTRASQGQTAFLYGALTHIALGTGGIKPCVSSFVQMKFSFLNWFFFAINMGAILGITPLVYIQDAAGFGWGFGIHAAAAICSIVILLAGLRYYRFKMPMGSPFTRFLQVMVASTMNHLNRVHLENDQTRLYEVETTRKLPHTPQYRTRVSIFYLDTDQYGTFKVFFNTLQKTSNRWRICTVTQVEEFKSFIRVLPVWASTIALSVSYAQLSTFFLSQANIMDRTLGTHFKIPAGSVPVFSAITLILVPIYEKFIVPSLRNIIGHHRGVTSLQRMGVGLFVLIFAMASAALVERKRRDHKSLKMSVFWLLPQFFLMGAAE…
Glycine max	Glyma02g43740.1	GnNPF6.10	MVLVASHGEEEKGAEGIATVDFRGHPVDKTKTGGWLAAGLILGTELAERICVMGISMNLVTYLVGVLNLPSADSATIVTNVMGTLNLLGLLGGFIADAKLGRYLTVAISAIIAALGVCLLTVATTIPGMRPPVCSSVRKQHHECIQASGKQLALLFVALYTVAVGGGGIKSNVSGFGSDQFDTTDPKEERRMVFFFNRFYFFISIGSLFSVVVLVYVQDNIGRGWGYGISAGTMVIAVAVLLCGTPFYRFKRPQGSPLTVIWRVLFLAWKKRSLPNPSQHSFLNGYLEAKVPHTQRFRFLDKAAILDENCSKDENKENPWIVSTVTQVEEVKMVLKLLPIWSTCILFWTIYSQMNTFTIEQATFMNRKVGSLVVPAGSLSAFLIITILLFTSLNEKLTV…
Glycine max	Glyma14g05170.1	GnNPF6.11	MVLVASHGEEEKGAEGIAAVDFRGHPVDKTKTGGWLAAGLILGTELAERICVMGISMNLVTYLVGVLNLPSADSATIVTNVMGTLNLLGLLGGFIADAKLGRYVTVAISAIIAALGVCLLTVATTIPSMRPPVCSSVRKQHHECIQASGKQLALLFAALYTVAVGGGGIKSNVSGFGSDQFDTTDPKEERRMVFFFNRFYFFISIGSLFSVVVLVYVQDNIGRGWGYGISAGTMVIAVAVLLCGTPFYRFKRPQGSPLTVIWRVLFLAWKKRSLPDPSQPSFLNGYLEAKVPHTQKFRFLDKAAILDENCSKEENRENPWIVSTVTQVEEVKMVIKLLPIWSTCILFWTIYSQMNTFTIEQATFMNRKVGSLVVPAGSLSAFLIITILLFTSLNEKLTV…
Glycine max	Glyma08g47781.1	GnNPF6.2	MHACVPRPQCFALIVGLSEFLYEESPDAMKSIGSAYAALAGGLGCFVDTIINNIIKSATRPTILVVSKHQHCQV*
Glycine max	Glyma18g53710.1	GnNPF6.3	MDSSEIKSPAEGSQQGTPGNSLRRKKLAIYFIESEDRRMAFGRGYTAGSTPVDIHGKSIVDLSKTGGWIAAFFIFGNEMAERMAYFGLSVNMVAFMFYVMHRPFTSSSNAVNNFLGISQASSVLGGFLADAYLGRYWTIAIFTTIYLAGLTGITLCATISKFVPNQEECDQFSLLLGNCEAAKPWQMTYLYTALYITAFGAAGIRPCVSSFGADQFDERSKNYKAHLDRFFNIFYLSVTIGAIVAFTVVVYVQMKFGWGSAFGSLAIAMGISNMVFFIGTPLYRHRLPGGSPLTRVAQVLVAAFRKRNASFGSSEFIGLYEVPGRQSAIKGSRKISHTDDFRFLDKAALQLKEDGANPSPWRLCTVTQVEEVKILMKLIPIPACTIMLNVVLTEFLTLS…
Glycine max	Glyma17g12420.1	GnNPF6.4	MKEKMSWTVADAVDYKGFPADRSKTGGWVPAALILGIEIVERLSTMGIAVNLVTYMISIMHLPSSTAANTVTDFMGTSFLLCLLGGFLADSFLGRYKTIGIFASIQTLGTATLAISTKLPGLRPPPCHANSDSCKQANGFQMGILYLSLYLIALGTGGLKSSVSGFGSDQFDEKDEKEKSQMAYFFNRFFFFISFGTLAAVTVLVYLQDEVSRSLAYGICSVSMIIAIIVFLSGTKRYRYKRSLGSPIVHIFQVIAASIKKRKMQLPYNVGSLYEDTPEASRIEHTEQFRFLEKAAIVAEDDFETNLCGSGPNPWKLCSLTRVEEVKMMVRLLPVWATTIIFWTIYAQLITFSVEQASTMERNIGSFQIPAGSVTVFFVAAILITLAVYDRLIMPLWKK…
Glycine max	Glyma13g23680.1	GnNPF6.5	MEEKMSWTVADAVNYKGFPADRSKTGGWVPAALILGIEIVERLSTMGIAVNLVTYMISIMHLPSSTAANTVTDFMGTSFLLCLLGGFLADSFLGRYKTIGIFASIQTLGTATLAISTKLPGLRPPPCHANSDSCKQANGFQMGILYLSLYLIALGTGGLKSSVSGFGSDQFDEKDEKEKSQMAYFFNRFFFFISFGTLAAVTVLVYLQDEVSRSLAYGICSVSMIIAIIVFLSGTKRYRYKRSLGSPIVHIFQVIAASIKKRKRQLPYNVGSLYEDTPEASRIEHTEQFRFLEKAAIVAEGDFETNVCGSESNPWKLCSLTRVEEVKMMVRLLPVWATTIIFWTIYAQMITFSVEQASTMERNIGSFQIPAGSLTVFFVAAILITLAVYDRLIMPLWKK…
Glycine max	Glyma05g04350.1	GnNPF6.6	MGVAVNLATYLTGTMHLGSANSANTVTNFMGTSLMLCLFGGFVADTFIGRYLTIAIFATVQATSQCKDIFLTHCNCIATAFVELYLYKICFHGVTILTISTIIPSLHPPKCIRDATRRCMSANNMQLMVLYIALYTTSLGIGGLKSSVSGFSTDQFDDSDKGEKKQMLKFFNWFVFFISLGTLTAVTVLVYIQDHIGRYWGYGISVCAMLVALLVLLSSTRRYRYKRLVGSPLTQIAMVFVAAWRKRHLELPSDSSLLFNLDDVADESLRKNKQMLPHSKQFRFLDKAAIKDPKMDGEEITMQRNWYLSTLTDVEEVKMVQRILPVWATTIMFWTVYAQMTTFSVQQATTMDRRIGNSFQIPAASLTVFFVGSVLLTVPIYDRVITPIAQKISHNPQGL…
Glycine max	Glyma17g14830.1	GnNPF6.7	MKTLPQTPGKTIPDACDYKGHPAERSKTGGWTAAAMILGVEACERLTTMGVAVNLVTYLTGTMHLGSANSANTVTNFMGTSFMLCLFGGFVADTFIGRYLTIAIFATVQATGVTILTISTIIPSLHPPKCIRDATRRCMPANNMQLMVLYIALYTTSLGIGGLKSSVSGFGTDQFDESDKGEKKQMLKFFNWFVFFISLGTLTAVTVLVYIQDHIGRYWGYGISVCAMLVALLVLLSGTRRYRYKRLVGSPLAQIAMVFVAAWRKRHLEFPSDSSLLFNLDDVADETLRKNKQMLPHSKQFRFLDKAAIKDPKTDGEEITMERKWYLSTLTDVEEVKMVQRMLPVWATTIMFWTVYAQMTTFSVQQATTMDRRIIGNSFQIPAASLTVFFVGSVLLTVP…
Glycine max	Glyma01g41930.1	GnNPF6.8	MSSLPTTQGKPIPDASDYKGRPAERSKTGGWTASAMILGGEVMERLTTLGIAVNLVTYLTGTMHLGNAASANVVTNFLGTSFMLCLLGGFLADTFLGRYRTIAIFAAVQATGVTILTISTIIPSLHPPKCNGDTVPPCVRANEKQLTALYLALYVTALGTGGLKSSVSGFGSDQFDDSDNDEKKQMIKFFNWFYFFVSIGSLAATTVLVYVQDNIGRGWGYGICAGAIVVALLVFLSGTRKYRFKKRVGSPLTQFAEVFVAALRKRNMELPSDSSLLFNDYDPKKQTLPHSKQFRFLDKAAIMDSSECGGGMKRKWYLCNLTDVEEVKMVLRMLPIWATTIMFWTIHAQMTTFSVAQATTMDRHIGKTFQIPAASMTVFLIGTILLTVPFYDRFIVPVA…
Glycine max	Glyma11g03430.1	GnNPF6.9	MSNLPTTQGKAIPDASDYKGRPAERSKTGGWTASAMILGGEVMERLTTLGIAVNLVTYLTGTMHLGNAASANVVTNFLGTSFMLCLLGGFLADTFLGRYRTIAIFAAVQATGVTILTISTIIPSLHPPKCNGDTVPPCVRANEKQLTVLYLALYVTALGTGGLKSSVSGFGSDQFDDSDDDEKKQMIKFFNWFYFFVSIGSLAATTVLVYVQDNIGRGWGYGICAGAIVVALLVFLSGTRKYRFKKLVGSPLTQFAEVFVAALRKRNMELPSDSSLLFNDYDPKKQTLPHSKQFRFLDKAAIMDSSECGGGMKRKWYLCTLTDVEEVKMILRMLPIWATTIMFWTIHAQMTTFSVSQATTMDRHIGKTFQMPAASMTVFLIGTILLTVPFYDRFIVPVA…
Glycine max	Glyma08g47640.2	GnNPF7.1	MNHDIDIECNAANQALATLAFFGVGVNLVLFLTRVLHQESAEAANNVSKWTGTVYIFSLIGAFLSDSYWGRYLTCTIFQLIFV VVLYCIVFTLHLTITLCWHYEILNIYAQGLGMLSFTSWRFLIKPAGCGNEETTCLEPSSLGVGIFYLSIYLVAFGYGGHQPTLATFGADQFDEKNEKHRD ARETFFCYFYFALNVGSLFSNTVLVYYENSGMWTRGFLVSLASAVIALVSYLAGYQKYKYVKAHGNPVIRVVQVFVATARKWKVGSAKEDQLYEVDGPES AIKGSRKILHSNDFRFMDKAATITEKDAVHLKNHWRLCTVTQVEEAKCVLRMLPVWLCTIIYSVVFTQMASLFVEQGNVMNNEIGKFHLPAASMSVLDIC SVLLCTGIYRQI…
Glycine max	Glyma09g37230.1	GnNPF7.10	MGCLYFIKKDKIKGKVNRGNEVCTSDGAIDSHGHPAVRKRTGTWTTGILILVNQGLATLAFFGVGVNLVLFLTRVMGQDNAEAANNVSKWTGTVYLFSLLGAFLSDSYWGRYMTCAIFQVIFVIGLISLSLSSHISLLKPSGCGDKELQCGSHSSYQTAFFYLSIYLVALGNGGYQPNIATFGADQFDEGDPKERLSKVAFFSYFYLALNLGSLFSNTILDYFEDKGQWTLGFWASAGSAAIALILFLCGTRRYRYFKPVGNPLPRVGQVFVAAAKKWKVKVPSEENLYEDKKCSPSGRRKMLHTKGFRYLDKAAFITSKDLEQLEENKRNPWCLSTVTQVEEVKCILRLLPIWLCTIMYSVVFAQMASLFVVQGDAMATGISSFKIPPASMSSFDILG…
Glycine max	Glyma17g16410.1	GnNPF7.11	MACLEVSKEVKFKGDTEELTLDGSVDWHGRPAIRAKSGRWVAGTIVLLNQGLATLAFFGVGVNLVLFLTRVMGQDNAEAANNVSKWTGTVYIFSLVGAFLSDSYWGRYKTCAIFQVIFVIGLVSLSLSSYLSLIRPKGCGNETIPCGKHSSLEMGMFYLSIYLIALGNGGYQPNIATFGADQFDEEHSKEGYSKVAFFSYFYLALNLGSLFSNTILGYFEDEGLWALGFWVSAGSAFAALVLFLLGTPRYRHFKPSGNPLSRFSQVLVAASRKWRAQMASNGEDLYVMDENESPTNGNRKILHTEGFKFLDRAAIISSRDLEDQKSGVYNPWRLCPITQVEEVKCILRLLPIWLCTIIYSVVFTQMASLFVEQGAAMKTTISHFRIPPASMSSFDILSV…
Glycine max	Glyma05g06130.1	GnNPF7.12	MACLEVSKEQGKFKGDTEELTLDGSVDWHGRPAIRAKSGRWVAGTIVLLNQGLATLAFFGVGVNLVLFLTRVMGQNNAAAANSVSKWTGTVYIFSLVGAFLSDSYWGRYKTCAIFQVIFVIGLVSLSLSSYLSLIRPKGCGNETIPCGKHSSLEMGMFYLSIYLIALGNGGYQPNIATFGADQFDEEHSKEGYSKVAFFSYFYLALNLGSLFSNTILGYFEDEGLWALGFWVSAGSAFAALVLFLLGTPRYRHFKPSGNPLSRFSQVLVAASRKWRAQMTSNGEDLYVMDENESPTNGNRKILHTGGFKFLDRAAFISPRDLEDQKSGVYNPWRLCPITQVEEVKCILRLLPIWLCTIIYSVVFTQMASLFVEQGAAMKTTISNFRIPPASMSSFDILS…
Glycine max	Glyma01g40850.1	GnNPF7.13	MSYLESQVYKERKFEEESEEVTLDGSVDFHGRPAIRAKSGRWVAAIIILLNQALATLAFFGIGVNLVLFLTRVVGQNNADAANNVSKWTGTVYIFSLVGAFLSDSYWGRYKTCAVFQVIFVIGLMSLSLSSYLFLLKPKGCGNESVNCGKHSKLEMGMFYLSIYLVALGNGGYQPNIATFGADQFDEEHSKEGHNKVAFFSYFYLAFNIGQLFSNTILVYFEDEGMWALGFWLSAGSAFAALVLFLVCTPRYRHFKPSGNPLSRFSQVLVAASRKSKVQMSSNGEDLFNMDAKEASNNANRKILHTHGFKFLDRAAFISSRDLGDQKGLGYNPWRLCPVSQVEEVKCILRLLPIWLCTIIYSVVFTQMASLFVEQGAAMKTKVSNFRIPPASMSSFDIL…
Glycine max	Glyma11g04500.2	GnNPF7.14	MSCLESHVYKERKFEEESEEVTLDGSVDFHGRPAIRAKSGRWVAAIIILLNQALATLAFFGIGVNLVLFLTRVVGQNNADAANNVSKWTGTVYIFSLVGAFLSDSYWGRYKTCAVFQVIFVIGLMSLSLSSYLFLLKPKGCGNETVSCGKHSKLEMGMFYLSIYLVALGNGGYQPNIATFGADQFDEEHSKEGHNKVAFFSYFYLAFNIGQLFSNTILVYFEDEGMWALGFWLSAGSAFAALVLFLICTPRYRHFKPSGNPISRFSQVLVAASRKSKLQMSSNGEDLFNMDAKEASNDANRKILHTHGFKFLDRAAFISSRDLGDQKGLGYNPWRLCPVSQVEEVKCILRLLPIWLCTIIYSVVFTQMASLFVEQGAAMKTKVSNFRIPPASMSSFDIL…
Glycine max	Glyma18g53850.2	GnNPF7.2	MEPGICNSVNSVNVEATEKKVTGGNGSYTEQSDTSYKKIKGGWKTAIILLANQALATLAFFGVGVNLVLFLTRVLRQDSAEAANNVSKWTGTVYIFSLIGAFLSDSYWGRYLTCAIFQFIFVVGLGMLSLSSWRFLIKPVGCGNEETTCLEPSSVGVGIFYLSIYLVAFGYGGHQPTLATFGADQFDEKNEKQKNAREAFFSYFYFALNVGSLFSNTILVYYEDSGMWTMGFLVSLASAVIALVSYLAGYRKYRYVKGYGNPVIRVVQVFVATVRKWKVGPAKEHQLYEVDGPESAIKGSRKIHHSNDFRFMDKAATITEKDAVNLKNHWRLCTVTQVEEAKCVLRMLPVWLCTIIYSVVFTQMASLFVEQGDVMNNKIGNFHLPAASMSVFDICSVLL…
Glycine max	Glyma20g39150.2	GnNPF7.3	MIQIPPRMATSFSANSPNIAANKLIEGDSSNREESVLMERTSRAGEKKTGGAKVASLLLVNQALATLAFFGVGVNLVLFLTRVLGQDNVNAANNVSKWIGTVYMFSLIGAFLSDSYWGRYLTCTVFQLVFVLGLALSSLSSWRFLINPVGCGDGHTPCKPSSIGDEIFYLSIYLVAFGYGGHQPTLATFGADQYDEKNPKEKSSKVAFFCYFYFALNVGSLFSNTVLVYYEDTGMWTMGFLVSLVSAVIAFLAFLLGTPRYRYVKPCGNPVMRVAQVFSAVFRKWKVSPAKAEELYEVDGPQSAIKGSRKIRHTDDFEFMDKAATIKETEEHSPKNPWRLCTVTQVEEAKCVLRMLPVWLCTIIYSVVFTQMASLFVEQGDVMNSYIGSFHLPAASMSA…
Glycine max	Glyma10g44320.1	GnNPF7.4	MATSFSANSPNIAANKLIEGDSSNREESVIMKRSSRAGEKKTGGAKVARLLLVNQALATLAFFGVGVNLVLFLTRVLGQDNVNAANNVSKWIGTVYMFSLIGAFLSDSYWGRYLTCTVFQLVFVLGLALSSLSSWRFLINPVGCGDGHTLCKPSSIGDEIFYLSIYLVAFGYGGHQPTLATFGADQYDEKNPKEKSSKVAFFCYFYFALNVGSLFSNTVLVYYEDTGMWTMGFLVSLVSAVIAFLAFLLGTPRYRYVKPCGNPVVRVAQVFTAVFRKWKVSPAKAEELYEVDGPQSAIKGSRKIRHTDDFEFMDKAATIKETEEHSPKNPWRLCTVTQVEEAKCVLRMLPVWLCTIIYSVVFTQMASLFVEQGDVMNSYIGSFHLPAASMSAFDIFSVL…
Glycine max	Glyma18g49470.1	GnNPF7.5	MGCLYFLRKDTMEEKVNKEHQVCTSDGAIDSQGHPAVREKTGDWVAAILILVNQGLATLAFFGIGVNLVLFLTRVMGQDNAEAANSVSKWTGTVYLFSLLGAFLSDSYWGRYMTCAIFQVIFVIGLVSLSLSSYIFLLKPSGCGNKELPCGSHSSYQTILFYVSIYLIALGNGGYQPNIATFGADQFDEGDTREQHSKIVFFSYFYLALNIGSLFSNTILNYFEDDGLWTLGFWASAGSAALALVLFLCGTRRYRYFKPNGNPLPRFCQVFVAATRKWKVKVLQDDKLYEVDEFSTDEGRKMLHTEGFRFLDKAAFITSKNFKQMEESKCSPWYLSTVTQVEEVKCILRLLPIWLCTILYSVVFAQMASLFVEQGDAMDTRISSFHIPPASMSTFDILS…
Glycine max	Glyma09g37220.2	GnNPF7.6	MGCLYFLRKDTMEEKINKEHQVCTSDGAIDSHGHPAVRKKTGDWVAAILILVNQGLATLAFFGVGVNLVLFLTRVMGQDNAEAANSVSKWTGTVYLFSLLGAFLSDSYWGRYMTCAIFQVIFVIGLVSLSLSSYIFLLKPSGCGNKELPCGSHSSYQTILFYVSIYLIALGNGGYQPNIATFGADQFDEGDPREQHSKIVFFSYFYLALNIGSLFSNTILNYFEDDGLWTLGFWASAGSAALALILFLCGTRRYRYFKPNGNPLPRFCQVFVAATRKWKAKVLQDDKLYEVDEFSTNEGRKMLHTEGFRFLDKAAFITSKNFKQMEESKCSPWYLSTVTQVEEVKCILRLLPIWLCTILYSVVFAQMASLFVEQGDAMDTRISRFHIPPASMSTFDILS…
Glycine max	Glyma18g11338.1	GnNPF7.7	MMMDYGLCGSGLQLARSAALALILFLCGTRRYRYFKPNGNPLPRFCQVFVAATRKWKAKVLQDDKLYEVDEFSTNEGRKMFHTEGFRFLDKAAFITSKNFKQMEESKCSPWYLSIVTQKKGLHLRRRGLCRGETMLWVICVLSEVPFLFLLLHRSSNRRC*
Glycine max	Glyma18g11346.1	GnNPF7.8	MEEKINKEHQVCTSDGAIDSHGHPAVRKKTGDCVAAILILVNQGLATLAFFGVGVNLVLFLTRVMGQDNAEAANSVSKWTGTVYHFSLLGAFLSDSYWGRYMTCAIFQVIFVICDATRRCRYENDMCHTLSNL*
Glycine max	Glyma18g49460.1	GnNPF7.9	MGCLCFIKKDKIKGKVNRDNEVCTSDGAIDSHGHPAVLKRTGTWTTGILILVNQGLATLAFFGVGVNLVLFLTRVMGQDNAEAANNVSKWTGTVYLFSLLGAFLSDSYWGRYMTCAIFQVIFVIGLVSLSLSSHISLLKPSGCGDKELQCGSHSSSQTALFYLSIYLVALGNGGYQPNIATFGSDQFDEGDPKERLSKVAFFSYFYLALNLGSLFSNTILDYFEDKGQWTLGFWASAGSAAIALILFLCGTRRYRYFKPVGNPLPRVGQVFVAAGKKWKVKVLSEENLYEDEESSPSGRRKMLHTEGFRFLDKAAFITSKDLEQLEENKRNPWCLSTVTQVEEVKCILRLLPIWLCTIMYSVVFAQMASLFVVQGDAMATGISSFKIPPASMSSFDILG…
Glycine max	Glyma01g27490.2	GnNPF8.1	MGDVTKSHDVGEDSLYTEDGTVDIYKKPAIKKKTGNWKACRFILGNECCERLAYYGMSTNLVNYLQTRFHQGNATAATNVSTWSGTCYITPLLGAFLADSYMGRYWTIASFSTIYVIGMSLLTFSAIAPGLKPSCGANGCYPTSGQTTACFIALYLIALGTGGIKPCVSSFGADQFDENDDFERKKKSSFFNWFYFSINIGSLIASSVLVWIQMNVGWGWGFGVPTVAMVIAVTFFFIGSKWYRLQLPGGSPLTRICQVIVAASRKARLQVPDNKSLLYETADVESNIKGSRKLGHTNELKCLDKAAIETESDHTNWPNSWRLCTVTQVEELKSIIHLLPVWATMIAFATVYSQMSTMFVLQGNKMDQHIGQHFTIPSASLSLFDTLSVIFWAPVYDRM…
Glycine max	Glyma07g34180.1	GnNPF8.10	ATSVVNVWPSSELQLILVPILPPDYMKETFLLQETSAYVCLDRVAIVSDYESKSGDYSNPWRLCTMTQVEELKILICVFPIWATGIIFAAAYAQMSTFVVLWVPLYDRIIVSIIRTFTGKERGLSMLQRMGIRLFISVLCMLSAAVVEIMHLQLTKELDLGYKHVAVPLSVLQQIPQYYEDFRYCNDTSELFIGKLLEFFYSYYGNFTTQGGKPGWIPYNLNKGHLDYFLLLLAGLGFLNMLVFIVATK
Glycine max	Glyma05g26690.1	GnNPF8.11	MMKRVNGDGSVDYRGGPALKKDTGNWRACPFILGNESCEHLAFYGIATNLVNHLTTKLHEGNVSAARNVSIWLGTSYLTPIIGAVLADGYWGRYWTIAVFSVIYFIGMCTLTLSASLPALKPAECLGSVCPPATPAQYAVFYFGLYVIALGIGGIKSCVPSFGADQFDDTDPVERIRKWSFFNWYYFSIYLGAIVSSSIVVWIQDNAGWGLGFGIPTLLIVLSMASFFIGTPLYRFQKPGGSPVTRMCQVLCASVRKWNLVVPEDSSLLYETPDKRPAIKGNHKLVHSDDLRCLDRAAIVSDSESKSGDYSNPWKLCTVTQVEELKILICMFPMWATGAVFSAVYTQMSTLFVEQGTVMNTHIGSFEIPPASLATVDAISVVLWAPAYDRVIVPFTRKF…
Glycine max	Glyma08g15670.2	GnNPF8.12	MSVVLWVPLYDRIIVPIIRKFTGKERGLSMLQRMGIGLFISVLCMLSAAVVEIMHLQLAKELDLVDKHVAVPLSVLWQIPLYFFLGAAEVFTFVGQLEFLYDQSPNTMKTLGNECCERLAFFGIATNLVTYLTTKLHEGNVSAARNVSIWLGTSYLTPLIGAVLGDGYWGRYWTIAVFSVVYFIGMCTLTLSASLPALKPAECLGSVCPSATPAQYAVFYFGLYVIALGIGGIKSCVPSFGAGQFDDTDPKERVKKGSFFNWYYFSINLGAIVSSSIVVWIQDNAGWGLGFGIPTLFMVLSVISFFIGTPLYRFQKPGGSPVTRMCQVLCASVRKWNLVVPEDSSLLYEMSDKRSAIKGSRKLLHSDDLRCLDRAATVSDYESKSGDYSNPWRLCPVTQ…
Glycine max	Glyma08g09690.1	GnNPF8.13	REQYTGEGSVNFRGEPVLKKDTGNWRACPFILGTISHEGNVSSARNISIWLGTSYLTPLIGAVLADGYWGRYWTIAVFSAVYFIGMCTLTLSASLPALKPSECLGSVCPSATPAQYSVSYFGLYVIALGIGGIKSCVPSFGAGKFDNTDPKERVKKGSFFNWYYFSINLGAIVSCSIVVWIQDNAGWGLGFGIPTLFMVLSVVSFFRGTPLYWFQKTGGSPVTRMCQVLCTFVQKWNLVVPHSLLYETSDKISTIKGSHKLVRSDDLRISCLWGKCWMSPALMFQKFFVDRLQLNIFLLACLCRIEKFVLNFESIISSILTFLKMLFPPYINYKQDFLHQIPQYFLLGAAEVFAFVGLLQFFYDQSPDAMKTLGTALSPLYFALGNYLSSFILNMVTYF…
Glycine max	Glyma07g17640.2	GnNPF8.2	MAEDDIYTQDGTITISKKPANKKKTGNWKACYFILGNECSERLAYYGMSTNLVNYLRERFNQGNATAANNVTTWSGTCYITPLIGAFLADSYLGRYWTISSFSIVYVIGMILLTLSASAPGLKPSCDANGCHPTSAQTATCFIALYLIALGTGGIKPCVSAFGADQFDDSDEKEKIKKSSFFNWFYFSINIGALVASSVLVWIQMNVGWGWGFGVPAVAMVIAIIFFFGGSRLYRLQIPGGSPLTRICQVIVAALRKIGLQVPNDKSLLHETIDLESVIKGSRKLDHTNRFKCLDKAAVETESDHTKDLSNPWRLCTVTQVEELKSVISLLPVWASLIAFATVYGQMSTMFVLQGNTMDQRIGPHFKIPSASLTIFDTLSVIFWAPVYDRFIVPFASKY…
Glycine max	Glyma11g23370.1	GnNPF8.3	MAEDDGYTKDGTVDYCGNPANKKETGTWKACPFILGNECCERLAYYGMSTNLVLYFKKRLHQHSAIASKNVSNWSGTCYITPLVGAFLADSYLGRYWTIAVFSIIYAIGMTLLTLSASVPGIKPTCHGHGDENCHATTLESAVCFLALYLIALGTGGIKPCVSSYGADQFDDTDPAEKEHKSSFFNWFYFSINIGALIASSLLVWIQDNVGWGWGFGIPAVAMAIAVVSFFSGTRLYRNQKPGGSALTRICQVVVASIRKYKVEVPADESLLYETAETESAIKGSRKLDHTDELRFFDKATVLARSDKVKESTNPWRLCTVTQVEELKSILRLLPVWATGIIFSTVYGQMSTLFVLQGQTMDTRVGNSTFKIPPASLSIFDTLSVIFWVPVYDRIIVPI…
Glycine max	Glyma18g07220.1	GnNPF8.4	MAEDDGYTKDGTVDYCGNPANKKETGTWKACPYILGNECCERLAYYGMSTNLVLYFKNRLNQHSATASKNVSNWSGTCYITPLIGAYLADSYLGRYWTIAVFSIIYAIGMTLLTLSASVPGIKPTCHGHGDENCRATTLESAVCFLALYLIALGTGGIKPCVSSYGADQFDDTDSAEKERKSSFFNWFYFSINIGALIASSLLVWIQDNVGWGWGFGIPAVAMAIAVVSFFSGTRLYRNQKPGGSAITRICQVVMASIRKYNVEVPADESLLYETAETESAIKGSRKLDHTNELRFFDKAAVLAQSDKVKESTNPWRLCTVTQVEELKSILRILPVWATGIIFSTVYGQMSTLFVLQGQTMDTRVGNSTFKIPPASLSIFDTLSVIFWVPVYDRIIVPI…
Glycine max	Glyma14g37020.4	GnNPF8.5	MAEEDVYTKDGTVDYRGNRANKKETGTWRACPFILGNECCERLAYYGMSTNLVTYFNTKLNQSGPTASKNNANWGGTCYITPLIGAFVADAYLGRYLTILCFSIVYVIGMTLLTLSASVPGIKPSCDDQGNCHATQAQSAVCFVALYLIALGTGGIKPCVSSFGADQFDDADEAEKEHKSSFFNWFYLSINIGALIAASVLVWVQTNVSWGWGFGIPAVAMAIAVVSFFSGTRLYRNQKPGGSPLTRMCQVIVASIRKSDVQVPNDKSGLYEIEEDSESAIEGSRKLDHTNGLRFLDKAAVLGDSDNVKDPVNPWRLCTVTQVEELKAIIRLLPIWATGIIFSTVYSQMGSYFILQGDTMNNRVGNIKLHISPATLSVFDTISVIFWVPVYDRIIVPVA…
Glycine max	Glyma02g38970.1	GnNPF8.6	MTEEDVYTKDGTVDYRGNRANKNETGTWRACPFILGNECSERLAYYGMSTNLVTYFNTKLNQSGPTASKNNANWGGTCYITPLIGAFVADAYLGRYRTILYFSIVYVIGMTLLTLSASVPGIKPSCDDQGNCHATEAQSAMCFVALYLIALGTGGIKPCVSSFGADQFDDADEAEKEHKSSFFNWFYLSINIGGLVAASLLVWVQTTVSWGWGFGIPAVAMAIAVVSFLSGTRLYRIQKPGGSPLTRMCQVIVASIRKSKVQVTNDDRSAFYEIEQDSESAIQGSRKLEHTNGLSFFDKAAVIRDSDNVKDPINPWRLCTVTQVEELKAIIRLLPIWATGIIFSTVYSQMGSYFILQGDTMDNRLGSNKKLHISPATLSVFDTISVIFWVLVYDRIIVP…
Glycine max	Glyma05g26670.1	GnNPF8.7	MGSPENQLSLAEEALLQDDESKQYTGDGSVDFKGRPVLKRNTGNWKACPFILGNECCERLAYYGIATNLVTYLTQKLHEGNVSAARNVTTWQGTCYLAPLIGAVLADAYWGRYWTIAIFSTIYFIGMGTLTLSASVPALKPAECLGPACPPATPAQYAVFFFGLYLIALGTGGIKPCVSSFGADQFDDTDPGERIKKGSFFNWFYFSINIGALVSSTFIVWIQENAGWGLGFGIPALFMALAIGSFFLGTPLYRFQKPGGSPITRMCQVVVASVRKRNLVVPEDSSLLYETPDKSSAIEGSRKLEHSDELKCLDRAAVASAAESKSGDYSNKWRLCTVTQVEELKILIRMFPVWATVIVFAAVYAQMSTLFVEQGTMMNTNVGSFKIPPASLSSFDVIS…
Glycine max	Glyma08g09680.1	GnNPF8.8	MGSTENELSLAEEALLQDDESKQYTGDGSVDFKGRPVLKRNTGNWKACPFILGNECCERLAYYGIATNLVTYLTQKLHEGNVSAARNVTTWQGTCYLAPLIGAVLADAYWGRYWTIAIFSTIYFIGMGTLTLSASVPALKPAECLGTACPPATPAQYAVFFFGLYLIALGTGGIKPCVSSFGADQFDDTDPQERIKKGSFFNWFYFSINIGALVSSTFIVWIQENAGWGLGFGIPALFMALAIGSFFLGTPLYRFQKPGGSPITRMCQVVVASVWKRNLVVPEDSNLLYETPDKSSAIEGSRKLGHSDELKCLDRAAVVSDAESKSGDYSNQWRLCTVTQVEELKILIRMFPVWATGIVFAAVYAQMSTLFVEQGTMMNTNFGSFRIPPASLSSFDVIS…
Glycine max	Glyma05g26680.1	GnNPF8.9	MGSIDDDTPLLEEGLLQDDEGSEQFTGDGSVNFRREPALKKGTGNWRACPFILGNECCERLAFFGITTNLVTYLTTKFHEGNVSAARNISIWQGTCYLTPIIGAVLADGYWGRYWTIAVFSAVYLIGMCTLTLSASLPALKPAECLGSVCPSATPAQYAVLYFGLYLIALGTGGVKACVPSFGADQFDDTDPNERVKKASFFNWYYFSIYLGAIVSCSLIVWIQDNAGWGLGFGIPALFMGLSTISFFIGTHLYRFQKPGGSSYTRMAQVLFASVRKWNLVVPEDSSLLYEMPDKKSTIKGSCKLVHSDNLRCLDRAAIVSDYESKSGDYSNPWRLCTVTQVEELKSLIHMFPIWATGIIFAAVYAQMSTLFVEQGTMMNTCIGSFKLPPASLSIFDVI…
Brassica oleracea	Bol034764	BolNPF1.1	MENPPDQTESKEMMLQPRITRPKGGLLTMPFIIANEGFEKVASYGLLQNMILYLMSDYGLGLVKGQNVLFMWVAATNFMPLVGAFLSDSYLGRFLTISIASLSSFLGMMVLWLTAMLPQVKPSPCVASTVTKCSSTAATSSQLALLYFAFALISIGSGGIRPCSLAFGADQLDNKENPKNERVLESFFGWYYASSSVAVLIAFTVIVYIQDHLGWRIGFGVPAILMLLAGILFVLASPLYVKRNATKSLFTGLAQVAVAAYVNRKLMLPGQNDSYGCYYHLNDSELKAPSDKLRFLNKACVTSNQEEDIGADGLALNPWRLCTTDQVEELKALVKVIPVWSTGIMMSINVSQNSFQLLQANSMNRRLSDHSTFKIPPGSFGMFTIIALIAWVVLYDRAI…
Brassica oleracea	Bol000979	BolNPF1.2	MLPQVKPSPCVASTVTKCSSTAATSSQLALLYFAFALTSIRSGGIRPCSLTFGADQLDNK ENPKNEKVLESFFGWYYASSSVAVLIAFTVIVYIQDHLGWRIGFGVPAILMLLAGILFVL ASPLYVKRNATKSLFTGLAQVAVAAYVNRKLMLPGQNDSYGCYYHLNDSELKAPSDKLRF LNKACVTSNQEEDIGGDGLALNPWRLCTTDQVEELKALVKVIPVWSTGIMMSINVSQNSF QLLQANSMNRRLSDHSTFKIPPGSFGMFTIIPQIAWVVLYDRAILPLASKIRGKPVRINV KIRMGLGLFISFLAMAVSATVEHYRRRTAISQGLANNANGIVNISAMWLVPQYVLHGLAE ALTGIGQTEFFYTEFPKRMSSIAAALFGLGMAV…
Brassica oleracea	Bol019480	BolNPF1.3	MENPTNETEAKQIQLNGEKKPKGGIITMPFIIANEAFEKVASYGLLPNMIMYLIRDYRFGVAKGTNVLFMWSAATNFTPLLGAFLSDSYLGRFLTIAIASLSSFLGMVLLWLTAMLPQVKPSPCDPTAAGNHCGSATASQLALLYTAFALISIGSGGIRPCSLAFGADQLDNKENPKNERVLESFFGWYYASSAVAVLIAFTGIVYIQEHLGWRIGFGVPAVLMLIAAFLFVLAFPLYVRRNVSKSLFTGLAQVVVAAYVNRKLSLPNQQDSSITYYHMKDSELKAPSHKLRFLNKACLISNREEEIGSDGFALKPWRLCTTDKVEELKALIKVIPIWSTGIMMSINTSQSSFQLLQATSMDRRLSRHGSFQVPAGSFGMFTIIALAMWVVLYDRAVIP…
Brassica oleracea	Bol011219	BolNPF1.4	MENPPDQTESKEMMLPPRTRRPKGGLLTMPFIIANEGFEKVASYGLLQNMILYLMSDYGLGVVKGQTVLFMWVAATNFMPLVGAFLSDSYLGRFLTIAIASLSSFLGMVLLWLTAMLPQVKPSPCIASAGTNCSSPAATSSQLALLYSAFALISIGSGGIRPCSLAFGADQLDNKENPKNERVLESFFGWYYASSSVAVLIAFTVIVYIQDHLGWRIGFGIPAILMLLASIVFAFASPLYVKRNVTKSLFTGLAQAAVAAYVNRKLMLPGQSDSYGCYHHLKDSELKAPSDKLRFLNKACVIRNRDEDIGSDGLALNPWRLCTTDQVEELKALVKVIPVWSTGIMMSINVSQNSFQLLQANSMDRRLSNDSTFKIPAGSFGMFTIIALISWVVLYDRAI…
Brassica oleracea	Bol043559	BolNPF1.5	MDQEALLVGKATDQHPEKRTVSTISCILGIVSQALEKLAYYGLVPNMILYLTVEYGMGTTEAANILFLWSAATNFFPLICAFIADSYTGRFPLIGFGSSTSLLGMLSLWLAAMIQPKCDKSIDVCQPITPFQLFLLYSFFTLTSIGAGGVRSSCLAFAADQLQLNNTTRISTSALETLFNWYYFSVMLAYFLSESLLVFVQTKYGWQIGFGVSLASMALSVALFFAASPFYVKFKCEHGLVSGLFQVLVAAFRNQHVDLSSEEYIISYHQETGSSFSIPSQKLRYLNKACATSNPRQDQTLTGNSQNPWKLCTVQQVEDFKSLVNVLPIWSTGIILSLVTACQASFIVLQAKAMDRRTFIKGFEIPPGCYGVFMIISFVLFLVIYDLVVIPSVSWALKK…
Brassica oleracea	Bol030912	BolNPF2.1	MAGPVSGDTEAQYAGDTSSKRGGWITLPFMMGLFVFFFVFLKARQQHMLNVCGAATLLGMSITSFGWVLNLIVFLIEEFNIKNIAAAQISNIVNGCLSMLPLVAAILADSFFGNIVVISASTFISLTGILLLTLIAYLDLLKPRPCETGSNLCQSPSELQLGILYTALVLVTTGAGGTRFTLASAGANQYEKPKDQGSFFNWYFLTLYAGAITGATAIVYTQDNASWKLGFGLCAAANLVSFIVFVCGKRFYKHEKPMGSPFKSLISVVVAATLKRKAVISSNEEDYHRGLGEKDKTSPALPSKSYR
Brassica oleracea	Bol015711	BolNPF2.10	MDVSDSHSQKSSPHSILDAEKVEKKPGGWRAVTFILGNETLERLGTIGLLSNFMVYLTRVFHLEQVDASNVINIWSGFSNLTPLVGAFISDAYVGRFKTIAFASFATLLGLVTLTLTASLPQLHPETCNSKDPVSCGGPNKLQFGILLLGLGFLSIGSGGIRPCSIPFGVDQFDQRTEEGIKGVASFFNWYYMTFTVVLIITQTVVVYIQDQVSWIIGFSVPTGLMACAVVMFFAGMKLYVYVKPEGSIFSGIAQVVVAARKKRKMKLPAEDDGTVTYYDPPVKDSVLSKLHHSNQYRFLDKAAVIIEGDLTSEGVPANKWRLCSIQEVEEVKCLIRIVPVWSAGIISLAAMTQQGTFTVSQALKMDRHIGPNFEIPAGSLSVISLLTIGVFLPLYDRV…
Brassica oleracea	Bol017370	BolNPF2.11	MVLMDGRDGSSPPQPKMDAVDSYNQESPSDSFSDAEKVEKKRGGWRAVTFILGNETLERLGTIGLLSNFMVYLTRVFHLEQVNAANVINVWFGFTNLTPLVGAFISDAYVGRFKTIAFASFATLLGLVTLTLTASLPQLHPATCISKDPVSCSGPNKLQFGTLFLGLVFLSIGTGGIRPCSIPFGADQFDQRTEEGVNGVASFFNWYYLTFTVVLLITQTVVVYIQDQVSWIIGFSIPTGLMACALVIFFAGMKLYIYVKPEGSIFSSIAQVIVAARKKRKMKLSAEDDGTVTYYDPPVKDSVLHKLHRSNQFRFLDKAAVIKEGDLTSEGVPANKWRLCSIQEVEEVKCLIRIVPVWSAGIISLMAMSQQGTFTVSQALKMDRHMGPKFEAPAGSLSV…
Brassica oleracea	Bol004380	BolNPF2.12	MEVLENAKNPNNSPERKRGGWIAISFILGNETLERMGTMGLSANFMAYLTKVFHMKLVDASNVFNLWLGLSNLAPLLGAIISDAYVGRFKTIAYASFFSLLGLMTVTLTAWLHQLHPPECNIHRPDSCNRPNKLQLGVLFLGLGFLSIGSGGIRPCSIPFGVDQFDQRTEKGLKGMASYFNWYYLTFSIVLIVSHTVIVYIQDNISWTVGFSIPTGLMACSIVLFFVGMRFYVYVKPKGSAFSSIARVILAARKKRNLKLPVEDDGTVEYYDPPLKPGVLSKLPLTNQYKFLDKAALITEGDLTSAGVPVNKWRLCSVQEVEEVKCLIRIIPVWSAGIISVVTMSTQVTFIVPQAMKMDRHMGPHFEIPAGSVSVISFITIGIWLPIYDRVLVPSLWRI…
Brassica oleracea	Bol023886	BolNPF2.13	MDEEGTVSSDSTMRRRKPLGWKAMPYILANETLERLASFGLTSNFMVYMVREYHMDQVQAAALINTWSALTNFAPIIGAFISDSCTGKFVTIVLGSISELLGMLVFTLTSLIPTLRPPPCTTDQITGTCVRYSDQQLYVLLSGLFLLSVGTGGIRSCSIPFSLDQFDDSTEEGREGSRSFFSWYYTTHTIVQLISMTLVLYVQNNISWALGFAIPTALNLFALVLLFVGVRFYVFIRPEGSVISGIFKVLVDAYKKRNAQPPSEIEHYRPFLNKAVIVMNNDEARNEEWKICTMRQIEDIKSIISIIPIFASSIIGFLAMNQQHTFTVSQALKMDLRFPGSSYLIPPASIIVISLLTIGIWLPFYETVLVRHIEYITKQEGGISLLQKVGIGNFFSILT…
Brassica oleracea	Bol013180	BolNPF2.14	MPFIIGNETFEKLGIVGSSSNLVIYLTTVFNMKSITAATVVNIYGGTSNFGTIVAAFLCDSYFGRYKTLSFAMIACFLGSVAMDLTAVINQLHPAKCAKELGTVCKGPSIGQIMFLAGAMVLLVIGAGGIRPCNLPFGADQFDPKTKEGKRGIESFFNWYFFTFTFAQMVSLTLIVYVQSNVSWSIGLAIPAILMLLGCIIFFAGSKLYVKVKASGSPIHSITRVIVVAIKKRRLKLVGSSSEGLYNYIAKDFKNSKLSHTKQFRCLDKAAIQTPDDKLNIDGSPANPWNLCSLQQVEEVKCVIRVLPVWLSAALFYLAYIQQTTYTIFQSLQSDRRLGSGSFKIPAATYTVFLMLGMTIFIPIYDRVLVPFLRKYTGRDGGITQLQRVGAGLFLCITS…
Brassica oleracea	Bol044846	BolNPF2.15	MEVEKAEKNITGEDDDDDSKLIYRGWKVMPFIIGNETFEKLGIVGSSSNLVIYLTTVFNMKSITAATVVNIYGGTSNFGTIVAAFLCDSYFGRYKTLSFAMIACFLGSVAMDLTAVINQLHPAKCGKEIGSVCKGPSIGQIMFLAGAMVLLVIGAGGIRPCNLPFGADQFNPKTKEGKRGVDSFFNWYFFTFTFAQMVSLTLIVYVQSNVSWSIGLAIPAILMLLGCIIFFAGSKLYVKVKASGSPIHSITRVIVVAVKKRRLKLIGSSSEGLYNYIAKDFKNSKLSHTNQFRFLDKAAIQTPDDKLNIDGSPADIWKLCSVQQVEEVKCVIRVLPVWLSAALFYLAYIQQTTYTIFQSLQSDRRLGSGSFQIPAGSYMVFLMLGMTIFIPIYDRVLVP…
Brassica oleracea	Bol030729	BolNPF2.16	MEAEKTEKKITEEEDDESKIIYRGWKVMPFIIGNETFEKLGIVGSSSNLVIYLTTVFNMKSITAATVVNIYSGTSNFGTIVAAFLCDSYFGRYKTLSVAMIACFLGSVAMDLTAVINQLHPAKCAKEIGSVCKGPSIVQIMFLAGAMVLLVIGAGGIRPCNLPFGADQFDPKTKEGKRGIESFFNWYFFTFTFAQMVSLTVIVYVQSNVSWSIGLAIPAILMFLGCLIFFSGSKLYVKVKPSGSPIHSITRVIVVAIKKRKLNLVGSMYTHTAKDFRNSKLSHTEQFRFLDKAAIQTPEDKLNIDGSPADPWKLCSMQQVEEVKCVIRVLPVWLSAALFYVAYIQQTTYTIFQSLQSDRHVGSKSFQIPPATYTVFLMLGMTIFIPIYDRVLVPFLRKY…
Brassica oleracea	Bol024931	BolNPF2.17	MERKPFEVETTKTDEDQKPYSAVDGGGSDSVDSFDEDQKKLVYRGWKVMPFIIGNETFEKIGIIGTLSNLLVYLTQVFNLKKYTAATIINAFSGTINFGTFLAAFLCDTYFGRYKTLSVAVVACFLGSLAILLTAAVPGLHPTPCGTKSSCEGPGAGQILFLMLGLALLVVGAGGIRPCNLAFGADQFNPKSESGKKGINSFFNWYFFTFTFAQIISLTLVVYIQSNVSWTIGLSIPVGLMFLACVIFFAGHKLYVKVKASGSPLAGIARVIAAAISKRGLKPVKQPWVDLYNHIPRNYANLTLKYTDQFRFLDKAAIMTPEDKLNSDETASDPWKLCTMQQVEEVKCIIRVIPIWFACAIYYLAISIQMTYPVFQAQQSDRRLGTGGFKIPAATYVVF…
Brassica oleracea	Bol024088	BolNPF2.18	MERKPFDVETTEDHKAYSSVDGGGSDSVDSFEDEQKKLVYRGWKVMPFIIGNETFEKIGIIGTLSNLLVYLTSVFNLQSVTAATIINAFSGTINFGTFLAAFLCDTYFGRYKTLSVAVIACFLGSLVILLTAAVPGLHPIPCGTQSSCQGPSEGQIAFLLMGLALLVVGAGGIRPCNLAFGADQFNPKSESGKKGINSFFNWYFFTFTFAQIISLTLVVYIQSNVSWTIGLSIPVGLMFLACVIFFAGHKLYVKVKASGSPLAGIGHVIAAAIKKRGLKPVKQPWIDLYNHIPPNYANSTLKYTDQLRFLDKAAIMTPEDKLNSDGTASDPWKLCTMQKVEEVKCILRVIPIWFACAIYYLAISMQMTYPVFQALQSDRLLGSGGFKIPAATYVVFLMS…
Brassica oleracea	Bol018722	BolNPF2.19	MERKPFEVETTEDHKPYSDGGGSDLTSTVDSSGDEQKKLVYRGWKVMPYIIGNETFEKIGIIGTLSNLLVYLTQVFNLKKYTAATIINAFSGTINFGTFFAAFLCDTYFGRYKTLSVAVIACFLGSVFILMTAAVPGLHPTPCGTKSSCQGPNGGQVLFLLLGLALLVVGAGGIRPCNLAFGADQFNPKSESGKKGINSFFNWYFFTFTFAQIISLTLVVYIQSNVSWTIGLSIPVGLMFLACVIYFAGHNLYVKVKASGSPLAGIARVIAAAIKKRGLKPVKKPCSDLYNHIPPNYANSTLKYSDQFRFLDKAAVMTPDDKLKPDGTASDPWNLCTMQQVEEVKCIVRVIPIWFACAVYYLAITLQMTYPVFQALQSDRRLGSDGFKIPGGTYVVFLM…
Brassica oleracea	Bol004561	BolNPF2.2	MAGPVSGDTEAQCARDPSSKPGGWITFPFMMATLLGMSITSFGWVLNLIVFLIAEFNIKS IAAAQISNIVNGCLSMLPLVAAILADSFFGNILVISASTFISLTGILLLTLIASLDLLKP IPCATGSILCQSPTALQLGILYIALVLVTTGAGGTRFTLASAGANQYDKPKDQGSFFNWY FLTLYAGAITGATAIVYTQDNASWKLGFGLCAAANFVSFVVFVSGKKLYKHEKPMGSPFK SLISVVVAATVKRKAVISSKEQDYHQGLAKTSPAIIPSKSYGFLNRAALKTEDGDGSVNN IWRMCSVQEVEDFKAILRLLPLWVAIIFVSTPMVMQTSLMVLQALVTDRALGPHFKVPAG SLQVIIMTSASTFIIINNWLVYPMYQKLTGKRL…
Brassica oleracea	Bol019185	BolNPF2.20	MERKSLEVESMDHQKLSSAYDGSVTAVDSVKEDVQETKVVYRGWKVMPYIIGNETFEKLG IIGTLSNLLVYLTSVFNMKSVTAATIINAFAGTVNFGTFVAAFLCDTYFGRYKTLTVAVL ACFLGSLAILLTAAVPQLHPAPCGTASSCSGPSGGQIAFLLMGLGILVVGAGGIRPCNLA FGADQFNPKSGSGKRGIDSFFNWYFFTFTFAQILSLTVVVYVQSNVSWTIGLTIPVVLMF LASVIFFAGAKLYVKIEASGSPLASIAHVITAAIKKHGLKSVEQPWLNLYNYYPSKYANA KLKYTEQFRFLDKAANLTPEDKLDADGKPVNPWNLCTMQQVEEVKCIMRVLPIWFASSIY YLTIAQQMTYPVFQALQSDRRLGSGGFMIPAAT…
Brassica oleracea	Bol019440	BolNPF2.21	MERKPLEVESTDHQKPPSAVYDGSVMAVDSVEEEVGETKVVYRGWKVMPFIIGNETFEKLGIIGTLSNLLVYLTAVFNMKSITAATIINAFSGTINFGTFVAAFLCDTYFGRYKTLTVAVIACFLGSLVILLTAAVPQLHPAPCGTALSCIGPSGGQIAFLLLGLGFLVVGAGGIRPCNLAFGADQFNPKSESGKRGIDSFFNWYFFTFTFAQILSLTLIVYIQSNVSWTIGLTIPVVLMFLACVIFFAGDKLYVKIKASGSPLAGIAQVIAVAIKKRGLKPTKEPWLNLYNYYPPKYANSKLKYTDQFRFLDKAAILAPEDKLEADGKPADPWKLCTMQQVEEVKCIVRVLPIWFAASIYYLTITQQMTYPVFQALQSDRRLGSRGFVIPAATYVVFL…
Brassica oleracea	Bol020699	BolNPF2.22	MERNPLEVESTDHQKPSSAVYDGSATAVDSVEEEVQETKLVYRGWKVMPFIIGNETFEKL GIIGTLSNLLVYLTAVFNMKSITAATIINAFSGTINFGTFVAAFLCDTYFGRYKTLTVAV IACFLGSLVILLTAAVPQLHPAPCGTALTCTGPSGGQIAFLLMGLAFLVVGAGGIRPCNL AFGADQFNPKSESGKRGIDSFFNWYFFTFTFAQILSLTLVVYIQSNVSWTIGLTIPVVLM FLACVIFFAGDKLYVKIKASGSPLASIAQVITVAIKKRGLKAVKQPWVNLYNYYPLNYAN SKLKYTDQFRFLDKAAILAPEDKLEADGKPTDPWKLCTMQQVEEVKCIVRVLPIWFASSI YYLTITQQMTYPVFQALQSDRRLGSGGFVIPAA…
Brassica oleracea	Bol041352	BolNPF2.23	MDRRLGPNFKIPAGSLQVITLLSTCLFIIVNDRILYPFYQKLTGKFLTPLQQVGIGHVFNILSMAVTAIVEAKRLKIVENGHFLESSSIADMSVLWLFPPLVIVGIGEAFHFPGNVALCYQEFPESMRSTATSITSVVIGICFYTSTAIIDLIQRTTAWLPDDINHGRVDNVYWFLVIGGVLNLGYFLVCSWLYKYRNLEDDDHEKDVAVSHSTTLSS
Brassica oleracea	Bol030913	BolNPF2.24	MYQKLTKKRLTPLQKVGIGQVFTILSMVVSAVVEAKRLKTVENNGHPMSVLWLFPPLVIVGIGEAFHFPGNIELFYGEFPESLRNTATSLTSLVIGISFYLSTALIDLIQRTPKWLPNDINSGRVDNVYWVLVVAGVLNFGYFLVCSWFYKYRNLGGDNELDPKDVST
Brassica oleracea	Bol020391	BolNPF2.3	MADLVSGDAEGQASGDQGSKRGGWITLPFMIGTILGLSIAFFGSILNLIVFLIEEFNIKSIAAAIFNGCLAMFPVIAAILADSFFGNIPVISASALISLLGIFLLTIIASLDYLRPRPCETGSVLCQSPSKFQLGILYAALTLVATGTAGTRTTLLSVGANQYETPKDQGSFFNWYFLTASTGTIISATAIIYTQDNAGWKLGFGLCAAANLISFIIFISGKWLYKHDKPAGSPFTSLIRVLVSAIVKRKAVISSKEEVYYHGGLGEKDKNSAVMPSKSFGFLNRAALKTEGESGDTINNMWRQFSVQEVEDFKSVLRILPLWLAIILVSIPSVIQTSLMVLQALVTDRALGPHFKVPAGSVQVIAVISLCIFIIINNWFIYPMYQQLTNKPLTPLQKM…
Brassica oleracea	Bol041353	BolNPF2.4	MADLVSGDIEVQHSGDPSSKCGGWITFPFIIDLDHVNGEPGSILCQSPSDLQLGILYVVLALVTTGTAGTRVALASAGANQYEKPKDQGTFFNCYFLMVNTGAIISATEIVYTQDNASWKLGFGLCAAANLISFVLFISRKRLYKHKKPMGSPFTSLVRVSRFYSEKKGCYLIQKRRLLPPWARTKEQEFCCSALQELQTEGESGDTTNSKWRLCSVQEVEDFKAVLRLLPLWLSIIFVSIPIAVQSSLMVLQALVMDRVFSPHLKVSAGSIQVIAIIFSCIFILMNNWLFYPMYHKLTNKVMTPLQKIGMGHVFTILSMAISAVVESKRLKTVQNEHLMSVLWLFPPFVILGISEAFQLPAHIELFYGEFPESLRNTATSLTSLVIGITF
Brassica oleracea	Bol041351	BolNPF2.5	MAGDAETQISSTKRHGGGWITFPFMIATLLGLTIAAWGWLLNLIVYLIEEFNVKSIAAAQITNIFSGCICMVPAIGAIAADSFFGTIPVISVSAFVSLIGVSLLTLTAALDSLRPNPCDTASSLCQSPSKSQLGVLYTAITLASIGTGGTRFTLAAAGANQYEKTKDQGSFFNWFFFTTYLAGAISATAIVYSEDNVSWTFGFGLCVAANFFSFLVFILGRRFYKHDKPLGSPFTSLLRVILAALFKRKAVVSTNEKDYHSESLSMPTNSLR
Brassica oleracea	Bol001758	BolNPF2.6	MDIESSTTLSPHVHQESTNPAPDMKHRGGWRAIKYIIANESFEKLASMSLIGNLSVYLTT KYNLGGVFLVNIINIWSGSCNFLSIPGAFVSDAYLGRFWTLLLGSISSFLGMGIIALTAA LPRLRPEACKDPTNCSNPPERWQLAVLFAGLGLLAIGSGGIRPCNIAFGADQFDTDTKKG KSQLETFFNWWYFSFTVALVIALTGVVYIQTNISWVIGFVIPTACLALSVTTFLIGKHTY ICAEPKGSVFADIVKVVAAACKKRKVKSGEGVTFYLGPSSDGSSATLVQDRQRLRFVEKA AVITDPNELNEEGKAKNNWRLCSVEQVKNLKCVTGILPVWVTGIACFMLTDQQNIYGILQ AIQMEKTFGHNFQVPAGWMNLVSMITLAVWISL…
Brassica oleracea	Bol016643	BolNPF2.7	MGVMALTAAIPRLRPEACNDPTNCSNPPTKWQLVVLFSSLGLLAIGAGAIRPCNIAFGAD QFDTGTKKGKAQLETFFNWWYFSFTVALVIALTGVVYIQTNVSWVIGFVIPTACLALSVT TFVIGQHTYICQKPKGSVFADMVKVIAAASKKRKLKSGEGVSFYLGPSTDGSSTTLIQNR QRLGFFDKAAVITDPNELNDEGKTKNNWRLCSLQQVKNLKCVTAVLPVWVTGIACFMLTD QQNIYGILQAIQMDKTFGHNFNVPAGWMNLVSMITLAIWISLYECVILPIARQITGRKQR LTMKQRIQIGIVMGIACMIVAGFLEKDRRASALKNGSFVSPVSIVMLLPQFVLAGLTEAF SAVALMEFLTVKMPEHMRAVAGAIFFLSSSVAS…
Brassica oleracea	Bol016644	BolNPF2.8	MDIESLSPPAHQESRKQALLKKQRGGWRAIKYIIANESFEKLASMSLIGNLSVYLTTKYN LGGVFLVNIINIWFGSCNFLSIPGAFVSDAYLGRFWTLLLGSIASFLVNLPSHFFISSRH VSRRVKAR
Brassica oleracea	Bol032953	BolNPF2.9	MGLKDTKDGTSLPRSSPCFSRATRPPPEMHAVNSYNPKSTSDSLSDGEKVEKKPGGWRAVTFILGNETLERLGTIGLLSNFMVYLTRVFHLEQVDASNVINIWSGFTNLTPLVGAFISDAYVGRFKTIAFASFATLLGLVTLTLTASLPQLHPATCNSKDPVSCGGPNKLQFGILLLGLGFLSIGSGGIRPCSIPFGVDQFDQRTEEGIKGVASFFNWYYMTFTIVLLITQTVVVYIQDQVSWVIGFSVPTGLMACAVVMFFAGMKLYVYVKPEGSIFSGIAQVVVAARKKRKMKLPEEDDGTVTYYDPPVKESVLSKLHHSNQFRFLDKAAVIIEGDLTPEGVPANKWRLCSIQEVEEVKCLIRIVPVWSAGIISLAAMSQQGTFTVSQALKMDRHMG…
Brassica oleracea	Bol003313	BolNPF3.1	MEEQSKNKISEEEKQHHGKPSRRKGGLITMPFIFANEMCEKMAVVGFHSNMISYLTTQLH LPLTKAANTLTNFAGTSSLTPLVGAFIADSFAGRFWTITFASIIYQIGMTLLTISAIIPT LRPPPCKGEEVCVVADTAQLSVLYIALLLGAIGSGGIRPCVVAFGADQFDESDPEQTTKP WNYFNWFYFIMGAAVLVAVTVLVYIQDNVGWGVGLGIPTLAMFLSVIAFVGGFRLYRHLH PSGSPFTRLTQVAVAAFHKRKLSMVSDHTLLYFNDEIDATISVDGILTHTKHMSFLDKAA IKTEEDNLKSGQISNLWRLSTVHRVEELKSVIRMGPIGASGILLFTAYAQQGTFSLQQAK TMNRHLTKSFQIPAGSMSVFTTVAMLCTIVFYD…
Brassica oleracea	Bol028660	BolNPF3.2	MEEKSKNKISEEEKQFHGSSSRPKGGLITMPFIFANEICEKLAVVGFHANMISYLTTQLHLPLTKAANTLTNFSGTSSLTPLLGAFVADSFAGRFWTITFASIIYQIGMTLLTISAIIPTLRPPPCKGEELCVVADTAQLGILYIALLLGALGSGGIRPCVVAFGADQFDESDPKQTTKTWNYFNGYYFCMGAANLVAVTVLVYIQDNVGWGLGLGIPTVAMFLSVIAFVGGFRLYRHLIPSGSPFTRLIQVAVSAFRKRKLRMVSDPTLLYTNDEIDAPISLGGNLTHTKHMSFLDKAAIVTDEDNLKPGQIPNLWKLNTVHRVEELKSVIRMGPIGASGILLITAYAQQGTFSLQQAKTTNRHLTKSFQIPAGSMSVFTTVAMLSTIIFYDRFLVKI…
Brassica oleracea	Bol024012	BolNPF3.3	MEEQSKNKISEEEKQLHGKRSRPKGGLITMPFIFANEICEKLAVVGFHANMISYLTTQLHLPLTKAANTLTNFGGTSSLTPLLGAFVADSFAGRFWTITFASIIYQIGMTLLTISAILPTLRPPPCKGEEVCVVADTAQLSVLYIALLLGALGSGGIRPCVVAFGADQFDESDPNQTTKTWNYFNWYYFCMGAAALVAVTVLVYIQDNVGWGLGLGIPTVAMFLSVIAFVGGFKLYRHLDPSGSPFTRLIQVAVAAFRKRKLMMVSDPTLLYTNDEIDAPISLGGILTHTKHMSFLDKAAIVTEQDNLKPGQIPNPWRLTTVHRVEEFKSVIRMGPIGASGILLITAYAQQGTFSLQQAKTMNRHLTKSFQIPAGSMSVFTTVAMLSTIVFYDRVLVKI…
Brassica oleracea	Bol003361	BolNPF4.1	MEEANNQSKKWEQEEISNEMNNWELTEEESVDWRGRPSNPKHGGTRAALFVLGLQAFEIM GIAAVGNNLITYVINEMHFPLSKAANIVTNFVGTIFIFGLLGGYLSDAFLGSFWTMLIFG FVELSGFILLSVQAHLPQLKPPECNPLIDQSSCEEAKGFKATFFFMALYLVALGSGCVKP NMIAHGADQFSQSHPKQSKRLSSYFNAAYFAFSMGELIALTLLVWVQTHSGMDVGFGVSA AAMTIGLISLVSGTMFFRNKRPRRSLFTPIAQVVVAAISKRKLVAPSDPIMLHGGNHASN DVVPSSTLPHTPRLRFLDKACIKVQETNTKESPWTLCTVSQVEQVKTLISLVPIFASTIV FNTILAQLQTFSVQQGSSMNTSLSNSVRIPPAS…
Brassica oleracea	Bol031636	BolNPF4.2	MDVHDLSEEAKRGLHMYEESSDDLVVDFRGRPCRQDKHGGTRAALFVLGLQAFEMMAIAAVGNNLITYVFNEMHLPLSKAANLVTNFIGTVFLLSLLGGFLSDSYLESFRTMLVFGVIEISGFILLSVQAHLPQLRPPECNMKNTTTHCLEANGYKAATLYAALCLVALGSGCLKPNIISHGADQFQRKDLRKLSSFFNAAYFAFSMGQLIALTLLVWVQTHSGMDIGFGVSAAVMAAGMISLAAGTNFYRNKPPRGSIFTPIAQVFVAAITKRKQICPSNPNTLHQPSTDLVGVKPLLHSNKFRFLDKACIKTQGKARESPWRLCTVEQVHQVKILLSVIPIFACTIIFNTILAQLQTFSVQQGSSMDTHITKTFQIPPASLQAIPYIILIFVVPLYE…
Brassica oleracea	Bol042488	BolNPF4.3	MQNEMEEKFEDWRGKEAIPGKHGGIRAASIACVVEMMENMVFLACSTNFITYFTKSWHYSSAKASNMVTNFTGTSFLLTIIGGFVADSFLTRFTAFVIFCSIELLGLILLTIQAHTPKLQPHGDNTPSTLQSLVLFTGLYAVATGVGGVKASLPAHGGDQLDSRKQGLISGFFSWYFFSICFGGLLAVTIMVWTEENKGWSSSFDICTVILASALFIFTVGFPMYRFRRPTGSPLTRIVNVFVSAARNRNRFVTDAEITLNNSTDKSIHHNKFKFLNKAKLNNKISATEVEETRTFLALLPIFASTIVMNCCLAQLSTYSVQQGMLMNRKLSKSFEVPPASLNTIALLFMLSSIAFYELFGKRISSSNNERSSCFNLKRIGTGLALTSVAMAIAAIVEA…
Brassica oleracea	Bol042489	BolNPF4.4	MIQYKIELQDRYWYLIFRFLNKAKLNNNISATDVEETRTFLALLPIFASTIVMNCCLAQLSTYSVQQGMLMNKKLTQSFEVPPASLNAIALLLLLFSIAFYELFGKRISSSNNERSTSFNLKRIGAGLALTSVSMAIASIVEAKRKHEAVHNNIKISVFWLEFLYVLLSFSDMLTLGGMLEFFYRESPASMKTISTALGWFSTSLGFFLSSLLVDVTKAVTGWLDGKDANGSRLELFYAVLCVLNTLNLFNYIFWAKRY
Brassica oleracea	Bol008369	BolNPF4.5	MKNEIEERFEDWKGREAIPGKHGGIGPASIACATAANMVTNFMGTTFLLTLLGGFIADSFLTNFTTFIIFCCLELMGLILLTFQSYSPKLQPESDKTPSTLQATILFTGLYAMAFGAGGIKASLPTHGGDQLDRGNPRLISRFFNWFYFSICCGSILAVTIVVSIEESKGWFWSFTISAGTLALALLIFMAGLPFYRFKSPTGSSLTRITKVIVSAARNRNKSDLDEEMMQSLTSTDEGISHTKLKCLDKAMLNKNISAIEVAETRTFLGLLPIFFSTIAMNCCLAQLSTFSVQQGMIMDRKLFGSFEIPVPSLVVIPLLLVILSIPLYDYFGKGISSDISPSFNLNHIRLGLALSSFSMVVAAIVETTRKYVAVHYDFKISVLWLMVQYLMLTVAETL…
Brassica oleracea	Bol019436	BolNPF4.6	MDEANRLSVWNGYVDWRNRPALRGYHGGMLAASFVLVVEVLENLAFLANASNLVLYLSTKMGFSPSGAANAVTAFMGTAFFLALLGGFLADAFFTTFHIYLVSAAIEFLGLLVLTVQAHEHSTEPWARVVLYVGLYLVALGVGGIKGSLPPHGAEQFDETTPSGRRQRSFFFNYFIFSLSCGALIAVTVVVWLEDNKGWSYGFGVSTAAILISVPVFLAGSRFYRLKVPSGSPITTLFKVLTAALYAKYKKRTSRNVVTCHTRNECKDNIAKGNGERDGSFLDEAVRERDSLPRPLRCTEEQVKDVKIVIKTLPIFMSTIMLNCCLAQLSTFSIQQASTMNTKLGSLTVPPAALPVFPVVFTMILAPTYNHLLLPLARKTTKTETGVTHLQRIGTGLVL…
Brassica oleracea	Bol004377	BolNPF4.7	MGEIEKMEVEMQGEDSKWEGYADWRNRAAVKGRHGGMLAASFVLAVEVLENLAFLANASNLVTYLTEFMHFSLSRAASEVSAFMGTAFLLALLGGFFSDAFLSTFIVFIISAFIEFMGLILLTIQARRPSLMPPPCKSSPASPCEPVHGSKAALLFVGLYLAALGIGGIKGSLPSHGAEQFDESDPKGRKQRSTFFNYFVFCLSCGALVAVTFVVWLEDNVGWEWGFGVSTISIFLSILVFLSGSRFYKNRIPRGSPLTTILKVLVVASLMGCSRKSSSNAIENFSMTPSNHLVGEDQLEGAKRDSQSLTNSLRCLNRAVEGKTVHRLLECTVQQVEDVKIVLKMLPIFGCTIMLNCCLAQLSTFSVRQAASMNRKIGNLVVPAASLPLFPVVFMLILA…
Brassica oleracea	Bol023887	BolNPF4.8	MEVEEEVSRWEGYADWRNKAAVKGRHGGMLAASFTLVVEILENLAYLANASNLVLYLREYMHLSPSKSANDVTNFMGTAFLLALLGGFLSDAFFSTYVIFLISASIEFLGLIILTIQARTPSLMPPTCDGPTCEAVSGSKAVMLFVGLYLVALGVGGIKGSLPSHGAEQFDESTPKGRKQRSTYFNYFVFCLACGALVAVTFVVWLEDNKGWEWGFGVSTIAIFVSILIFLSGSKFYRNKIPCGSPLTTILKVLLAASVKSCSNGSPSNAVVNLAISPSNHVKEVTESGELEKPRHQEPVPPPQTQLTNSLRFLNRAAEEKPDHKLLECTIQQVEDVKIVLKMLPIFACTIMLNCCLAQLSTFSVQQAASMNTKIGSLKIPPASLPVFPVVFIMILAPI…
Brassica oleracea	Bol006869	BolNPF5.1	MEAAKVYTQDGTVDLQGRPALASKTGRWRACYFLLGYEACERMAFYGIASNLVNYLTTRLHEDTISSVRNVNNWSGVVWITPIAGAYIADTYIGRFWTFTVSSLIYVLGMILLTMAVTVKSLRPTCRNGLCNKASSLQKAFFYMSLYTIAIGAGGTKNNISTFGADQFDDYSIRERKQKDSFFNWWTFSSFSGALFATLGLVYIQENLGWGLGYGIPTLGLLVSLVVFYIGTPFYRHKVIKSDNLAKVLVRVPIAAFKNRKLHCPNDLLELHELDSHYYNSTGKHQVHHTPIFRYLDKAAIKTSSRESSCTVTEVEVAKRVLGLTLIWLVTLIPSTLGAQVNTLFVKQGTTLDRKLGSHFQIPAASLGSFVTLSLLLSIPIYDQYFVPFMRKKTGNPRG…
Brassica oleracea	Bol041688	BolNPF5.10	MEHNKVDTKLQESSYDDQQKWVLDSSLDSRGGVPVRARTGAWRAALFVIANEFSERLSYF GIVTSLVVYLTTILHQDLKMAVRNANYWSGVTTLMPLLGGFVADAYLGRYATVLLATIIY LMGLILLTLSWFIPGLKACNQEICVEPRKAHEIAFFIAIYLISIGTGGHKPSLESFGADQ FEDGHPEERKMKMSYFNWWSTGLCAGVLTAVTVIVYIEDRIGWGVAGIILTVVMATSLLI FLMGRPFYRYRAPTGSPLTPMLQVFVAAISKRHLPCPNDSSLLHELSREEYTKGRFLSST NNLKFLDKAAIIENRGSKNAMAEKESPWKLATVTKVEELKLLINMIPIWFFTLAFGICAT QGTTFFIKQAIIMDRHIGHNFIVPPSSMFALVA…
Brassica oleracea	Bol020610	BolNPF5.11	MEAANVYTQDGTVDLQGRPVLASKTGRWRACSFLLGYEAFERMAFYGIASNLVNYLTTRLHEDTISSVRNVNNWSGAVWITPIAGAYIADSYIGRFWTFTASSLIYVLGMILLTMAVTVKSLRPTCANGVCNKASSLQIAFFYMSLYTIAIGAGGTKPNISTFGADQFDNYSLKEKKQKVSFFNWWMFSSFLGALFATLGLVYIQENLGWGLGYGIPTLGLLVSLMVFYIGTPFYRHKVIKSENLAKDLVRVPIAAFKNRKLHCPNDVLELHELDSHYYKSTGTHQVHHTPIFRFLDKAAIKTCSGESPCTVTKVEVAKRVLGLTFIWLVTLIPSTLWAQVNTLFVKQGTTLDRKLGSHFQIPAASLGSFVTLSMLLSVPMYDQYFVPFMRKKTGNPRG…
Brassica oleracea	Bol005102	BolNPF5.12	MEAAKVYTQDGTVDLQGRPVLASKTGRWKACSFLLGYEAFERMAFYGIASNLVNYLTTRLHEDTISSVRNVNNWSGAVWITPIAGAYIADSYIGRFWTFTASSLIYVLGMILLTMAVTVKSLRPTCANGVCNKASSLQIAFFYTSLYTIAIGAGGTKPNISTFGADQFDNYSVGEKKQKVSFFNWWMFSSFLGALFATLGLVYIQENLGWGLGYGIPTVGLLVSLVVFYIGTPFYRHKVIKSDNIAKDLVRVPIVAFKNRKLQCPSDILELHELDSHYYKSTGKRQVHHTSTFRFLDKAAIKSCSRESPCTVTKVEVAKRVLGLTLIWLVTLIPSTLWAQVNTLFVKQGTTLDRKLGSDFQIPAASLGSFVTLSMLVSVPMYDQYFVPFMRKKTGNPRG…
Brassica oleracea	Bol034907	BolNPF5.13	MLIAGDELGNTLPPGNLAVRSSFGGWKSARLIIFVEMAEQFASYGISSNLITYLTGPLGESAAAAAANINAWCGTEAFLPLLWSSVADSFLGRFRTIIISSSLYILGLGLLSFSAMIPSHSKDSNQLQVTLFFISLYLIALGQGGFSPCIKVFGADQFDGNDLKELKAKSSFFNWLMFGSCVSILTTRLISSYIQENLSWSLGFGIPGASMLLALLLFLLGTKTYRFTTERRGNKNPFARIIRVFIEAVKNRRQPDLHIANPNETLLLVAHQSSKQFRFLDRAAVSCDLSEIEDAKAVLKLVPIWINCLVYSTVCSQIPTFFTKQGSTMNRYISPGILVPAATLQCVLSLAMVFFIPIYDRLLVPIARSFTQNPLGITTLQRIGAGMFLSNIAMVVAAL…
Brassica oleracea	Bol003593	BolNPF5.14	MALAGDELGNTLLPGKPAVRCSPGGWNSARLIIFVEMAEQFAFYGISSNLITYLTGPLGE STAAAAVNINAWSGTVSFLPLLWGFVADSFLGRFRTIIIASLLYILGLGLLSFSAMVPSP SQDSNQLQVTLFFVSLYLIALGEGGYTPCLKVFGADQFVGNDLEKSKAKSSFFNWLVFGS CVSILLTRLVSNYIQENLSWSLGFGIPGASMLLALVLFLLGTKTYRFTTERGGNKNPFAR IIHVYMEAIKNRRQPDLDLANPNETLLLLAHQGSKQFRFLDRAAISCDLAEIEKAKAVLK LVPIWMSCLVYAVVCSQPYTFFTKQGSIMNRSVSPGFLVPAATLQCVTSIIMLAFIPIYD RLLVPIARSLTQNHLGITMLQRIGTGIFLSILA…
Brassica oleracea	Bol034908	BolNPF5.15	MPITADDKLGNAAVRLSSGGWTSARIIIGKFLDRAGNACDLDEIEDAKAVLKLVPIWMTCLVYTIVFAQSPTFFTKQGATMDRSISQGILIPAATLQCVTSLSIIVFIPIYDRILIPFARSFTQNPSGITMLQRIGTGISLTILAMVVAALVETKRLQTAHEDTSVLMSVWWLVPQYVLYGVADVFTMTGLQEFFYDQIPSELRSVGMALNLGIYGAGNFLSSFMISVIDKVTSQHGQTSWFDNDLNQAHLDYFYWLLACLSFIGLACYLWFAKSYVYNRPTTF
Brassica oleracea	Bol040080	BolNPF5.16	MANLCDELEDSLHPGTTEGSMRSSSGGWKSARLIIAIGHGGYKPCIRVFGADQLDGDDLSSYFNWLMFGSCISVLTTRLISIFIQENLSWSLGFGIPSVSMLLSLLLFLLGTKNYRFSTARGEKKNPFARIGHVFMEAVRNRGQPGMVLSILAMVVAALVETKRLQTARDDATTLMCVWWLVPQYVFIGVADMLTMVGLQELFYDQVPCELRSIGMALNLSIYGVGNFLSSFIISFIDKVTRQSGQTSWFDNDLDKAHLDYFYWLLACLGSIGLASYLWFAKSYVYNRPNKF
Brassica oleracea	Bol040082	BolNPF5.17	MSNTGVAAEELGKTAVRSSSGGWRSARLIICVEMAERFAYYGISTNLITYLTGPLGESTASAAANVNAWSGTVSFLPLIWAFVADAFLGRFRTIIISSSLYVMGLGLLTFSTMIHSQELQVTLFFCSLYLVAIGQGGYKPCIKVFGADQFDGNDIKEAKAKSSFFDWLMFGNCITILTSQLVSSYIQENLSWSLGFGIPSVSMLLALFLFLLGTTSYRVITERGGKKNPFARISRVFVEALKNKKQTDVDNLKENLLLLPHKDSKEYRFLDRAAVSCDLDEIEEAKAMLRLVPIWMTCLVFAIVYAQSYTFFTKQGATMNRSISPELLVPAASLHGVTSLTIIVFIPLYDHLRVPMGKLFTHNSSGITMLQRIGTGIFLSILAMVVAALVEIKRLQAAK…
Brassica oleracea	Bol040085	BolNPF5.18	MVWSHSPNQLHVTLFFVSLYLIAIGQGGYKPCIKVFGADQFDENDVNESKAKSSYFNWLMFGNCVSISTTLFISTYIQEKVSWSLGFGIQCVAMLLALFLFLLGTKTYRFSTTRGGKNNPFARIGRVFMEAVKNRRQDHLSLGNTSESLPLLPHQSFEQFRFLNRAAISCDLAEIEETKAVLKLVPIWMSCLVYAIVNAQASTFFIKQGATMDRSISPGFLVPSATFQSFINISIVIFIPIYDRLLVPASRSFTQIPSGITMLQRIGTGIFLSIIAMVVAALVETKRLQTAKDDLTIPMSVWWLVPQYVIYGVADVFTMAGLQEFFYDQVPSELRSVGMALNLSIFGAGNFLSSFMISVIDRVTSQPGQTSWFDNNLNKGHLDYFYWLLASLSLIGLAF…
Brassica oleracea	Bol040084	BolNPF5.19	MLPRLSLETQPLDSPPVDGDRPGSSSVSVEMAERFGFFAIASNVITYLTGPMGESTAVAAANVNAWIGTISFLPLLWAFVADVFLTSPGV
Brassica oleracea	Bol032092	BolNPF5.2	MTVEEVGDDYTKDGTVDLRGNPVRRSIRGRWKACSFVVVYEVFERMAYYGISSNLVIYMTTKLHQGTVNSSNNVTNWVGTSWLTPILGAYVADAHLGRYITFVISCAIYFSGMLVLTLSVSIPGIKPPECSTANAEDCKKASVLQLAVFFGALYTLAIGTGGTKPNISTIGADQFDVFDPKEKTQKLSFFNWWMFSIFFGTLFANTVLVYVQDNVGWALGYGLPTIGLAISISIFLMGTPFYRHKLPTGSPFTKMARVIVASLRKAKEPMTHDVAHFHELPSLEYERKGAFPIQPTPSLRFLDRASLKSGTTHKWNLCTITEVEETKQMLRMLPVLFITFVPSMMIAQINTLFVKQGTTLDRKITGNFSIPPASLGGFVTLSMLISIVIYDRVFVKLTR…
Brassica oleracea	Bol023560	BolNPF5.20	MAIAGVDNEAGTPLLPKTVDGSVDYRNEPAVRSSSGGWRSAGFIIGVEVAERFAYYGISS NLIMYLTGPLGQSTAAAAANVNAWYGTASLLPLLGAFVADSFLGRFRTILAASALYVLGL GLLTLSAMIPSDCKVTNPLASCSPPRFQVIAFFGALYLVALAQGGHKPCVQAFGADQFDE KDPEECKAKSSFFNWWYFGMCFGTLVTLWVLNYIQDNLSWALGFGIPCVAMVLALVIFLL GTSTYRFSIRRESRSAFSRIGNVYVAAVKNWRLSASVVADAEESLGLISHTSSTQFSFLN KALVGTSGCSLDELEEAKSVLRLAPIWLTCLVYAVVFAQSPTFFTKQGATMERSITPSYK ISPATLQSFISLSIVIFIPVYDRVLIPIARSFT…
Brassica oleracea	Bol034906	BolNPF5.21	MSISNADSETGTTLSYGVVEGSVDFRGKPSLRFSSGGWRSSGFIIGAEVSEKFAYFGVASNLITYFTAQLGESTAAAASNVNLWLGTAAFLPLIWGSIADSFLGRFRTILFTSSLYILGLGLLTFSATIPSACKDQETLVSCVSQFKVTIFFCALYLIALGEGGFKACLRAFGADQFDEQDPIESKAKSSFFNWLYFAISFGILATRLVSNYVQENLSWALGFGIPCVSMMISLFFFLLGTNTYRFSTGGEVRQGRKHNNPFVRIGRVFVAAAKNRRETSSETLLFPHESSKQYRFLDRAAISCDSAEVEEAKSVLSLVPVWMCCLVFGIVYAQSPTFFTKQGATMDRSISSTFSVPAATLQGFISVSILVFIPIYDRVLVPIARSITHKPAGITTLQR…
Brassica oleracea	Bol040081	BolNPF5.22	MSISEAADEAGTTLLNGIVDGSVDFRGKPSVRSTSGGWRSSGFIIGAEVAEKFAYLGIASNLITYFTGPLEMSTASAASNVNLWLGTAAFLPLIWGSIADSFLGRYRTILLTSSLYILGLGLLTFSATIPSLCKDQETLVSCVSKLKITIFFSALYLIAIGEGGFKVCIRAFGADQFDEQDPKESKAKSVYFNWSYFARSAGILTTRLISNYVQENLSWALGFGIPCLSMMLSLFLFLLGTHTYRFSTGGEGRKQFNPFVRIGRVFVAAAKNRQQTSSETYHLVPTESSKTFG
Brassica oleracea	Bol040086	BolNPF5.23	MATTAETPLLEEHVMDAVDHDGLVADRSNTGRWTAAWFIIGEITSYSGMALLTLSALLVPITSENKEVASASPSSLLNVLFFFSLYLVAIGQSGHKPCVQAFGADQFDEKDTREKRDRSSFFNWWYLSMSAGICLAIVVVVYIQEAVGWALGFGIPCVFMVISLVLFVAGRRNYRYSKSRHEKENNPFTRIGRVFFRACKNRRLSQVQTELEENPSHGSPEKLRFLRKALLTPHASTEEDNVCSVSVGDVEDATALVRLIPVWLTTLGYALPYAQYMTFFTKQGATLERAIFPGVKIPSASLQVLIGIAIVLFVPIYDRVLVPFARSITKDPCGITTLKRIGAGMVLATFTMVVAALVESKRIQTAKEYGLIDQPGTTVPMSIWWLVPQYLMLGLADVL…
Brassica oleracea	Bol034909	BolNPF5.24	MASTAETPLLEEYVIDAVDHGELPVGRSSTGRWSAAWFIIGVEVAERFAYYGIASNLISYLTGPLGLSTAVAASNVNAWSGIACLLPVLGAFVADAFLGRYRTIIIASLVYILGLALLTLSACLVPISTPSEHIARVVSSSPSSLLNLLFFFSLYLVAIGQSGHKPCVQAFGADQFDEKDPKERLERSSFFNWWYLSMCAGVSLAILVVVYIQEAVSWALGFGIPCVFMVVSLVLFVLGRRKYRYVRRRQEDVTNPFTRIGRALLAPSACNASDVEDATALVRLIPVWLTTLTYAIPYAQYMTFFTKQGVTMERTIVPGVKIPPASLQVLMGFLIVICVPIYDRVLVPVSRYITKDPCGITMLKRIGTGMVLSSLTMVVAAMVESKRLETAKAYGLIDQ…
Brassica oleracea	Bol024974	BolNPF5.25	MSIPEEEVGLLEDLVNDSVDHRGNLAVRSSTGGWRSASLIIGVEVAERFAYVGIACNMITYLTEQLGQSTANAAVNVNTWIGTASTLPIIGAFLADAYLGRYRTILGSSLIYILGLGLLTLSASLTLMGSSENRKPSFLMNVLFFCSLYFVAIAQGGHKPCVQAFGADQFDSDHPKERLARGSFFNWWFLFLSGGIAISILVMVYIQSNVNWAFGFGIPCLFMVMALAIFFLGRKTYRYPKRTHEKNNNGFVRIGRVFFGAIKNRKLMNLNKAMLLGEEGVEPCSNMDVEDAKGLVRLIPIWITSMVSMIPYAQYSTLFTKQGVTVDRRILPGLEIPPATLLSFVSISVLISVPIYEHVFLPIARKITKKPNGITMLQRIGTGMMLTCVNMVLAALVEA…
Brassica oleracea	Bol024973	BolNPF5.26	MSIPEEEVGLLEDLVNDSVDHRGNPAVRSSTGGWRSACLIIASTLPIIGAFVADAYLGRYRTILGSSLIYILGLGLLTLSASLTLMGSSEERKPSILMNVLFFCSLYLVAIAQGGHKPCVQAFGADQFDSDHPKERIARGSFFNWWFLFLSGGIAVSILVMVYIQSNVNWAFGFGIPCLFMVMALAIFFLGRKTYRYPKRSHEKNNNGFVRIGRVFIVAFKNRKLISLKHSGQLEFLAKAMLLGEEGVEPCSNMDVEDAKGLIMLIPIWITSMLSMVPYAQYSTLFTKQGVTVDRRILPGFVIPPASFLSLVSISVLISVPIYEHVFLPIARNITKKPNGITMLQRIGTGMVLTCFNMVLAALVEAKRLQIAEEHGLIDKPDVTIPMSIWWFVPQYMLV…
Brassica oleracea	Bol012616	BolNPF5.27	MKKPEDEASLLEDYVSDSVDHRGSPAAKSSTGGWRSAWFIIGVEVAERFAYFGIACNLIN YLTGPLGQSTAAAAVNVNTWSGTASMLPILGAFVADAYLGRYRTILAASLIYILGLGLLT LSASLFLTGESEQRVNVSAKPSVSVNILFFCSLYLVAIGQGGHKPCVQAFGADQFDSGDP KEVISRGSFFNWWFLSLSAGISLSIIVVAYVQDNVSWAYGFGIPCLFMVMALVMFLLGRK SYRYPKGNREESSNAFARIGRVFFVAFKNRKLSLAGSGLGQGLLEDGPSEKHSGRLQFLA KAMIAREDGAEPCSGRDVEDAKALVRLIPIWITSVVSTIPYAQFMTFFTKQGVTVDRRIL PGLEIPAASLLSFIGVSILISVPFYEHVFLPLA…
Brassica oleracea	Bol041969	BolNPF5.28	MAIEEEVAFLEDYVSDSVDHRGVPAGKLSTGGWRSAWYIIGVEVGERFAYFGIASNLITY LTGPLGQSTATAAVNVNTWSGTASMLPVVGAFVADAYLGRYRTIVIASLIYILVCSFFNS NSNLQFFFFFC
Brassica oleracea	Bol023559	BolNPF5.29	MATPEEEVALIEDYVSDSVDHHGFPAGKLSTGGWRSAWYIIGVEVGERFAYFGIASNLIT YLTGPLGQSTATAAVNVNTWSGTASMLPVLGAFIADAYLGRYHTIVVASLIYILGLGLLT LSAFLILIRISEQRNDTVKSFFWVNILFFCSLYIVAIGQGGHKPCVQAFGADQFDSGDSK ERISRGSFFNWWFMTLSAGITLSFLVVVYVQDNVSWALGFGIPCLFMVMALALFLLGRKT YRYPRGNHKEKKNAFARIGRVFVAAYKNRKLNLSDSGLSQGLLEDGSSQKRKGWLEFLAK ALLSGEGGAEPCSIKDVEDAMALVRLIPIWITSVISTIPYAQYSTFFTKQGVTVDRKILP GLEIPPASFQSFIGVSILISVPTYERVFLPLAR…
Brassica oleracea	Bol022807	BolNPF5.3	MTLQEVGDDYTKDGTVDLRGNPVRRSQRGRWKACSFVIVYEIFERMAYYGISSNLVIFMTTKLHQGTVQSSNNVTNWVGTSWLTPILGAYVADAHLGRYITFVISSTIYFSGMALLTLSVSLPDLRPPKCTKTNVEDCEKASVLQLAVFFGALYILAIGTGGTKPNISTIGADQFDVFDPKEKIHKHSFFNWWMFSIFFGTLFATTVLVYVQDNVGWALGYGLPTLGLAISIIIFLVGTPFYRHKLPTGSPFTKMARVIVASLRKAQAPMSRDPTCFHELPLLEYESKRTFPVHPTRSLRFLDRASLKTGPTNKWSLCTTTEVEETKQMLRMLPVLFITFVPSMMLAQVITLFVKQGTLLNRHITSNFSIPPASLVGFTTFSMLVTIVIYDQIFVKLAR…
Brassica oleracea	Bol002156	BolNPF5.30	MDMEQKTRGLGKSCALLIVIAGMERYAFKGVASNLVTYLTDVVKMSNSRAAKTVNTWAGF TSMLPLFSAPLADAYWDRFFTILASSSVYFVGLVGLTWTAFAGSRSATKTISTYFLYSSL CLVSIGLGVLNPSLQAFGADQLDHDLDKEFELLSGDQKDAKATRKTQFFQRWYFGVCAGS LMGVTVMAYIQDTFGWVLGFAIPGIAMFLLILLFLSGCGIYVYGAGTGTGLKTKTTPTPF EKILKFIKGRVVKKKKKQRSTYTLADEEDLDDMELELQERPLCECDDDAEPEDIEKASTT PQKMDDESSKPSFSGTDTIKLVLRLLPIWTMLLMFAVIFQLPATFFTKQGMTMKRNIGPS FKIPPATLQSTITLSIILLMPLYEKILIPVTKR…
Brassica oleracea	Bol030419	BolNPF5.31	MAGGGKRRGLSKSCALLIVMAGIERFAFKGVASNLVTYLTDVVKMSNSRAATTVNTWSGFTFMLPLFSAPFADSYGDRFFTILASSSLYFVGLVGLTLTAFAGSRSTTKTISIFFLYTSLSLVALGLGVLNPSLQAFGADQLDHDLGHDHEQDQEPSSENKEVESDRKSQFFQWWYFGVCAGSLLGVTVMAYIQDTFGWVLGFAIPTGSMLLLIFLFLCGCGVYVYADQGSHLKSRPFQRIFDTIKGVVTRRSKITLENNHDLNAMELELQGKPLCNCSNTEATTTTTNTSTKSLAGDESSKTGLSSLKTIKLLLRLLPIWTMLLMFAVIFQQPATFFTKQGMAMKRNIGPNFKIPPATLQSTITLSIILLMPLYDKVLIPMAKKISKNEKGITVMTRM…
Brassica oleracea	Bol021204	BolNPF5.32	MMAEGEKRRGLSKSCALLIVIAGIERYAFKGVASNLVTYLTDVVKMSNSRAATTVNTWSGFTFMLPLFSAPFADSYWDRFFTILASSSLYFVGLVGLTYTSFDGSRSTTKTISLYFLYTSLSLIALGLGVLNPSLQAFGADQLDHDLDHDHDHDTSLEVKSNRKSQFFQCWYFGVCAGSLLGVTVMAYIQDTFGWVLGFAIPTASMLLLILLFLCGSGVYVYADPGLDLKAKPFQRILEYIKGAVSRRSKITLVNDHDLNAMELELQEKPLCNCSNTASTTTSKTLANEKSCKNSFSSLETVKLLLRLLPIWTMLLTFAVIFQQPATFFTKQGMAMKRNIGSNFKIPPATLQSTITLSIILLMPLYDKILIPIAKKITKNEKGIPVMERMGIGMFLSII…
Brassica oleracea	Bol041970	BolNPF5.33	MVAIGQGGHKPCVQAFGADQFDSRDSKERISRGSFFNWWFMTLSAGITLSFLVVVYVQDN ISWALGFGIPCLFMVMALALFLLGRKTYRYPKEDYKEKNALARIGRVFVTAYKNRKLNLA DPGLGESLLEDGSSQKCRGWLECLGKALLPGEGGGEPCTRKDVEDAMALVRLIPIWITSV ISTIPYAQYSTFFTKQGVTVDRKILPGFEIPPASFQSFIGVSILISVPTYERVFLPLARY ITKKPSGITMLQRIGAGMVLSSFNMGVAALVETKRLEIAKEYGLVDRPDATVPMSIWWFV PQYILLGMIDVFSLVGTQEFFYDQVPTELRSIGLALSLSAMGLSSFLSGFLITVINWVTG KDGGDSWFNTNLNRAHVDYFYWLLAAFTAVGFL…
Brassica oleracea	Bol040083	BolNPF5.34	MEAIKNRRQKNPDIANANETLLLLAKQSSEKFRFLDRAAISCELPEIEEAKSVLRLVPIWITCLVYAIVNAQSPTFFTKQGAKMDRSISPGLVVPAAALQCFINISVIVFIPVYDCLFVPITRSFTHIPSGITMLQRIGTGIVLSVISMYVLYGVADGFTMAGLQEFFYDQVPSELRSVGMAMNLSIYGAGNFLSSFMISVIDRATSQSGQTSWFDNDLNKAHLDYFYWLLASLSFIGFAFYMWFAKSYVYNRSNT
Brassica oleracea	Bol032094	BolNPF5.35	MLVLTLSVSIPGFKPRECSMANAEDCEKASVLQLAVFFGALYTLAIGTGGTKANISTIGADQFDETDPKEKIQKMSFFNWWMFSIFFGTLFANTVLVYVQDNVGWGYGIPTLGLAIFIFVFLLGTPFYRHKLPTLTQFHELPSMEYERKGTFPIQPTKSLRFLDRASLKTGTTDQWNLCTITEVEETKQMLNMLPAMFATFVPSAMVAQVDTLFVKQGTILNARIAGNFSIPPASLSAFVTVSILVSIVLYDRVFVKITRKFTGNPRGITLLQRMGVGMIFHILLTVACFTERYRLKVAAEC
Brassica oleracea	Bol032093	BolNPF5.4	MTVEEVGDDHTKDGTVDLQGNPVRRSIRGRWKACSFLVVYEAFERMAYYGISSNLVIYMTTKLHQGTVKSANNVTNWVGTVFLTPILGAYVADAHLGRYRTFVISSTIYFLGMLVLTLSVSIPGIKPPDCSMANAEDCEQTSILQLAVFFGALYTLAIGTGGTKANISTIGADQFDETDPKEKIQKMSFFNWWMFSIFFGTLFANTVLVYVQDNVGWGWGYGIPTLGIAISIFVFLLGTPFYRHKLPTGSPFMKMTRVIVASFRKANAPMARSLTQFHELPSMEYERKGTFPIQPTKSLRFLDRASLKTGTTDQWNLCTITEVEETKQMLNMLPAMFATFVPSATVAQVSTLFVKQGTTLNARIAGNFSIPPASLTAFVTVSILISIVLYDRVFVKVTR…
Brassica oleracea	Bol017759	BolNPF5.5	MLMIYLTKEMKLKFTDAAAIVNVFAGVSAVAHLGMQFLVDTFIGHFWMLCLSTLAFSFGFGFLAISASPILSGGAQKGLFYVALTVISVGIYGRSISLGVFTEDQLEDSGNNGNPAMLTSFVIGNVGNFVFPLLASTALPQISPWFVRFAVPAGCEVLAMLIFLSGACSYKRERPSGSPLTTVFRVFAASASKMSSGYQNNSNQLYEDTECGLDMKSHTSSLRCLDRAAMILQTEPLEQQRGNRWRLCRVTEVEQTKSVIRTVPLFTTSLISGIVFSLGNTFFLEQANHLDSKLGSWNLPLPLLLLFSEAARLGSRELCVMAAKRNAQAPKQTKTPYGIPVSIILSVFCCAIAAHVESMRLKVVRIQETVSMSVFWLLPQYVLLGSITGIYENSFALYL…
Brassica oleracea	Bol005521	BolNPF5.6	MKHNNIGSELQDSYNDQQNWVLDSSIDSRGHVPLRARTGAWKAALFIIAIEFSERLSYFGLATNLVVYLTTIIHQDLKTAVKNVNYWSGVTTLMPLFGGFVADAYLGRYTTVLVATTIYLMVLVAAIAKRNLPYPSDPSLLHEVSKAEFTTGRLLSHTKHLNENNEPMSVIWLAPQFIVIGVADAFTLVGLQEYFYDQVPDSMRSLGIAIYLSVLGAANFLNNLLITAVDTLADDFSAKSWFGKDLNSSRLDRFYWFLAGVTAANICVFVVVAKRCPYKSVQPNQVVVDSSVSVA
Brassica oleracea	Bol017730	BolNPF5.7	MEHKKIGSENQDSYDDQQKWVLDSSFDSKGHVPLRARTGAWRAAFFIIAIEFSERLSYYGLATNLVVYLTTILHQDLKTAIRNANYWAGVTTLMPLLGGFVADAYLGRYTTVLVATTIYLMGLVLLTLSWFIPGLKPCHQEVCLEPRKAHEISFFIAIYLISIGTGGHKPSLESFGADQFDEGHAEERKMKMSYFNWWSAGLCAGILTAVIVIVFIEDRIGWGVASIILTAVMTISLLIFLVGKPFYRYRRPLGSPLTPMLQVFVAAFAKRKLPYPSDPSLLHEVSKAELNNGRLLSHTTHVKFLDKAAIIEDNTPQAFQKQSPWRLATLTKVEETKLIINMIPIWLSVLVFGICAAQASTFFIKQATVMDRHVSGKNSFTIPPASIYCLTAITLIMYV…
Brassica oleracea	Bol025161	BolNPF5.8	MEQRKNDIESYDDQHKWVLDSSLDSRGEIPVRARTGAWRAALFIIAIEFSERLSYFGISTSLVVYLTTILHQDLKMAVRNANYWSGVTTLMPLLGGFVADAYIGRYATVLLATLIYLMGLILLTLSWFIPGLKPCHEEVCVEPRKAHEIAFFIAIYLISIGTGGHKPSLESFGADQFEDDHPEERKMKMSYFNWWSAGLCAGVLTAVTIVVYIEDHIGWGVAGIILTVVMATSLLVFLIGKPFYRYRAPSGSPLTPMLQVFVAAVAKRHLPRPNDSSLLHELSREEYSKGRLLSRTEKLKFLDKASIIENRGSDNAMAEKESPWKLATVTKVEELKLLINMIPIWFFTLAFGICATQSTTFFIKQAIIMDRHIGHSFIVPPSSMFALVALSMIISVTVY…
Brassica oleracea	Bol002125	BolNPF5.9	MEHNKIDTELQNSYNDQQKWVLDSSLDSRGEIPVRARTGAWRAALFIIAIEFSERLSYFG IATSLVVYFTTILHQDLKMAVRNANYWSGVTTLMPLLGGFVADAYLGRYATVLLATIIYL MGLILLTLSWFIPGLKPCHEEMCVEPTKAHEIAFFIAIYLISIGTGGHKPSLESFGADQF EDDHPEERKMKMSDFNWWSAGLCAGVLTAVTVIVYIEDRIGWGVAGIILTVVMATSLLIF LIGTPFYRYRAPSGSPLTPMLQVFVAAIAKRHLPHPSDTSLFHELSRNEYTKGRLLSSTN NLKFLDKAAIIKNRGSENVMDEKESPWKLATVTKVEELKLLINMIPIWFFTLAFGICATQ SSTFFIKQAIVMDRHIGHNFIVPPSSMFALVAV…
Brassica oleracea	Bol004280	BolNPF6.1	MVVSEIKSPLTPGGCSSSSVHRKELSVFFLESDNRRLALGRGYTGGTTPVNIRGKPIANL SKTGGWIAALFIFGNEMAERMAYFGLSVNMVAFMFYVMHRPFESSSNAVNNFLGISQASS VLGGFLADAYLGRYRTIAIFTTMYLLGLIGITLGASFKMFVPDQSNCDQLSLLLGNCQPA KSWQMLYLYTVLYITGFGAAGIRPCVSSFGADQFDEKSKEYKTHLDRFFNFFYLSVTLGA IIAFTLVVYVQMEHGWGMAFGTLAIAMAISNALFFAGTPLYRHRLPGGSPLTRVAQVLVA AFRKRGAAFTSSEFIGLYEVPGLKSAINGSRKIPHTGDFRWLDKAALQLKEDGLEPSPWM LCTVTQVEEVKILIRLIPIPACTVMLSLVLTEY…
Brassica oleracea	Bol010422	BolNPF6.10	MTQNVFNKWTLSTLTDVEEVKQIVRMLPIWATCILFWTVHAQLTTLSVAQSETMDRHIGSFEIPPASMAVFYVGGLLLTTALYDRVAIRLCKKLFNYPQGLKPLQRIGLGLLFAAMGMAVAALVEIKRLRTAHSHGPTVKTLPLGFYLLIPQYLIVGIGEALIYTGQLDFFLRECPKGMKTMSTGLLLSTLALGFFFSSVLVTIVEKFTDKAHPWIADDLNKGRLYNFYWLVAVIVTLNFLIFLVFSKWYVYKDKRLAELGIELEDEPDIPMGHA
Brassica oleracea	Bol031348	BolNPF6.2	MSLPETKTQTLLDAWDFQGRPADRSKTGGWASAAMILCIEAVERLTTLGIGVNLVTYLTGTMHLGNATAANTVTNFLGTSFMLCLLGGFIADTFLGRYLTIAIFAAIQATGVSILTLSTIIPGLRPPRCDPTTSSHCVQASGIQLTVLYLALYLTALGTGGVKASVSGFGSDQFDETEPKERSQMTYFFNRFFFCINVGSLLAVTVLVYIQDDVGRKWGYGICALAIVLSLSIFLAGTNRYRFKKLIGSPMTQVATVLVAAWRNRRLELPSDPSFLYDLDDVIAAEGSMKSKQKLPHTNQFRSLDKAAIKDQEMAMTQNVYNKWTLSTVTDIEEVKQIVRMLPIWATCILFWTVHAQLTTLSVAQSETMDRHIGSFEIPPAAMAVFYIGGLLLTTAVYD…
Brassica oleracea	Bol010421	BolNPF6.3	MSLPETKSQTLLDAWDFQGRPADRSKTGGWASAAMILCIEAVERLTTLGIGVNLVTYLTG TMHLGNATAANTVTNFLGTSFMLCLLGGFIAHTFLGRYLTIAIFAAIQATGVSILTLSTI IPGLQPPRCNPTTSSHCVQASGIQLTVLYLALYLTALGTGGVKASVSGFGSDQFDETEPK EQSQMTYFFNRFFFCINVGSLLAVTVLVYIQDDVGRKWGYGLCAFSIVLSLSIFLAGTNC YRFKKLIGSPMTQVAAVIVAAWRNRRLELPSDPSYLYDLDDVIAAEGSMKSKQKLPHTKQ FRVNLK
Brassica oleracea	Bol029098	BolNPF6.4	MSLPETKSQTLLDAWDFQGRPADRSKTGGWASAAMILCIEAVERLATLGIGVNLVTYLTGNMHLGNATAANTVTNFLGTSFMLCLLGGFIADTFLGRYLTIAIFAAIQATGVSILTLSTIIPGLRPPRCNPTTSSHCVQASGIQLTVLYLALYLTALGTGGVKASVSGFGSDQFDETEPKEQSQMTYFFNRFFFCINVGSLCAVTVLVYIQDDVGRKWGYGICALSIVLALSVFLAGTNRYRFKKLIGSPMTQVATVIVAAWRNRRLELPSDPSFLYDLDDVIAGEGAMKSKQKLPHTKQFRSLDKAAIKNQETAMTQNVFNKWTLSTLTDVEEVKQIVRMLPIWATCILFWTVHAQLTTLSVAQSETMDRHIGSFEIPPASMAVFYVGGLLLTTALYD…
Brassica oleracea	Bol027769	BolNPF6.5	MESKGSWTVADAVDYNGLPADKSKTGGWITAALILGIEVVERLSTMGIAVNLVTYLMETMHLPSSNSANIVTDFMGTSFLLCLLGGFLADSFLGRFKTIAIFSTIQALGTGALAVATKLPQLRPPTCHHGEACTPATAFQMTFLYIALYLIALGTGGLKSSISGFGSDQFDDKDPKEKAQMAFFFNRFFFIISMGTLMAVTVLVYIQDEVGRSWAYGICTVSMAIAIAVFLSGTKSYRYKKSQGSPIVQIFQIIAASIRKRKTELPQSIVYLYEDTPEGLRIEHTDQFRMLDKAAVVTEGDFEQTLDGIAIPNPWKLSSVTKVEEVKMMVRLLPIWATTIIFWTTYAQMITFSVEQASTMRRNVGNFQIPAGSLTVFFVAAILITLAFYDRVIMPFWKK…
Brassica oleracea	Bol027143	BolNPF6.6	MESKGSWTVADAVDYNGLPADKSKTGGWITAAFILGIEVVERLSTMGIAVNLVTYLMETMHLPSSNSANIVTDFMGTSFLLCLLGGFLADSFLGRFKTIAIFSTIQALGTGALAVATKLPELRPPTCHHGETCTTATAFQMTFLYIALYLIALGTGGLKSSISGFGSDQFDDKDPKEKAQMAFFFNRFFFIISMGTLMAVTVLVYIQDEVGRSWAYGICTVSMAIAIAVFSSGTKSYRYKKSQGSPVVQIFQIIAASIRKRKTELPQSIVYLYEDTPEGLRIEHTDQFRMLDKAAVVTEGDFEQTLDGIAIPNPWKLSSVTKVEEVKMMVRLLPIWATTIIFWTTYAQMITFSVEQASTMRRNVGNFQIPAGSLTVFFVAAILITLAFYDRVIMPFWKK…
Brassica oleracea	Bol038345	BolNPF6.7	MVHVSSHRAKDGSEEAFDYRGNPPDKSKTGGWLGAGLILGSELSERICVMGISMNLVTYLVGDLHISSAKSATIVTNFMGTLNLLGLLGGFLADAKLGRYKMVAISASVTALGVLLLTVATTIPSMRPPLCDDFRRLHHQCVEANGHQLALLYVALYTIALGGGGIKSNVSGFGSDQFDTSDPKEEKQMIFFFNRFYFSISLGSLFAVIVLVYVQDNVGRGWGYGISAATMVVAAVVLLCGTKLYRFKKPKGSPFTVIWRVCFLAWKKRNQSYPSHQSLLNGYDNTTVPHTERLKCLDKAAVVVEESSPSTKEFKEKDPWMVSTVTQVEEVKLVVKLIPIWATNILFWTIYSQMTTFTVEQATFMERKLGSFTVPAGSYSAFLILTILLFTSLNERVFV…
Brassica oleracea	Bol023211	BolNPF6.8	MVHVSSHGAKDGSEEAFDYRGNPPDKSKTGGWLGAGLILGSELSERICVMGISMNLVTYLVGYLHISSAKSATIVTNFMGTLNLLGLLGGFLADAKIGRYKMVAIAASVTALGVLLLTVSTAIPSMRPPPCDDFRRLHHQCVEANGHQLALLYVALYTIALGGGGIKSNVSGFGSDQFDTSDPKEEKQMIFFFNRFYFSISLGSLFAVIVLVYVQDNVGRGWGYGISAATMVVAAVVLLCGTKLYRFKKPRGSPFTVIWRVGYLAWKKRNESYPSNPSLLNGYGNTTVPHTERLKCLDKAAVVTNEKDSWSVSTVTQVEEVKLVVKLIPIWATNILFWTIYSQMTTFTVEQATFMERKVGSFTVPAGSYSAFLILTILLFTSLNERVFVPLTRMITKKP…
Brassica oleracea	Bol029731	BolNPF6.9	MTLLTLSASVPGLKPAECIGPYLCPPADTVQYGVFLSGLYLIALLGTGGIKPCVSSFGAD QFDDTDPIERVSKASFFNWFYFFINIGSFVSSTLLVWVQENSAMGSYLSSLILTLVAYFT TADGKGGWIPDDLDKGHLDYFFWLLVLLGLSTFLCMSSSLLSTRRRRKKAAV
Brassica oleracea	Bol035883	BolNPF7.1	MAAMDPRKNGYAAPLNEQERDEDIEVGEVVEVQDNQSVASLKSNDSDLKKKTNDDDTKEKGGWTNALILLGNQGLATLAFFGVGVNLVLFLTRVMGQGNAEAANNVSKWTGTVYMFSLVGAFLSDSYWGRYLTCTIFQIIFVLGVSLLSFTSWFFLIKPKGCGDGNFTCDPPSSLGVGIFYLSVYLVAFGYGGHQPTLATFGADQFGENDKTSKAAFFSYFYFALNVGSLFSNTILVYFEDKGLWTLGFLVSLGAAIIALAAFLGPTKRYRYVKPCGNPLPRVAQVFVATVRKWSVVRPANHQELYEVEGPESAIKGSRKIFHSSKFLFLDRAAVITDDDRSGTRNNAWRLCSVTQVEEAKCVMKMLPIWLCTIIYSVIFTQMASLFVEQGDVMNASIG…
Brassica oleracea	Bol028440	BolNPF7.2	MDQKVRQFEVCTQDGSVDRHGNPAIRAKTGKWLSAILILVNQGLATLAFFGVGVNLVLFLTRVMGQDNAEAANSVSKWTGTVYIFSLLGAFLSDSYWGRYKTCAIFQGSFVVGLVMLSLSTAALLLEPSGCGVEESPCKPHSTFKTVIFYLSVYLIALGYGGYQPNIATFGADQFDADDSVEGHSKIAFFSYFYLALNLGSLLSNTVLSYFEDQGDWPLGFWASTGSAFAGLVLFLTGTPKYRHFTPRESPWSRFCQVLVAATRKAKIDVNYEDMNLYDSETQRTGDKKILHTSGFRFLDRAAIVTPDDDAEKVESGSTYNPWRLCSVTQVEEVKCVFRLIPIWLCTILYSVVFTQMASLFVEQGAAMKTNIKDFKIPASSMSSFDILSVAFFVFAYRR…
Brassica oleracea	Bol024295	BolNPF7.3	MDQKVRHTEVCTQDGSVDRHGNPAIRAKTGKWLTAILILVNQGLATLAFFGVGVNLVLFLTRVMGQDNAEAANNVSKWTGTVYIFSLLGAFLSDSYWGRYKTCAIFQASFVVGLVMLSLSTGALLLEPSGCGVEESPCKPHSTVKTVIFYLSVYLIALGYGGYQPNIATFGADQFDADDSVEGHSKIAFFSYFYLALNLGSLLSNTVLGYFEDQGAWPLGFWASAGSAFAGLVLFLTGTPKYRHFKPRESPWSRFCQVLVASTRKAKIDVNYEDMNLYDSETQRTGDKKILHTKGFRY
Brassica oleracea	Bol020904	BolNPF7.4	MMKKEEEEETRDGTVDYYGRPSIRSNSGKWVAGIIILVNQGLATLAFFGVGVNLVLFLTRVLQQNNADAANNVSKWTGTVYIFSLVGAFLSDSYWGRYKTCAIFQVIFVIGLSSLSLSSYMFLIRPKGCGDEVTPCGTHSTMEITMFYLSIYLIALGNGGYQPNIATFGADQFDEEHPKEGYSKIAFFSYFYLALNLGSLFSNTILGYFEDEGMWALGFWASTGSAILALILFLVGTPRYRNFKPTGNPLSRFCQVLVAATKKSSMEAPSRGREEMYDEDRQGKNASGDTGRRIVHTDEFKFLDRAAYITARDLDDKKQGGVNPWRLCPVTQVEEVKCILRLMPIWLCTIIYSVVFTQMASLFVEQGAAMKTTVSDFKIPPASMSSFDILSVALFIFIY…
Brassica oleracea	Bol022226	BolNPF7.5	MMKKKGEGEETRDGTVDYYGRPSIRSNSGQWVAGIIILVNQGLATLAFFGVGVNLVLFLTRVLQQNNADAANNVSKWTGTVYIFSLVGAFLSDSYWGRYKTCAIFQVIFVIGLSSLSLSSYMFLIKPRGCGNEVTPCSTHSTMEITMFYLSIYLIALGNGGYQPNIATFGADQFDEEHPKEGYSKIAFFSYFYLALNLGSLFSNTILGYFEDEGMWALGFWASTGSAILALILFLVGTPRYRHFKPTGNPLSRFCQVLVAATKKSSAEAPSRGREEMYDEDGQEKNDSVNNTGRRIMHTDEFNFDILSVALFIFIYRRVLEPLATRFKNKDGTKGITELHRMGIGLVIAILAMVAAGVVECFRLKYADKSCTHCDGSSSLSIFWQMQDMLSDDVSDTDS…
Brassica oleracea	Bol036561	BolNPF7.6	MIAHGADQFSHQSHPKQSKRLSSYFNAAYFAFSIGELIALSLLVWIQTHSGMDVGFGVSAAAMTMGLISLVSGTTYFRNKRPRRSIFTPIAQVVVAAILKRKLASPSDPKMLNGGHRVTSDVVHSSTLPYTPRLRFLDKACTKIQDTNTKESPWRLCTVTQVEQVKTLISLVPVLASTIVFDTILAFSVQQGSSMNTRLSNSFHIPPASLQAIPYIMLIFLVPLYDSLFVPFARKLTGHSSGIPPLTRIGVGLFLSTFSMVSAAFLEKKRRYSSVIDGRILSIFWITPQFLIFGISEMFTAVGLIEFFYKQTTMGMESFLMSLTYCSYSFGFYFSSVLVSIVNKITSTSADSKGWLGENDLNKDRLDLFYWLLAVLSLLNFISYLFWSRWNVKSLRNNN…
Brassica oleracea	Bol041663	BolNPF8.1	MEEEKDVYTEDGTVDIHKNPANKKKTGNWKACRFILGNECCERLAYYGMGTNLVNYLESR LNQGNATAANNVTNWSGTCYITPLIGAFLADAYLGRYWTIATFVFIYVSGMTLLTLSASV PGLKPGNCNGDTCHPNSGQTAVFFVALYMIALGTGGIKPCVSSFGADQFDENDEAEKLKK SSFFNWFYFSINVGALVAATVLVWIQMNVGWGWGFGVPTVAMVIAVVFFFLGSRYYRLQR PGGSPLTRIFQVIVAAFRKVSVKVPEDKSLLFETADDESNITGSRKLEHTDNLMFFDKAA VESHSDSIKDGEVNPWRLCSVTQVEELKSIITLLPVWASGIVFATVYSQMNTMFVLQGNT MDQHMGKNFEIPSASLSLFDTVSVLFWTPVYDQ…
Brassica oleracea	Bol025178	BolNPF8.2	MEQSIFTKNPASKKTTGNWKACRFILFNVCCERLAYYGMSKNLADYYLKSRLNQGNTTAANNVTNWFGTCYITPLIGAFLADAYLGRYWTIATFVFIYVFGLTLLTLSASVPGLKPGNCNSDTCHPSSDQTAVFFVALYMIALGIGGIEPCVSSFGADQFDENDEAEKLEKSSFFNWFYFSANVGAFVAAIVISWIQMNIGWGWGFGVPTVAMVIAVMFFFSGSRYYRLQRPQGNPLTRIFQVIVAALRKMSVEVPEDKSQLFEIAADASNITGSRKLEHTDNLKFFDKAAVESQSDSINDGEVNPWRLCSVTQVEELKCIITLLPFWASGIVFATVYSQLNTLFVLQGNTMDQHMGKHFEISSDSLSLFTTVSVLFCTLVYDQFIVPFARKFTRQERG…
Brassica oleracea	Bol002377	BolNPF8.3	MDSEYTQDGTLDIHKKPANKNKTGTWKACRFILVTECCERLAYYGMSTNLVNYIEKHLSM GNVAASNSVTNWSGTCYATPLIGAFLADAYLGRYWTIASFVVIYICGMTLLTLSASVPGL TPTCHGENCHATEFQIAITFVALYLIALGTGGIKPCVSSFGADQFDDTDEEEKESKSSFF NWFYFVINVGAMFASSVLVWIQMNVGWGWGFGVPTVAMAVAVLLFFAGSKFYRLQKPGGS PITRMLQVIVASFRKSKVRVPEDAALLYEIHDAESKVARLRYVRTHDLYDAKEVPMSIFW QVPQYFFVGCAEVFTFIGQLEFFYDQAPDAMRSLCSALALTTVALGNYLSTLLVTVVTKV TTTGGRAGWIADNLNRGHLDYYYWLLAVLSFLN…
Brassica oleracea	Bol015118	BolNPF8.4	MVATVITAIFPGSVFVLIFTNTATFLGSLKSYVREEDAAGYYAYVEGGGDRSVAVKRSGKVQSDENPKDWPWPFQEEVKLYAEDGSVDINGNPPLKQKTGNWKACPFIFANECCERLAYYGIAKNLITYFTNELHETNVSAARHVMTWQGTCYITPLLGALIADAYWGRYRTIACFSAIYFSGMVALTLSASVPGLKPGECVGSICPPATMPQQAVLFSGLYLIALGTGGIKPCVSSFGADQFDQTDPSERVRKASFFNWYYFSINVGAFVSSTLLVWVQENCGWELGFMIPTVFMGLATASFFFGTPLYRFQKPRGSPITRACQVLVAAYRNMNLKLPEENHTPLSEVTDGYKFLDKAAMISEEDTIHDPWKLCTVTQVEEVKIILRLFPIWSSGIIF…
Brassica oleracea	Bol010917	BolNPF8.5	MGSIEEERPLFEQGSVLLQEVKLYAEDGSVDIHGNPPLKQKTGNWKACPFILGNECCERL AYYGIAKNLVTYFTTKLHETNVSAARHVMIWQGTCYITPLIGALIADAYWGRYWTIACFS AIYFTGMATLTLSASFPGLKPAECIGFLCPPATTTQSSVFFVGLYLISLGTGGIKPCVSS FGADQFDDTDPHERPSKTSFFNWFYFSINIGAFVSSTLLVWVQENCGWGLGFLIPTVVMG LSLVSFFCGTPLYRFQKPGGSPVTRVSQVLVAAYRKMSLKFDEEDHTLLFETQDKNSTIP GSRKIEHTYGYKKISFYHFE
Brassica oleracea	Bol031509	BolNPF8.6	MAKQYSPAAVEKSWYAWWEKSDLFKADAKSSKPPFVIVLPPPNVTGALHIGHALTSAIEDTIIRWKRMSGYNALWVPGMDHAGIATQVVVEKKLMRERGLTRHDVGREEFVNEVWKWKNQHGGTILTQLRRLGASLDWSRECFTMDEPRSKAVTEGFVRLYKEGLIYRDIRLVNWDCVLRTAVSDVEVEHIDIKEKTLLNVPGYDKPVEFGLLTSFAYPLEGGLGEVVVATTRVETMLGDTAIAIHPDDARYKHLHGKFAVHPFNGRKIPIICDGILVDPNFGTGCVKITPAHDPNDCEVGKRHDLEFINILTDDGKINTNGGSDFTGMPRFAAREAVLEALNKKGLYRGAQNNEMRLGLCQRTGDVIEPMIKPQWYVNCSVIGKEALDVAINDENKKL…
Brassica oleracea	Bol038058	BolNPF8.7	MGSVEEEQLLIEQGLIQEELKLYAEDGSVDINGNPPLKHRTGNWKACPFILGNECCERLAYYGIAINLITYLTAELHQGNVSAARNVTTWQGTCYITSLIGAVLADAYWGRYWTIASFSSIYFIGMSALTLSATVPYLKPSDCIGDFCPSPTTPQYLTFFLGLYLIALATGGIKPCVSSFGADQFDEKDPGERVRKSSFFNWFYFCINTGAFGSFLLVLVQENIGWGLGFGIPTVFMGLAIISFFFGTPLYRFQKPKGSTITRICQVLVASFRKTNLKVPEDTTLLYETETQELIVASRKLEHTDDYKYLDKAAVLSLEEANSLFFNPWSLCTVTHVEEVKILIRMLPIWASGIIFSSLYAQATTMFVQQGRAMNCNIGSFKIPPATLGVFDCITVLIW…
Brassica oleracea	Bol010916	BolNPF8.8	MGSIEEEEAPLIEQGLISQIFWADHLPCICLNLITYLTTKLHQGNVSAATNVTTWQGTCY LTPLIGAVLADAYWGRYWTIACFSGIYFIGMSALTLSASVPALKPAECIGTFCPSATPAQ YAMFFSGLYLIALGTGGIKPCVSSFGADQFDDTDSRERVRKASFFNWFYFSINIGALVSS SLLVWIQENRGWGLGFGIPTVFMGLAIVSFFFGTPLYRFQKPGGSPITRISQVVVASFRK STLKVPEDAALLYETQDKNSAIAGSRKIEHTDDCRYLDKAAVISDEESKSGDFSNSWRLC TVTQVEELKILIRMFPIWASGIIFSALYAQMSTMFVQQGRAMDCKIGSFQLPPAVLGTFD TASVIIWVPLYDRFIVPLARRFTGVDKGFTEIQ…
Brassica oleracea	Bol001141	BolNPF8.9	MGSIEEESPLIEEGLISQEPKLYAQDGSVDLHGNPPLKEKTGNWKACPFILGNECCERLA YYGIAGNLITYLTTKLHQGNVSAARNVTTWQGTCYLTPLIGAVLADAYWGRYWTIACFSG IYFIGMSALTLSASVPALKPAECIGGFCPSATPAQYAMFFGGLYLIALGTGGIKPCVSSF GADQFDDTDSRERVKKASFFNWFYFSINIGALVSSSLLVWIQENRGWGLGFGIPTVFMGL AIASFFFGTPLYRFQKPGGSPITRISQVVVASFRKSTLKVPEDAMLLYETQDKNSAIAGS RKIEHTDDCQYLDKAAVISEEESKAGDFSNSWRLCTVTQVEELKILIRMFPIWASGIIFS AVYAQMSTMFVQQGRAMDCKIGSFQLPPAALGT…
Brassica napus	BnaAnng30710D	BnaNPF1.6	MENPTTETEAKQIQLNGEKKPKGGIITMPFIIANEAFEKVASYGLLPNMIMYLIRDYRFGVAKGTNVLFMWSAATNFTPLLGAFLSDSYLGRFLTIAIASLSSFLGMVLLWLTAMLPQVKPSPCDPTAAGNHCGSATASQLALLYSAFALISIGSGGIRPCSLAFGADQLDNKENPKNERVLESFFGWYYASSAVAVLIAFTGIVYIQEHLGWRIGFGVPAVLMLIAALLFVLAFPLYVRRNVSKSLFTGLAQVVVAAYVNRKLSLPNQQDSSITYYHMKDSELKAPSHKLR*
Brassica napus	BnaCnng57240D	BnaNPF1.5	MDQEALLVGKATDQHPEKRTVSTISCILASQALEKLAYYGLVPNMILYLTVEYGMGTTEAANILFLWSAATNFFPLICAFIADSYTGRFPLIGFGSSTSLLGMLSLWLAAMIQPKCDKSIDVCQPITPFQLFLLYSFFTLTSIGAGGVRSSCLAFAADQLQLNNTTRISTSALETLFNWYYFSVMLAYFLSESLLVFVQTKYGWQIGFGVSLASMALSVALFFAASPFYVKFKCEHGLVSGLFQVLVAAFRNQHVDLSSEEYIISYHQETGSSFSIPSQKLRYLNKACATSNPRQDQTLTGNSQNPWKLCTVQQVEDFKSLVNVLPIWSTGIILSLVTACQASFIVLQAKAMDRRTFIKGFEIPPGCYGVFMIISFVLFLVIYDLVVIPSVSWALKKPF…
Brassica napus	BnaC02g03900D	BnaNPF1.11	MILNLTGEYDMATTEAAKIILLWSAATNFFPLVGAFVADSYTGRFPLIGFGSSTSLLSFLVFIQTKYGWQIGFGVSVVAMALSVLVAAFRNRHVDLSSEEHIISYYHETGSSCSIPSQKLRYLNKACATSDPKRDLTLEGKSQSPWKLFVTASQASFIVLQASAMDRRTFIQGFEIPSGSYSVFMITSFVLFLVIYELVVVPLVSWIIRKPFLLGVMVRMGVGIKRARDEGGTMLSAMWLSPYMILGGISEAFLAIAQNEFLYSELPKSMSSVATTLSGLGLAASSIVSSWIITVVDIATCRSWITEDIDEGHLDYYYWLVAALSLLNVLYFVWCSKGYGKCKSDADN*
Brassica napus	BnaCnng63980D	BnaNPF1.7	MENPTNETEAKQIQLNGEKKPKGGIITMPFIIANEAFEKVASYGLLPNMIMYLIRDYRFGVAKGTNVLFMWSAATNFTPLLGAFLSDSYLGRFLTIAIASLSSFLGMVLLWLTAMLPQVKPSPCDPTAAGNHCGSATASQLALLYTAFALISIGSGGIRPCSLAFGADQLDNKENPKNERVLESFFGWYYASSAVAVLIAFTGIVYIQEHLGWRIGFGVPAVLMLIAAFLFVLAFPLYVRRNVSKSLFTGLAQVVVAAYVNRKLSLPNQQDSSITYYHMKDSELKAPSHKLR*
Brassica napus	BnaA01g28150D	BnaNPF1.8	MENPPDQTESKEMMLQPRIIRPKGGLLTMPFIIANEGFEKVASYGLLQNMILYLMSDYGLGLVKGQNVLFMWVAATNFMPLVGAFLSDSYLGRFLTISIASLSSFLGMMVLWLTAMLPQVKPSPCVASTVTKCSSTAATSSQLALLYFAFGLISIGSGGIRPCSLAFGADQLDNKENPKNERVLESFFGWYYASSSVAVLIAFTVIVYIQDHLGWRIGFGVPAILMLLASIVFVFASPLYVKRKATKSLFTGLAQVAVAAYVNRNLVLPVHNDSYGCYYHLNDSELKAPSDKLR*
Brassica napus	BnaCnng68850D	BnaNPF1.1	MENPPDQTESKEMMLQPRITRPKGGLLTMPFIIANEGFEKVASYGLLQNMILYLMSDYGLGLVKGQNVLFMWVAATNFMPLVGAFLSDSYLGRFLTISIASLSSFLGMMVLWLTAMLPQVKPSPCVASTVTKCSSTAATSSQLALLYFAFALISIGSGGIRPCSLAFGADQLDNKENPKNERVLESFFGWYYASSSVAVLIAFTVIVYIQDHLGWRIGFGVPAILMLLAGILFVLASPLYVKRNATKSLFTGLAQVAVAAYVNRKLMLPGQNDSYGCYYHLNDSELKAPSDKLRFLNKACVTSNQEEDIGADGLALNPWRLCTTDQVEELKALVKVIPVWSTGIMMSINVSQNSFQLLQANSMDRRLSDHSTFKIPPGSFGMFTIIALIAWVVLYDRAI…
Brassica napus	BnaA05g23510D	BnaNPF1.2	MENPPDQTESKEMMLPPRTRRPKGGLITMPFIIANEGFEKVASYGLLQNMILYLMSDYGLGVVKGQTVLFMWVAATNFMPLVGAFLSDSYLGRFLTIAIASLSSFLGMVLLWLTAMLPQVKPSPCIASAGTNCSSPAATSSQLALLYSAFALISIGSGGIRPCSLAFGADQLDNKENPKNERVLESFFGWYYASSSVAVLIAFTVIVYIQDHLGWRIGFGIPAILMLLASIVFVFASPLYVKRSVTKSLFTGLAQAAVAAYVNRKLMLPGQSDSYGCYHHLKDSELKAPSDKLRFLNKACVIRNRDEDIGSDGLALNPWRLCTTDQVEELKALVKVIPVWSTGIMMSINVSQNSFQLLQANSMDRRLSNDSTFKIPAGSFGMFTIIALISWVVLYDRAI…
Brassica napus	BnaC05g37210D	BnaNPF1.3	MENPPDQTESKEMMLPPRTRRPKGGLLTMPFIIANEGFEKVASYGLLQNMILYLMSDYGLGVVKGQTVLFMWVAATNFMPLVGAFLSDSYLGRFLTIAIASLSSFLGMVLLWLTAMLPQVKPSPCIASAGTNCSSPAATSSQLALLYSAFALISIGSGGIRPCSLAFGADQLDNKENPKNERVLESFFGWYYASSSVAVLIAFTVIVYIQDHLGWRIGFGIPAILMLLASIVFAFASPLYVKRNVTKSLFTGLAQAAVAAYVNRKLMLPGQSDSYGCYHHLKDSELKAPSDKLRFLNKACVIRNRDEDIGSDGLALNPWRLCTTDQVEELKALVKVIPVWSTGIMMSINVSQNSFQLLQANSMDRRLSNDSTFKIPAGSFGMFTIIALISWVVLYDRAI…
Brassica napus	BnaC01g35410D	BnaNPF1.9	MMVLWLTAMLPQVKPSPCVASTVTKCSSTAATSSQLALLYFAFALISIGSGGIRPRSLAFGADQLDNKENPKYESVLESFFGWYYASSSVAVLIAFTVIVYIQDHLGWRIGFGVPAILMLLAGILFVLASPLYVKRNATKSLFTGLAQVAVAAYVNRKLMLPGQNDSYGCYYHLNDSELKAPSDKLRFLNKACVTSNQEEDIGADGLALNPWRLCTTDQVEELKALVKVIPVWSTGIMMSINVSQNSFQLLQANSMDRRLSDHSTFKIPPGSFGMFTIIALIAWVVLYDRAILPLASKIRGKPVRINVKIRMGLGLFISFLAMAVSATVEHYRRRTAISQGLANNATATVNISAMWLVPQYVLHGLAEALTGIGQTEFFYTEFPKSMSSIAAALFGLGM…
Brassica napus	BnaC03g77810D	BnaNPF1.10	MMVLWLTAMLPQVKPSPCVVSTVTKCSSTAATSSQLALLYFAFALRSIGSRGIRPCSLAFGADQLDNKENPKYESVLESFFGWYYASSSVAVLIAFTVIVYIQDHLRWRIGFGVPAILMLPAGILFVLASPLYVKRNATESLFTGLAQVAVSAYVNRKLMLPGQNDSYGCYYHLNDSELKAPSDKLRFLNKACVSSNQEEDIGADGLALNPWRLCTKDQVEELKALVKVIPVWSTGIMMSINVSQNSFQLLQANSMDRRLSDHSTFKIPPGSFGMFTIIALIAWVVLYDRAILPLASKIRGKPVRINVKIRMGLGLFISFLAMAVSATVEHYRRRTAISQGLANNANGIVNISAMWLVPQYVLHGLAEALTGIGQTEFFYTEFPKSMSSIVAALFGLGM…
Brassica napus	BnaA10g20960D	BnaNPF1.4	MDQEALLVGKATDQHPEKRTVSTISCILASQALEKLAYYGLVPNMILYLTVEYGMGTTEAANILFLWSAATNFFPLIGAFIADSYTGRFPLIGFGSSTSLLGMLSLWLAAMIQPKCDKSIDVCQPTTPFQLLLLYSFFTLTSIGAGGVRSSCLAFAADQLQLNSTTCISTTALETLFNWYYFSVMLAYFLSESLLVFVQTKYGWQIGFGVSLAVMALSVALFFVASPFYVKFKCEPSLVSGLFQVLVAAFRNQHVDLASEEHVISYHHETGPSFSIPSQKLRYLNKACATSNPRQDLTLTGNSQNPWKLCTVQQVEDFKSLVNVLPIWSTGIILSLVTACQASFIVLQAKAMDRRTFIKGFEIPPGCYGVFMIISFVVFLVIYDIVVVPLVSWALRKPR…
Brassica napus	BnaA07g28380D	BnaNPF2.1	MDEEGTVSSDSTMRRRKPLGWKAMPYILANETLERLASFGLTSNFMVYMVREYHMDQVQAAALINTWSALTNFAPIIGAFISDSCTGKFVTIVFGSISELLGMLVLTLTSLIPSLRPPPCTTDQIIGTCVRYSDQQLYVLLLGLFLLSVGTGGIRSCSIPFSLDQFDDSTEEGREGSRSFFSWYYTTHTIVQLISMTLVLYLQNNISWALGFAIPTALNLFALVLLFVGVRFYVFIRPEGSVISGIFKVLVDAYKKRNAQPPSEIEHYRPLLETSSQSNKLVLTDQFRFLNKAVIVMNNDEARNEEWKICTMRQIEDIKSIISIIPIFASSIIGFLAMNQQHTFTVSQALKMDLRFPGSSYLIPPASITVISLLTIGIWLPFYETVLVRHIEYITKQEG…
Brassica napus	BnaA07g09690D	BnaNPF2.10	MEVLENAKNPNNSSERKRGGWIAISFILGNETLERMGTMGLSANFMAYLTNVFHMKLVDASNFFNLWLGLSNLAPLLGAIISDAYVGRFKTIAYASFFSLLGLMTVTLTAWLHQLHPPECNIHRPDSCDRPNKLQLGVLFLGLGFLSIGSGGIRPCSIPFGVDQFDQRTEKGLKGMASYFNWYYLTFSIVLIVSHTVIVYIQDNISWTVGFSIPTGLMACSIVLFFVGMRFYVYVKPEGSAFSSIARVILAARKKRNLKLPVEDDGTVEYYDPPLKPGVLSKLPLTNQYKFLDKAAVNTEGDLTSAVVPVNKWRLCSVQEVEEVKCLIRIIPVWSAGIISVVTMSTQVTFIVPQAMKMDRHMGPHFEIPAGSVSVISFITIGIWLPIYDRVLVPSLWRI…
Brassica napus	BnaC07g12690D	BnaNPF2.11	MEVLENAKNPNNSPERKRGGWIAISFILGNETLERMGTMGLSANFMAYLAKVFHMKLVDASNVFNLWLGLSNLAPLLGAIISDAYVGRFKTIAYASFFSLLGLMTVTLTAWLHQLHPPECNIHRPDSCDRPNKLQLGVLFLGLGFLSIGSGGIRPCSIPFGVDQFDQRTEKGLKGMASYFNWYYLTFSIVLIVLHTVIVYIQDNISWTVGFSIPTGLMACSIVLFFVGMRFYVYVKPKGSAFSSIARVILAARKKRNLKLPVEDDGTVEYYDPPLKPGVLSKLPLTNQYKFLDKAAVITEGDLTSAGVPVNKWRLCSVQEVEEVKCLIRIIPVWSAGIISVVTMSTQVTFIVPQAMKMDRHMGPHFEIPAGSVSVISFITIGIWLPIYDRVLVPSLWRI…
Brassica napus	BnaA06g13070D	BnaNPF2.12	MEAEKTEKKITEEEDDESKIIYRGWKVMPFIIGNETFEKLGIVGSSSNLVIYLTTVFNMKSITAATVVNIYSGTSNFGTIVAAFLCDSYFGRYKTLSVAMIACFLGSVAMDLTAVINQLHPAKCAKEIGSVCKGPSIVQIMFLAGAMVLLVIGAGGIRPCNLPFGADQFDPKTKEGKRGIESFFNWYFFTFTFAQMVSLTVIVYVQSNVSWSIGLAIPAILMFLGCIIFFSGSKLYVKVKPSGSPIHSITRVIVVAIKKRKLNLVGSMYNHTAKDFRNSKLSHTEQFRFLDKAAIQTPDDKLNIDGSPADPWKLCSMQQVEEVKCVIRVLPVWLSAALFYVAYIQQTTYTIFQSLQSDRHLGSKSFQIPPATYTVFLMLGMTIFIPIYDRVLVPFLRKY…
Brassica napus	BnaA08g22330D	BnaNPF2.13	MGLLDLFSSSYSLQVVLTIISHYKIKCFIPTQENTTGGEDDESKIIYRGWKVMPFIIGNETFEKLGIVGSSSNLVIYLTTVFNMKSITAATVVNIYGGTSNFGTIVAAFLCDSYFGRYKTLSFAMLACFLGSVAMDLTAVINQLHPAKCAKEIGSVCKGPSIGQIMFLAGAMVLLVIGAGGIRPCNLPFGADQFDPKTKEGKRGIESFFNWYFFTFTFAQMVSLTLIVYVQSNVSWSIGLAIPAILMLLGCIIFFAGSKLYVKVKASGSPIHSITRVIVVAIKKRRLKLVGSSSDGLYNYIANDFKNSKLSPTKQFRCLDKAAIQTPEDKLNIDGSPANPWNLCSVQQVEEVKCVIRVLPVWLSAALFYLAYIQQTTYTIFQSLQSDRRLGSGSFQIPA…
Brassica napus	BnaC08g18440D	BnaNPF2.14	MEVEKSQENTTGGEDDESKIIYRGWKVMPFIIGNETFEKLGIVGSSSNLVIYLTTVFNMKSITAATVVNIYGGTSNFGTIVAAFLCDSYFGRYKTLSFAMIACFLGSVAMDLTAVINQLHPAKCAKELGTVCKGPSIGQIMFLAGAMVLLVIGAGGIRPCNLPFGADQFDPKTKEGKRGIESFFNWYFFTFTFAQMVSLTLIVYVQSNVSWSIGLAIPAILMLLGCIIFFAGSKLYVKVKASGSPIHSITRVIVVAIKKRRLKLVGSSSEGLYNYIAKDFKNSKLSHTKQFRCLDKAAIQTPDDKLNIDGSPANPWNLCSLQQVEEVKCVIRVLPVWLSAALFYLAYIQQTTYTIFQSLQSDRRLGSGSFKIPAATYTVFLMLGMTIFIPIYDRVLVPF…
Brassica napus	BnaA09g44430D	BnaNPF2.15	MEVEKNITGEDDDDDSKLIYRGWKVMPFIIGNETFEKLGIVGSSSNLVIYLTTVFNMKSITAATVVNIYGGTSNFGTIVAAFLCDSYFGRYKTLSFAMIACFLGSVAMDLTAVINQLHPDKCGKEIGSVCKGPSIGQIMFLAGAMVLLVIGAGGIRPCNLPFGADQFNPKTKEGKRGVDSFFNWYFFTFTFAQMVSLTLIVYVQSNVSWSIGLAIPAILMLLGCIIFFAGSKLYVKVKASGSPIHSITRVIVVAIKKRRLKHIGSSSEGLYNYIAKDFKNSKLSHTNQFRFLDKAAIQTPDDKLNMDGSPADLWKLCSVQQVEEVKCVIRVLPVWLSAALFYLAYIQQTTYTIFQSLQSDRRLGSGTFQIPAGSYMVFLMLGMTIFIPIYDRVLVPFLR…
Brassica napus	BnaC08g36990D	BnaNPF2.16	MEVEKAEKNITGEDDDDDSKLIYRGWKVMPFIIGNETFEKLGIVGSSSNLVIYLTTVFNMKSITAATVVNIYGGTSNFGTIVAAFLCDSYFGRYKTLSFAMIACFLGSVAMDLTAVINQLHPAKCGKEIGSVCKGPSIGQIMFLAGAMVLLVIGAGGIRPCNLPFGADQFNPKTKEGKRGVDSFFNWYFFTFTFAQMVSLTLIVYVQSNVSWSIGLAIPAILMLLGCIIFFAGSKLYVKVKASGSPIHSITRVIVVAVKKRRLKLIGSSSEGLYNYIAKDFKNSKLSHTNQFRFLDKAAIQTPDDKLNIDGSPADIWKLCSVQQVEEVKCVIRVLPVWLSAALFYLAYIQQTTYTIFQSLQSDRRLGSGSFQIPAGSYMVFLMLGMTIFIPIYDRVLVP…
Brassica napus	BnaC09g43150D	BnaNPF2.40	MEVEKNITGEDDDDDSKLIYRGWKVMPFIIGNETFEKLGIVGSSSNLVIYLTTVFNMKSITAATVVNIYGGTSNFGTIVAAFLCDSYFGRYKTLSFAMIACFLGSVAMDLTAVINQLHPDKCGKEIGSVCKGPSIGQIMFLAGAMVLLVIGAGGIRPCNLPFGADQFNPKTKEGKRGVDSFFNWYFFTFTFAQMVSLTLIVYVQSNVSWSIGLAIPAILMLLGCIIFFAGSKLYVKVKASGSPIHSITRVIVVAVKKRRLKLIGSSSEGLYNYIAKDFKNSKLSHTNQFRFLDKAAIQTPDDKLNMDGSPADLWKLCSVQQVEEVKCVIRVLPVWLSAALFYLAYIQQTTYTIFQSLQSDRRLGSGTFQIPAGSYMVFLMLGMTIFIPIYDRVLVPFLR…
Brassica napus	BnaA01g20270D	BnaNPF2.17	MERKPFEVETTEDHKPYSDGGASDLTSTVDSSGDEQKKLVYRGWKVMPYIIGNETFEKIGIIGTLSNLLVYLTQVFNLKKYTAATIISAFSGTINFGTFFAAFLCDTYFGRYKTLSVAVIACFLGSLFILMTAAVPGLHPTPCGTKSSCQGPNGGQVLFLLLGLALLVVGAGGIRPCNLAFGADQFNPKSESGRKGINSFFNWYFFTFTFAQIISLTLVVYIQSNVSWTIGLSIPVGLMFLACVIYFAGHNVYVKVKASGSPLAGIARVIAAAIKKRGLKPVKKPCSDLYNHIPPNYANSTLKYSDQFRFLDKAAVMTPEDKLKPDGTASDPWNLCTMQQVEEVKCIVRVIPIWLACAVYYLAITLQMTYPVFQALQSDRRLGSGGFKIPGATYVVFLM…
Brassica napus	BnaC01g25280D	BnaNPF2.18	MERKPFEVETTEDHKPYSDGGGSDLTSTVDSSGDEQKKLVYRGWKVMPYIIGNETFEKIGIIGTLSNLLVYLTQVFNLKKYTAATIINAFSGTINFGTFFAAFLCDTYFGRYKTLSVAVIACFLGSVFILMTAAVPGLHPTPCGTKSSCQGPNGGQVLFLLLGLALLVVGAGGIRPCNLAFGADQFNPKSESGKKGINSFFNWYFFTFTFAQIISLTLVVYIQSNVSWTIGLSIPVGLMFLACVIYFAGHNLYVKVKASGSPLAGIARVIAAAIKKRGLKPVKKPCSDLYNHIPPNYANSTLKYSDQFRFLDKAAVMTPDDKLKPDGTASDPWNLCTMQQVEEVKCIVRVIPIWFACAVYYLAITLQMTYPVFQALQSDRRLGSDGFKIPGGTYVVFLM…
Brassica napus	BnaC06g30910D	BnaNPF2.2	MDEEGTISSDSTMRRRKPLGWKAMPYILANETLERLASFGLTSNFMVYMVREYHMDQVQAAALINTWSALTNFAPIIGAFISDSCTGKFVTIVFGSISELLGMLVLTLTSLIPTLRPPPCTTDQITGTCVRYSDQQLYVLLSGLFLLSVGTGGIRSCSIPFSLDQFDDSTEEGREGSRSFFSWYYTTHTIVQLISMTLVLYVQNNISWALGFAIPTALNLFALVLLFVGVRFYVFIRPEGSVISGIFKVLVDAYEKRNAQPPSEIEHYRPLLETSSQSNKLVLTDQFRFLNKAVIVMNNDEARNEEWKICTMRQIEDIKSIISIIPIFASSIIGFLAMNQQHTFTVSQALKMDLRFPGSSYLIPPASITVISLLTIGIWLPFYETVLVRHIEYITKQEG…
Brassica napus	BnaA06g16980D	BnaNPF2.19	MERKPFEVETTKSDEDQKPYSAVDGGGSDSVDSFDEDQKKLVYRGWKVMPFIIGNETFEKIGIIGTLSNLLVYLTQVFNLKKYTAATIINAFSGTINFGTFLAAFLCDTYFGRYKTLSVAVIACFLGSLAILLTAAVPGLHPTPCGTKSSCEGPGAGQILFLMLGLALLVVGAGGIRPCNLAFGADQFNPKSESGKKGINSFFNWYFFTFTFAQIISLTLVVYIQSNVSWTIGLSIPVGLMFLACVIFFAGHKLYVKVKASGSPLAGIARVIAAAISKRGLKPVKQPWVDLYNHIPRNYANLTLKYTDQFRFLDKAAIMTPEDKLNSDGTASDPWKLCTMQQVEEVKCIIRVIPIWFACAIYYLAISIQMTYPVFQAQQSDRRLGTGGFKIPAATYVVF…
Brassica napus	BnaC03g75950D	BnaNPF2.20	MERKPFEVETTKTDEDQKPYSAVDGGGSDSVDSFDEDQKKLVYRGWKVMPFIIGNETFEKIGIIGTLSNLLVYLTQVFNLKKYTAATIINAFSGTINFGTFLAAFLCDTYFGRYKTLSVAVVACFLGSLAILLTAAVPGLHPTPCGTKSSCEGPGAGQILFLMLGLALLVVGAGGIRPCNLAFGADQFNPKSESGKKGINSFFNWYFFTFTFAQIISLTLVVYIQSNVSWTIGLSIPVGLMFLACVIFFAGHKLYVKVKASGSPLAGIARVIAAAISKRGLKPVKQPWVDLYNHIPRNYANLTLKYTDQFRFLDKAAIMTPEDKLNSDGTASDPWKLCTMQQVEEVKCIIRVIPIWFACAIYYLAISIQMTYPVFQAQQSDRRLGTGGFKMPAATYVVF…
Brassica napus	BnaA06g20740D	BnaNPF2.21	MKSRVIHSHRERRDKHNYTQIETMERKPFDVETTEDHKLYPSVDGGGSDSVDSFEDEQKKLVYRGWKVMPFIIGNETFEKIGIIGTLSNLLVYLTSVFNLKSVTAATIINAFSGTINFGTFLAAFLCDTYFGRYKTLSVAVIACFLGSLVILLTAAVPGLHPIPCGTQSSCQGPSEGQIAFLLMGLALLVVGAGGIRPCNLAFGADQFNPKSESGKKGINSFFNWYFFTFTFAQIISLTLVVYIQSNVSWTIGLSIPVGLMFLACVIFFAGHKLYVKVKASGSPLAGIGHVIAAAIKKRGLKPVKQPWIDLYNHIPHNYANSTLKYTDQLRFLDKAAIMTAEDKLNSDGTASDPWKLCTMQKVEEVKCILRVIPIWFACAIYYLAISMQMTYPVFQALQ…
Brassica napus	BnaCnng63460D	BnaNPF2.22	MKSRVILSHRERRDKHNYTQIETMERKPFDVETTEDHKAYSSVDGGGSDSVDSFEDEQKKLVYRGWKVMPFIIGNETFEKIGIIGTLSNLLVYLTSVFNLQSVTAATIINAFSGTINFGTFLAAFLCDTYFGRYKTLSVAVIACFLGSLVILLTAAVPGLHPIPCGTQSSCQGPSEGQIAFLLMGLALLVVGAGGIRPCNLAFGADQFNPKSESGKKGINSFFNWYFFTFTFAQIISLTLVVYIQSNVSWTIGLSIPVGLMFLACVIFFAGHKLYVKVKASGSPLAGIGHVIAAAIKKRGLKPVKQPWIDLYNHIPPNYANSTLKYTDQLRFLDKAAIMTPEDKLNSDGTASDPWKLCTMQKVEEVKCILRVIPIWFACAIYYLAISMQMTYPVFQALQ…
Brassica napus	BnaA02g33530D	BnaNPF2.23	MERKPLEVESTDHQKPSSAVYDGSATAVDSVEEEVQETKLVYRGWKVMPFIIGNETFEKLGIIGTLSNLLVYLTAVFNMKSITAATIINAFSGTINFGTFVAAFLCDTYFGRYKTLTVAVIACFLGSLVILLTAAVPQLHPAPCGTALTCTGPSGGQIAFLLMGLAFLVVGAGGIRPCNLAFGADQFNPKSESGKRGIDSFFNWYFFTFTFAQILSLTLVVYIQSNVSWTIGLTIPVVLMFLACVIFFAGDKLYVKIKASGSPLASIAQVITVAIKKRGLKAVKQPWVNLYNYYPLNYANSKLKYTDQFRFLDKAAILAPEDKLEADGKPTDPWKLCTMQQVEEVKCIVRVLPIWFASSIYYLTITQQMTYPVFQALQSDRRLGSGGFVIPAATYVVFL…
Brassica napus	BnaA06g22160D	BnaNPF2.24	MERKPLEVESTDHQKPPSAVYDGSVMAVDSVEEEVEETKVVYRGWKVMPFIIGNETFEKLGIIGTLSNLLVYLTAVFNMKSITAATIINAFSGTINFGTFVAAFLCDTYFGRYKTLTVAVIACFLGSLVILLTAAVPQLHPAPCGTALSCIGPSGGQIAFLLLGLGFLVVGAGGIRPCNLAFGADQFNPKSESGKRGIDSFFNWYFFTFTFAQILSLTLIVYIQSNVSWTIGLTIPVVLMFLACVIFFAGDKLYVKIKASGSPLAGIAQVIAVAIKKRGLKPTKEPWLNLYNYYPPKYANSKLKYTDQFRFLDKAAILAPEDKLEADGKPADPWKLCTMQQVEEVKCIVRVLPIWFAASIYYLTITQQMTYPVFQALQSDRRLGSRGFVIPAATYVVFL…
Brassica napus	BnaC03g51560D	BnaNPF2.25	MERKPLEVESTDHQKPPSAVYDGSVMAVDSVEEEVGETKVVYRGWKVMPFIIGNETFEKLGIIGTLSNLLVYLTAVFNMKSITAATIINAFSGTINFGTFVAAFLCDTYFGRYKTLTVAVIACFLGSLVILLTAAVPQLHPAPCGTALSCIGPSGGQIAFLLLGLGFLVVGAGGIRPCNLAFGADQFNPKSESGKRGIDSFFNWYFFTFTFAQILSLTLIVYIQSNVSWTIGLTIPVVLMFLACVIFFAGDKLYVKIKASGSPLAGIAQVIAVAIKKRGLKPTKEPWLNLYNYYPPKYANSKLKYTDQFRFLDKAAILAPEDKLEADGKPADPWKLCTMQQVEEVKCIVRVLPIWFAASIYYLTITQQMTYPVFQALQSDRRLGSRGFVIPAATYVVFL…
Brassica napus	BnaC02g42280D	BnaNPF2.26	MERNPLEVESTDHQKPSSAVYDGSATAVDSVEEEVQETKLVYRGWKVMPFIIGNETFEKLGIIGTLSNLLVYLTAVFNMKSITAATIINAFSGTINFGTFVAAFLCDTYFGRYKTLTVAVIACFLGSLVILLTAAVPQLHPAPCGTALTCTGPSGGQIAFLLMGLAFLVVGAGGIRPCNLAFGADQFNPKSESGKRGIDSFFNWYFFPFTFAQILSLTLVVYIQSNVSWTIGLTIPVVLMFLACVIFFAGDKLYVKIKASGSPLASIAQVITVAIKKRGLKAVKQPWVNLYNYYPLNYANSKLKYTDQFRFLDKAAILAPEDKLEADGKPTDPWKLCTMQQVEEVKCIVRVLPIWFAASIYYLTITQQMTYPVFQALQSDRRLGSRGFVIPAATYVVFL…
Brassica napus	BnaC02g42260D	BnaNPF2.27	MIFSSCMLLLPGNETFEKLGIIGTLSNLLVYLTAVFNMKSITAATIINAFSGTINFGTFVAAFLCDTYFGRYKTLTVAVIACFLGSLVILLTAAVPQLHPAPCGTALTCTGPSGGQIAFLLMGLAFLVVGAGGIRPCNLAFGADQFNPKSESGKRGIDSFFNWYFFTFTFAQILSLTLVVYIQSNVSWTIGLTIPVVLMFLACVIFFAGDKLYVKIKASGSPLASIAQVITVAIKKRGLKAVKQPWVNLYNYYPLNYANSKLKYTDQFRFLDKAAILAPEDKLEADGKPTDPWKLCTMQQVEEVKCIVRVLPIWFASSIYYLTITQQMTYPVFQALQSDRRLGSGGFVIPAATYVVFLMTGMTVFIIIYDRVLVPTLRRITGIDTGITLLQRIGTGIFF…
Brassica napus	BnaA09g06190D	BnaNPF2.28	MERKSLEVESMDHQKLSSAVYDGSVTAVDSVKEDVQETKVVYRGWKVMPYIIGNETFEKLGIIGTLSNLLVYLTSVFNMKSVTAATIITAFAGTVNFGTFVAAFLCDTYFGRYKTLTVAVLACFLGSLAILLTAAVPQLHPAPCGTASSCIGPSGGQIAFLLMGLGILVVGAGGIRPCNLAFGADQFNPKSGSGKRGIDSFFNWYFFTFTFAQILSLTVVVYVQSNVSWTIGLTIPVVLMFLASVIFFAGAKLYVKIEASGSPLASIAHVITAAIKKHRLEPVEQPWLNLYNYYPSKYANAKLKYTQQFRFLDKAAILTPEDKLEADGKPVNPWNLCTMQQVEEVKCIMRVLPIWFASSIYYLTMAQQMTYPVFQALQSDRRLGSGGFMIPAATYVVFL…
Brassica napus	BnaA02g35730D	BnaNPF2.3	MDVSDSHSQKSSILDAEKVEKKPGGWRAVTFILGNETLERLGTIGLLSNFMVYLTRVFHLEQVDASNVINIWSGFSNLTPLVGAFISDAYVGRFKTIAFASFATLLGLVTLTLTASLPQLHPETCNSKDPVSCGGPNKLQFGILLLGLGFLSIGSGGIRPCSIPFGVDQFDQRTEEGIKGVASFFNWYYMTFTVVLLITQTVVVYIQDQVSWIIGFSVPTGLMACAVVMFFAGMKLYVYVKPEGSIFSGIAQVVVAARKKRKMKLPAEDDGTVTYYDPPVKDSVLSKLHHSNQYRFLDKAAVIIEGDLSSEGVPANKWRLCSIQEVEEVKCLIRIVPVWSAGIISLAAMTQQGTFTVSQALKMDRHIGPNFEIPAGSLSVISLLTIGVFLPLYDRVLVP…
Brassica napus	BnaC09g05810D	BnaNPF2.29	MERKSLEVESMDHQKLSSAYDGSVTAVDSVKEDVQETKVVYRGWKVMPYIIGNETFEKLGIIGTLSNLLVYLTSVFNMKSVTAATIINAFAGTVNFGTFVAAFLCDTYFGRYKTLTVAVLACFLGSLAILLTAAVPQLHPAPCGTASSCSGPSGGQIAFLLMGLGILVVGAGGIRPCNLAFGADQFNPKSGSGKRGIDSFFNWYFFTFTFAQILSLTVVVYVQSNVSWTIGLTIPVVLMFLASVIFFAGAKLYVKIEASGSPLASIAHVITAAIKKHGLKSVEQPWLNLYNYYPSKYANAKLKYTEQFRFLDKAANLTPEDKLDADGKPVNPWNLCTMQQVEEVKCIMRVLPIWFASSIYYLTIAQQMTYPVFQALQSDRRLGSGGFMIPAATYVVFLM…
Brassica napus	BnaA09g06180D	BnaNPF2.30	MKAPHVVHWEAALRVVRFLKGCPGQGILLRSDSNLELSVYVDADWSTCPLTRRSLSSYVVLLGGNPISWKTKKQKTVSDSSAEAEYRAMAAATKEMKWIVPLMKELGVQVDKPVPFFCDRNETFEKLGIIGTLSNLLVYLTSVFNMKSVTAATIINAFAGTVNFGTFVAAFLCDTYFGRYKTLNVAVLACFLGSLAILLTAAVPQLHPAPCGTASSCIGPSGGQIAFLMMGLGILVVGAGGIRPCNLAFGADQFNPKSGSGKRGIDSFFNWYFFTFTFAQILSLTVVVYVQSNVSWTIGLTIPVVLMFLASVIFFAGASCMLRSKPQVVHWLPWLNLYNYYPSKYANAKLKYTEQFRFLDKAAILTPEDKLEADGKPVNPWNLCTMQQVEEVKCIMRVL…
Brassica napus	BnaA06g29150D	BnaNPF2.31	MDIESLSPPVHQESRKQALLKKKRGGWRAIKYIIANESFEKLASMSLIGNLSVYLTTKYNLGGVFLVNIINIWFGSCNFLSIPGAFVSDAYLGRFWTLLLGSIASLLGMGVMALTAAIPRLRPEACNDPTNCLNPPAKWQLAVLFSSLGLLAIGAGAIRPCNIAFGADQFDTGTKKGKAQLETFFNWWYFSFTVALVIALTGVVYIQTNISWVIGFVIPTACLALSVTTFVIGQHTYICQKPKGSVFADMVKVIAAASKKRKLKSGEGVSFYLGPSTDGSSTTLIQNRQRLGFFDKAAVITDPNELNDEGKTKNNWRLCSLQQVKNLKCVTAVLPVWVTGIACFMLTDQQNIYGILQAIQMEKTFGHNFNVPAGWMNLVSMITLAIWISLYECVILPIA…
Brassica napus	BnaC07g49410D	BnaNPF2.41	MGVMALTAAIPRLRPEACNDPTNCSNPPTKWQLVVLFSSLGLLAIGAGAIRPCNIAFGADQFDTGTKKGKAQLETFFNWWYFSFTVALVIALTGVVYIQTNVSWVIGFVIPTACLALSVTTFVIGQHTYICQKPKGSVFADMVKVIAAASKKRKLKSGEGVSFYLGPSTDGSSTTLIQNRQRLGFFDKAAVITDPNELNDEGKTKNNWRLCSLQQVKNLKCVTAVLPVWVTGIACFMLTDQQNIYGILQAIQMDKTFGHNFNVPAGWMNLVSMITLAIWISLYECVILPIARQITGRKQRLTMKQRIQIGIVMGIACMIVAGFLEKDRRASALKNGSFVSPVSIVMLLPQFVLAGLTEAFSAVALMEFLTVKMPEHMRAVAGAIFFLSSSVASYICTLL…
Brassica napus	BnaAnng11510D	BnaNPF2.32	MDIESSTTLSPHVHQESTNPAPDMKHRGGWRAIKYIIANESFEKLASMSLIGNLSVYLTTKYNLGGVFLVNIINIWSGSCNFLSIPGAFVSDAYLGRFWTLLLGSISSFLGMGIIALTAALPRLRPEACKDPTNCSNPPERWQLAVLFAGLGLLAIGSGGIRPCNIAFGADQFDTDTKKGKSQLETFFNWWYFSFTVALVIALTGVVYIQTNISWVIGFVIPTACLALSVTTFLIGKHTYICAEPKGSVFADIVKVVAAACKKRKVKSGEGVTFYLGPSSDGSSATLVQDRQRLRFVEKAAVITDPNELNEEGKAKNNWRLCSVEQVKNLKCVTGILPVWVTGIACFMLTDQQNIYGILQAIQMEKTFGHNFQVPAGWMNLVSMITLAVWISLYECVIL…
Brassica napus	BnaC02g39450D	BnaNPF2.33	MDIESSTTLSPHVHQESTNPAPDMKHRGGWRAIKYIIANESFEKLASMSLIGNLSVYLTTKYNLGGVFLVNIINIWSGSCNFLSIPGAFVSDAYLGRFWTLLLGSISSFLGMGIIALTAALPRLRPEACKDPTNCSNPPERWQLAVLFAGLGLLAIGSGGIRPCNIAFGADQFDTDTKKGKSQLETFFNWWYFSFTVALVIALTGVVYIQTNISWVIGFVIPTACLALSVTTFLIGKHTYICAEPKGSVFADIVKVVAAACKKRKVKSGEGVTFYLGPSSDGSSATLVQDRQRLRFVEKAAVITDPNELNEEGKAKNNWRLCSVEQVKNLKCVTGILPVWVTGIACFMLTDQQNIYGILQAIQMEKTFGHNFQVPAGWMNLVSMITLAVWISLYECVIL…
Brassica napus	BnaC07g49420D	BnaNPF2.42	MDIESLSPPAHQESRKQALLKKQRGGWRAIKYIIANESFEKLASMSLIGNLSVYLTTKYNLGGVFLVNIINIWFGSCNFLSIPGAFVSDAYLGRFWTLLLGSIASFLVNLPSHFFISSRHVSRRVKAR*
Brassica napus	BnaA01g26960D	BnaNPF2.34	MAGPVSDDTEAQYAGDTSSKRGGWITLPFMMATLLGMSITSFGWVLNLIVFLIEEFNIKNIAAAQISNIVNGCLSMLPLVAAILADSFFGNIVVIWASTFISLTGILLLTLIAYLDVLKPRPCETGSNLCQSPSELQLGILYTALVLVTSGAGGTRFTLASAGANQYEKPKDQGSFFNWYFLTLYAGAITGATAIVYTQDNASWKLGFGLCAAANLVSFIVFLCGKRVYKHEKPMGSPFKSLISVVVAATLKRKAVISSNEEDYHLGLGEKDKTSPALPSKSYRFLNRAALKTEEDLNHKDGSANNIWRLCTVQEVEDFKAILRLVPLWVSIIFVGTPIAMQTSLIVLQALVMDRGLGPHFKVPAGSLQVVIMISASTFIIMNNWLVYPMYQKITKKRL…
Brassica napus	BnaA02g13640D	BnaNPF2.35	MAGPVSGDTEAQYAGDPSSKPGGWITFPFMMATLLGMSITSFGWVLNLIVFLIEEFNIKSIAAAQISNIVNGCLSMLPLVAAILADSFFGNILVISASTFISLTGILLLTLVASLDFLKPTPCETGSNLCQSPSEFQLGILYTALVLVTIGAGGTRFTLASAGANQYDKPKDQGSFFNWYFLTLYAGAITGATAIVYTQDNASWKLGFGLCAAANFVSFVVFVCGKRLYKHEKPMGSPFKSLISVVVAATVKRKAAISSKEEDYHQGLAKTSPAMPSKSYGFLNRAALKTEDGGSVNNIWRVCSVQEVEDFKAILRLLPLWVAIIFVSTPMVMQTSLMVLQALVTDRALGPHFKVPAGSLQVIIMTSASTFIIINNWLVYPIYQKLTGKRLTPLQKVGI…
Brassica napus	BnaC02g17990D	BnaNPF2.36	MAGPVSGDTEAQCARDPSSKPGGWITFPFMMATLLGMSITSFGWVLNLIVFLIAEFNIKSIAAAQISNIVNGCLSMLPLVAAILADSFFGNILVISASTFISLTGILLLTLIASLDLLKPIPCATGSILCQSPTALQLGILYIALVLVTTGAGGTRFTLASAGANQYDKPKDQGSFFNWYFLTLYAGAITGATAIVYTQDNASWKLGFGLCAAANFVSFVVFVSGKKLYKHEKPMGSPFKSLISVVVAATVKRKAVISSKEQDYHQGLAKTSPAIIPSKSYGFLNRAALKTEDGDGSVNNIWRMCSVQEVEDFKAILRLLPLWVAIIFVSTPMVMQTSLMVLQALVTDRALGPHFKVPAGSLQVIIMTSASTFIIINNWLVYPMYQKLTGKRLTPLQKV…
Brassica napus	BnaCnng24110D	BnaNPF2.4	MDVSDSHSQKSSPHSILDAEKVEKKPGGWRAVTFILGNETLERLGTIGLLSNFMVYLTRVFHLEQVDASNVINIWSGFSNLTPLVGAFISDAYVGRFKTIAFASFATLLGLVTLTLTASLPQLHPETCNSKDPVSCGGPNKLQFGILLLGLGFLSIGSGGIRPCSIPFGVDQFDQRTEEGIKGVASFFNWYYMTFTVVLIITQTVVVYIQDQVSWIIGFSVPTGLMACAVVMFFAGMKLYVYVKPEGSIFSGIAQVVVAARKKRKMKLPAEDDGTVTYYDPPVKDSVLSKLHHSNQYRFLDKAAVIIEGDLTSEGVPANKWRLCSIQEVEEVKCLIRIVPVWSAGIISLAAMTQQGTFTVSQALKMDRHIGPNFEIPAGSLSVISLLTIGVFLPLYDRV…
Brassica napus	BnaA06g18420D	BnaNPF2.37	MADLVSGDIEVQHSGDPSSKRGGWITFPFIIVTLLGLSITSFGVILNLIVFLIEEFNIKSIAAAQISNIFNGCLAMLPVVAAILADSFFGDIPIILASTFISLLGISLLTLIAFSDYLRPRPCEPGSILCQSPSDLQLGIIYVVLALVTTGTAETRVALASAGANQYEKPKDQGTFFNCYFLMVNTGAIISATAIVYTQDNASWKLGFGLCAAANLISFILFISGKRLYKHNKPMGSPFTSLVRVIVAATVKRKAVISSKDEDYYHHGLGQKNKNSAVVPSQSFRFFNRATLKTKGESGDTTNNKWRLCSVQEVEDFKAVLRLLPLWLSIIFVSIPIAVQSSLMVLQALVTDRVLSPHFKVSAGSIQVIAIIFSCIFIIMNNWLFYPMYHKLTNKVMTP…
Brassica napus	BnaA06g18430D	BnaNPF2.38	MAGDAETQTSSTKRHGGGWITFPFMIATLLGLTIAAWGWLLNLIVYLIEEFNVKSIAAAQITNIFSGCICMVPAIGAIAADSFFGTIPVISVSAFVALVGVSLLTLTAALDSLRPNPCDTASSLCQSPSKSQLGVLYTAITLASIGTGGTRFTLATAGANQYEKTKDQGSFFNWFFFTTYLAGAISATAIVYSEDNVSWTFGFGLCVAANFFSFLVFILGRRFYKHDKPLGSPFTSLLRVIFAAVFKRKAVVSTNEKDYHSESLSMPTNSLRFFNRAALKQEDEVKPDGTVHNPWRLCSVQQVEDFKAVIRIIPLALAIIFLSTPIAMQLSLTVLQGLVMDRRLGPNFKIPAGSLQVITLLSTCLFIMVNDRLLYPFYQRLTGKFLTPLQQVGIGHVFN…
Brassica napus	BnaC03g55450D	BnaNPF2.43	MAGDAETQISSTKRHGGGWITFPFMIATLLGLTIAAWGWLLNLIVYLIEEFNVKSIAAAQITNIFSGCICMVPAIGAIAADSFFGTIPVISVSAFVSLIGVSLLTLTAALDSLRPNPCDTASSLCQSPSKSQLGVLYTAITLASIGTGGTRFTLAAAGANQYEKTKDQGSFFNWFFFTTYLAGAISVTAIVYSEDNVSWTFGFGLCVAANFFSFLVFILGRRFYKHDKPLGSPFTSLLRVILAAVFKRKAVVSTYEKDYHSESLSMPTNSLR*
Brassica napus	BnaCnng15890D	BnaNPF2.39	MAVSVSNDAEAPMSADSNTKHRNGGWITFPFMIATLLFLSLAVLGWLFNLIVFLIEEFNMKSIAAAQITNIVSSCTFMFPVVGAIAADSFFGTIPVISVSAFISLMIKPKPCETTASSLCESPSKIQFGVLYSAITLACVGAGGNRWEQVHPGHCWCESVKKKTKDQGSFFNWFFFTWYFAAAISTTAIVYTEENISWTFGFGLCLAANLLGFLVFLSGKRFYKHEKPSGTPFTSLLRVILAAVYKRKAEISIDNKDYHSESKEVPTKSFRFLNRAALKQEDEVKPDGTIRNSWRLCSVQQVEDFKAVIRIIPLALATICLSTPIATQLSLTVLQGLVIDRSLGPKFKIPAGSLQVVTLLSTCSFIIVNDRLLYPFYQKLTGKFPTPLQRVGIGHVLNI…
Brassica napus	BnaA07g28390D	BnaNPF2.5	MGLKDTKDGTSLPRSSPSFSRATKPSPEMHAVNSYNPKSTSDSFSDGEKVEKKPGGWRAVTFILGNETLERLGTIGLLSNFMVYLTRVFHLEQVDASNVINIWSGFTNLTPLVGAFISDAYVGRFKTIAFASFATLLGLVTLTLTASLPQLHPATCNSKDPVSCGGPNKLQFGILLLGLGFLSIGSGGIRPCSIPFGVDQFDQRTEEGIKGVASFFNWYYMTFTIVLLITQTVVVYIQDQVSWVIGFSVPTGLMACAVVMFFAGMKLYVYVKPEGSIFSGIAQVVVAARKKRKMKLPEEDDGTVTYYDPPVKESVLSKLHHSNQFRFLDKAAVIIEGDLTPEGVPANKWRLCSIQEVEEVKCLIRIVPVWSAGIISLAAMSQQGTFTVSQALKMDRHMG…
Brassica napus	BnaC06g30920D	BnaNPF2.6	MGLKDTKDGTSLPRSSPSFSRATRPPPEMHAVNSYNPKSTSDSLSDGEKVEKKPGGWRAVTFILGNETLERLGTIGLLSNFMVYLTRMFHLEQVDASNVINIWSGFTNLTPLVGAFISDAYVGRFKTIAFASFATLLGLVTLTLTASLPQLHPATCNSKDPVSCGGPNKLQFGILLLGLGFLSIGSGGIRPCSIPFGVDQFDQRTEEGIKGVASFFNWYYMTFTIVLLITQTVVVYIQDQVSWVIGFSVPTGLMACAVVMFFAGMKLYVYVKPEGSIFSGIAQVVVAARKKRKMKLPEEDDGTVTYYDPPVKESVLSKLHHSNQFRFLDKAAVIIEGDLTPEGVPANKWRLCSIQEVEEVKCLIRIVPVWSAGIISLAAMSQQGTFTVSQALKMDRHMG…
Brassica napus	BnaA07g24080D	BnaNPF2.7	MVLMDGRDGSSPPQPKMDAVDSYNQESPSDSFSDAEKVEKKRGGWRAVTFILGNETLERLGTIGLLSNFMVYLTRVFHLEQVNAANVINIWFGFTNLTPLVGAFISDAYVGRFKTIAFASFATLLGLVTLTLTASLPQLHPATCISKDPVSCSGPNKLQFGTLFLGLVFLSIGTGGIRPCSIPFGADQFDQRTEEGVKGVASFFNWYYLTFTVVLLITQTVVVYIQDQVSWIIGFSIPTGLMACALVIFFAGMRLYIYVKPEGSIFSSIAQVIVAARNKRKMKLSAEDDGTVTYYDPPVKDSVLHKLHRSNQFRFLDKAAVIKEGDLTPEGVPANKWRLCSIQEVEEVKCLIRIVPVWSAGIISLMAMSQQGTFTVYQALKMDRHMGPKFEVPAGSLSV…
Brassica napus	BnaC06g25140D	BnaNPF2.8	MVLMDGRDGSSPPQPKMDAVDSYNQESPSDSFSDAEKVEKKRGGWRAVTFILGNETLERLGTIGLLSNFMVYLTRVFHLEQVKAANVINIWFGFTNLTPLVGAFISDAYVGRFKTIAFASFATLLGLVTLTLTASLPQLHPATCISKDSVSCSGPNKLQFGTLFLGLVFLSIGTGGIRPCSIPFGADQFDQRTEEGVNGVASFFNWYYLTFTVVLLITQTVVVYIQDQVSWIIGFSIPTGLMACALVIFFAGMKLYIYVKPEGSIFSSIAQVIVAARKKRKMKLSAEDDGTVTYYDPPVKDSVLHKLHRSNQFRFLDKAAVIKEGDLTSEGVPANKWRLCSIQEVEEVKCLIRIVPVWSAGIISLMAMSQQGTFTVSQALKMDRHMGPKFEAPAGSLSV…
Brassica napus	BnaA07g09200D	BnaNPF2.9	MEVLENAKNPNNSPERKRGGWIAISFILGNETLERMGTIGLSANFMAYLTNVFHMKLVDASNVFNLWLGLSNLAPLLGAIISDAYVGRFKTIAYASFFSLLGLTTVTLTAWLHQLHPPECNIHRPDSCDRPNKLQLGVLFLGLGFLSIGSGGIRPCSIPFGVDQFDQRTEKGLKGMASYFNWYYLTFSIVLIVSHTVIVYIQDNISWTIGFSIPTGLMACSIVLFFVGTRFYVYVKSEGSAFSSIARVILAARKKRNLKLPVEDDGTVEYYDPPLKPGVLSKLPLTNQYKFLDKAAVITEDDLTSAGVPVNKWRLCSVQEVEEVKCLIRIIPVWSAGIISVVTMSTQVTFIVPQAMKMDRHMGPHFEIPAGSVSVISFITIGIWLPIYDRVIVPSLWRI…
Brassica napus	BnaC06g30180D	BnaNPF3.1	MEEQSKNKISEEEKQLHGKRSRPKGGLITMPFIFANEICEKLAVVGFHANMISYLTTQLHLPLTKAANTLTNFGGTSSLTPLLGAFVADSFAGRFWTITFASIIYQIGMTLLTISAILPTLRPPPCKGEEVCVVADTAQLSVLYIALLLGALGSGGIRPCVVAFGADQFDESDPNQTTKTWNYFNWYYFCMGAAALVAVTVLVYIQDNVGWGLGLGIPTVAMFLSVIAFVGGFKLYRHLDPSGSPFTRLIQVAVAAFRKRKLMMVSDPTLLYTNDEIDAPISLGGILTHTKHMSFLDKAAIVTEQDNLKPGQIPNPWRLTTVHRVEEFKSVIRMGPIGASGILLITAYAQQGTFSLQQAKTMNRHLTKSFQIPAGSMSVFTTVAMLSTIVFYDRVLVKI…
Brassica napus	BnaAnng20970D	BnaNPF3.6	MEEQSKNKISEEEKQLHGKRSRPKGGLITMPFIFANEICEKLAVVGFHANMISYLTTQLHLPLTKAANTLTNFGGTSSLTPLLGAFVADSFAGRFWTITFASIIYQIGMTLLTISAILPTLRPPPCTGEEVCVVADTAQLSVLYIALLLGALGSGGIRPCVVAFGADQFDESDPNQTTKTWNYFNWYLYYIYFSSYLYK*
Brassica napus	BnaCnng27190D	BnaNPF3.2	MEEKSKNKISEEEKQFHGSSSRPKGGLITMPFIFANEICEKLAVVGFHANMISYLTTQLHLPLTKAANTLTNFSGTSSLTPLLGAFVADSFAGRFWTITFASIIYQIGMTLLTISAIIPTLRPPPCKGEELCVVADTAQLGILYIALLLGALGSGGIRPCVVAFGADQFDESDPKQTTKTWNYFNGYYFCMGAANLVAVTVLVYIQDNVGWGLGLGIPTVAMFLSVIAFVGGFRLYRHLIPSGSPFTRLIQVAVSAFRKRKLRMVSDPTLLYTNDEIDAPISLGGNLTHTKHMSCHFYCFWHILYSMLQKMDFYWTQFKNTAIVTDEDNLKSGQIPNLWKLNTVHRVEELKSVIRMGPIGASGILLITAYAQQGTFSLQQAKTTNRHLTKSFQIPAGSM…
Brassica napus	BnaCnng63330D	BnaNPF3.7	MEEKSKNKISEEEKQFHGSSSRPKGGLITMPFIFANEICEKLAVVGFHANMISYLTTQLHLPLTKAANTLTNFAGTSSLTPLLGAFVADSFAGRFWTITFASIIYQIGMTLLTISAIIPTLRPPPCKGEEVCVVADTAQLSILYIALLLGALGSGGIRPCVVAFGADQFDESDPKQTTKTWNYFNGYYFCMGAANLVAVTVLVYIQDNVGWGLGLGIPTVAMFLSVIAFVGGFRLYRHLIPSGSPFTRLIQVAVSAFRKRKLRMVSDPTLLYTNDEIDAPISLGGNLTHTKHMRKIIN
Brassica napus	BnaA07g24560D	BnaNPF3.3	MEEQSKNKISEEEKQLHGKPSRRKGGLITMPFIFANEMCEKMAVVGFHSNMISYLTTQLHLPLTKAANTLTNFAGTSSLTPLVGAFIADSFAGRFWTITFASIIYQIGMTLLTISAIIPTLRPPPCKGEEVCVVADTAQLSVLYIALLLGAIGSGGIRPCVVAFGADQFDESDPEQTTKPWNYFNWFYFIMGAAVLVAVTVLVYIQDNVGWGVGLGIPTLAMFLSVIAFVGGFRLYRHLHPSGSPFTRLIQVAVAAFHKRKLSMVSDHTLLYFNDEIDATISLDGILTHTKHMSFLDKAAIKTEEDNLKSGQIPNLWRLSTVHRVEELKSVIRMGPIGASGILLFTAYAQQGTFSLQQAKTMNRHLTKSFQIPAGSMSVFTTVAMLCTVVFYDRIFVKI…
Brassica napus	BnaC06g25780D	BnaNPF3.4	MEEQSKNKISEEEKQHHGKPSRRKGGLITMPFIFANEMCEKMAVVGFHSNMISYLTTQLHLPLTKAANTLTNFAGTSSLTPLVGAFIADSFAGRFWTITFASIIYQIGMTLLTISAIIPTLRPPPCKGEEVCVVADTAQLSVLYIALLLGAIGSGGIRPCVVAFGADQFDETGAGAPHKQSDTTDERNLTVQRRTKLSMFYFIMGAAVLVAVTVLVYIQDNVGWGVGLGIPTLAMFLSVIAFVGGFRLYRHLHPSGSPFTRLIQVAVAAFHKRKLSMVSDHTLLYFNDEIDAAISVDGILTHTKHMSFLDKAAIKTEEDNLKSGQIPNLWRLSTVHRVEELKSVIRMGPIGASGILLFTAYAQQGTFSLQQAKTMNRHLTKSFQIPAGSMSVFTTVAML…
Brassica napus	BnaA07g27240D	BnaNPF3.5	MEEQSKNKISEEEKQLHGKRSRPKGGLITMPFIFANEICEKLAVIGFHANMISYLTTQLHLPLTKAANTLTNFGGTSSLTPLLGAFVADSFAGRFWTITFASIIYQIGMTLLTISAILPTLRPPPCKGEEVCVVADTAQLSVLYIALLLGALGSGGIRPCVVAFGADQFDESDPNQTTKTWNYFNCLGISGSFVFFSLGRLYVFGKIKFSNTYYILQFCRRMTTSKSGKKYPARLYPEGKCPLQSGSMNHNCHLANLQMVEEVVGLDAWESIKTSSVGVILRLKELNYTWSAKAVHHLLTNQLVVNNIHEICSCLNLQITQSDSAASVNRERISHKNNIIIDACQYISCVVVWWYLGGFSPLTSRVQTQQRDFSTPRVRVVFIEFASILRDENQRVIIC…
Brassica napus	BnaA07g09220D	BnaNPF4.1	MGEIEKMEVEMQGEDSKWEGYADWRNRAAVKGRHGGMLAASFVLAVEVLENLAFLANASNLVTYLTEFMHFSLSRAASEVSAFMGTAFLLALLGGFFSDAFLSTFIVFIISAFIEFMGLILLTIQARRPSLMPPPCKSSPASPCEPVHGSKAALLFVGLYLAALGIGGIKGSLPSHGAEQFDESDPKGRKQRSTFFNYFVFCLSCGALVAVTFVVWLEDNVGWEWGFGVSTISIFLSILVFLSGSRFYKNRIPRGSPLTTILKVLVAASVMGCSSKSSSNAVENFSMTPSNHLVGEDQSEGAKRDSQSLTNSLRCLNRAVEGKTVHRLLECTVQQVEDVKIVLKMLPIFGCTIMLNCCLAQLSTFSVRQAASMNRKIGNLVVPAASLPVFPVVFMLILA…
Brassica napus	BnaA07g14010D	BnaNPF4.10	MKNEIEERFEDWKGREAIPGKHGGIGPAAIACVVEVMENIVFVANGFNFVEYFMSSMHYSPATAANMVTNFMGTTFLLTLLGGFIADSFLTNFTTFIIFCCLELMGLILLTFQSYSPKLQPESDKTPSTLQATILFTGLYAMAFGAGGIKASLPTHGGDQLDRGNPRLISRFFNWFYFSICCGSILAVTIVVSIEESKGWFWSFTISAGTLALALFIFMAGLPFYRFKSPTGSSLTRITKVIVSAARNRNKSALDEEMMQSLISTDEGISHNKLKCLDKAMLNKNISAIEVAETRTFLGLLPIFFSTIAMNCCLAQLSTFSVQQGMIMDRKLFGSFEIPVPSLVAIPLLLVILSAPLYDYFEKRISLDISPSFNLYRIRLGLALSSFSMVIAAIVETTR…
Brassica napus	BnaC04g15610D	BnaNPF4.11	MKNEIEERFEDWKGREAIPGKHGGIGPASIACATAANMVTNFMGTTFLLTLLGGFIADSFLTNFTTFIIFCCLELMGLILLTFQSYSPKLQPESDKTPSTLQATILFTGLYAMAFGAGGIKASLPTHGGDQLDRGNPRLISRFFNWFYFSICCGSILAVTIVVSIEESKGWFWSFTISAGTLALALLIFMAGLPFYRFKSPTGSSLTRITKVIVSAARNRNKSDLDEEMMQSLTSTDEGISHTKLKCLDKAMLNKNISAIEVAETRTFLGLLLIFFSTIAMNCCLAQLSTFSVQQGMIMDRKLFGSFEIPVPSLVVIPLLLVILSIPLYDYFGKGISSDISPSFNLNRIRLGLALSSFSMVVAAIVETTRKYVAVHYDFKISVLWLMVQYLMLTVADTL…
Brassica napus	BnaA09g23640D	BnaNPF4.12	MDVHDLSEEAKRGLHMYEESSDALGVDFRGRPCRQDKHGGTRAALFVLGLQAFEMMAIAAVGNNLITYVFNEMHFPLSKAANLVTNFIGTVFLLSLLGGFLSDSYLGSFRTMLVFGVIEISGFILLSVQAHLPQLRPPECNMKNTTTHCLEANGYKAATLYAALCLVALGSGCLKPNIISHGADQFQRKDLRKLSSFFNAAYFAFSMGQLIALTLLVWVQTHSGMDIGFGVSAAVMAAGMISLAAGTNFYRNKPPRGSIFTPISQVFVAAITKRKQICPSNPNTLHQPSTDLVGVKPLLHTNKFRFLDKACIKTQGKAMESPWRLCTVEQVHQVKILLSVIPIFACTIIFNTILAQLQTFSVQQGSSMDTHITTTFQIPPASLQAIPYIILIFVVPLYE…
Brassica napus	BnaCnng18870D	BnaNPF4.13	MNRSKKNQSRNHITYFRGRPCRQDKHGGTRAALFVLGLQAFEMMAIAAVGNNLITYVFNEMHLPLSKAANLVTNFIGTVFLLSLLGGFLSDSYLESFRTMLVFGVIEISGFILLSVQAHLPQLRPPECNMKNTTTHCLEANGYKAATLYAALCLVALGSGCLKPNIISHGADQFQRKDLRKLSSFFNAAYFAFSMGQLIALTLLVWVQTHSGMDIGFGVSAAVMAAGMISLAAGTNFYRNKPPRGSIFTPIAQVFVAAITKRKQICPSNPNTLHQPSTDLVGVKPLLHSNKFRFLDKACIKTQGKARESPWRLCTVEQVHQVKILLSVIPIFACTIIFNTILAQLQTFSVQQGSSMDTHITKTFQIPPASLQAIPYIILIFVVPLYETFFVPLARKLTG…
Brassica napus	BnaA09g14450D	BnaNPF4.14	MKREKLLGSASQVVVAAISKRKLVAPSDPIMLHGGNHASNDVLPSSTLPHTPRLRFLDKACIKVQETNTKESPWTLCTVSQVEQVKTLISLVPIFASTIVFNTILAQLQTFSVQQGSSMNTRLSNSFHIPPASLQAIPYIMLIFLVPLYDSLFVPFARKFTGQDSGITPLTRIGFGLFLSTFSMVSAALLEKKRRDSSVLDGRILSIFWITPQFLIFGISEMFTAVGLIEFFYKQSAKGMESFLMALTYCSYSFGFYFSSVLVSIVNKITSTSVNSKGWLGDNDLNKDRLDLFYWLLAVLSLLNFLSYLFWSRWNIKSSRSNNSTVVGNDNI*
Brassica napus	BnaCnng47430D	BnaNPF4.15	VPSQVVVAAISKRKLVAPSDPIMLHGGNHASNDVVPSSTLPHTPRLRFLDKACIKVQETNTKESPWTLCTVSQVEQVKTLISLVPIFASTIVFNTILAQLQTFSVQQGSSMNTRLSNSVRIPPASLQAIPYIMLIFLVPLYDSLFVPFARKFTGQKSGITPLTRIGFGLFLSTFSMVSAALLEKKRRDSSVLDGRILSIFWITPQFLIFGVSEMFTAVGLIEFFYKQSAKGMESFLMAFTYCSYSFGFYFSSVLVSIVNKITSTSVNSKGWLGDNDLNKDRLDLFYWLLAVLSLLNFLSYLFWSRWNIKSSRSNNSNVVGDDNI*
Brassica napus	BnaC01g28290D	BnaNPF4.16	MEKGNKESKKWVHGFILLSVQAHLSQLKPPKCNPLINQSSCEEAKGFKAIIFFTALYLVALGSGCVKPNMIAHGADQFSHQSHPKQSKRLSSYFNAAYFAFSIGELIALSLLVWIQTHSGMDVGFGVSAAAMTMGLISLVSGTTYFRNKRPRRSIFTPIAQVVVAAILKRKLASPSDPKMLNGGHRVTSDVVHSSTLPYTPRLRFLDKACTKIQDTNTKESPWRLCTVTQVEQVKTLISLVPVLASTIVFDTILAFSVQQGSSMNTRLSNSFHIPPASLQAIPYIMLIFLVPLYDSLFVPFARKLTGHSSGIPPLTRIGVGLFLSTFSMVSAAFLEKKRRYSSVIDGRILSIFWITPQFLIFGISEMFTAVGLIEFFYKQTTMGMESFLMSLTYCSYSF…
Brassica napus	BnaAnng24930D	BnaNPF4.17	MEKGNKESKKWAQEEVSNEINNRELAEEESVDWRGRPSNPSKHGGMRAALFVLGLQAFEIMGIAAVGNNLITYVINEMHFPLSKAANSVTNFVGTIFIFSLLGGYLSDAFLGSFWTILIFGFVELSGFILLSVQAHLSQLKPPKCNPLINQSSCEEAKGFKAIIFFTALYLVALGSGCVKPNMIAHGADQFSHQSHPKQSKRLSSYFNAAYLAFSIGELIALSLLVWIQTHSGMDVGFGVSAAAMTMGLISLVSGTMYFRNKRPRRSIFTPIAQVVVAAILKTKLASPSDPKMLNGGHRVANDVVDSSTLPYTPRLRSYIELTISIFVSEIFNFNKKTLAVCYTFVLLHVFFFQIKPQRFWFT*
Brassica napus	BnaCnng69820D	BnaNPF4.18	MEEANNQSKKWEQEEISNEMNNWELTEEESVDWRGRPSNPKHGGTRAALFVLGLQAFEIMGIAAVGNNLITYVINEMHFPLSKAANIVTNFVGTIFIFGLLGGYLSDAFLGSFWTMLIFGFVELSGFILLSVQAHLPQLKPPECNPLIDQSSCEEAKGFKATFFFMALYLVALGSGCVKPNMIAHGADQFSQSHPKQSKRLSSYFNAAYFAFSMGELIALTLLVWVQTHSGMDVGFGVSAAAMTIGLISLVSGTMFFRNKRPRRSLFTPIAQFTCSSWNLRDECSWNFLVEPSTIRTIREFSFYCLFTLVIQAFII*
Brassica napus	BnaA07g09230D	BnaNPF4.19	MQGEDSKWEGYADWRNRAAVKGRHGGMLAASFVLAVEVLENLAFLANASNLVTYLTEFMHFSLSRAASEVSAFMGTAFLLALLGGFFSDAFLSTFIVFIISAFIEFMGLILLTIQARRPSLMPPPCKSSPASPCEPVHGSKAALLFVGLYLAALGIGGIKGSLPSHGAEQFDESDPKGRKQRSTFFNYFVFCLSCGALVAVTFVVWLEDNVGWEWGFGVSTISIFLSILVFLSGSRFYKNRIPRGSPLTTILKVT*
Brassica napus	BnaC07g12650D	BnaNPF4.2	MGEIEKMEVEMQGEDSKWEGYADWRNRAAVKGRHGGMLAASFVLAVEVLENLAFLANASNLVTYLTEFMHFSLSRAASEVSAFMGTAFLLALLGGFFSDAFLSTFIVFIISAFIEFMGLILLTIQARRPSLMPPPCKSSPASPCEPVHGSKAALLFVGLYLAALGIGGIKGSLPSHGAEQFDESDPKGRKQRSTFFNYFVFCLSCGALVAVTFVVWLEDNVGWEWGFGVSTISIFLSILVFLSGSRFYKNRIPRGSPLTTILKVLVVASLMGCSRKSSSNAIENFSMTPSNHLVGEDQLEGAKRDSQSLTNSLRCLNRAVEGKTVHRLLECTVQQVEDVKIVLKMLPIFGCTIMLNCCLAQLSTFSVRQAASMNRKIGNLVVPAASLPVFPVVFMLILA…
Brassica napus	BnaC03g44600D	BnaNPF4.20	MNCCLAQLSTYSVQQGMLMNKKLTQSFEVPPASLNAIALLLLLFSIAFYELFGKRISSSNNERSTSFNLKRIGAGLALTSVSMAIASIVEAKRKHEAVHNNIKISVFWLEFLYVLLSFSDMLTLGGMLEFFYRESPASMKTISTALGWFSTSLGFFLSSLLVDVTKAVTGWLDGKDANGSRLELFYAGEGLRATHWDRQRDGRDGTDRRKVLKDPKIGSLEWIRFGYELRMEN*
Brassica napus	BnaA07g28370D	BnaNPF4.3	MKSFSNNKEGPNSPFLSPNWTLSQCLLSSIYLNFINTLLTFTYIYFLIIKTSIFTSSPQSLRERKKERIMEVEEEVSRWEGYADWRNKAAVKGRHGGMLAASFTLVVEILENLAYLANASNLVLYLREYMHLSPSKSANDVTNFMGTAFLLALLGGFLSDAFFSTYVIFLISASIEFLGLIILTIQARTPSLMPPTCDGPTCESVSGSKAAMLFVGLYLVALGVGGIKGSLPSHGAEQFDESTPKGRKQRSTYFNYFVFCLACGALVAVTFVVWLEDNKGWEWGFGVSTIAIFVSILIFLSGSKFYRNKIPCGSPLTTILKVLLAASVKSCSSGSPSNAVVNLAISPSNHLKEVTESGELEKPRHQEPVPPPQTQLTNSLRFLNRAAEEKPDHKLLECT…
Brassica napus	BnaC06g30900D	BnaNPF4.4	MLPNNMIERKKERIMEVEEEVSRWEGYADWRNKAAVKGRHGGMLAASFTLVVEILENLAYLANASNLVLYLREYMHLSPSKSANDVTNFMGTAFLLALLGGFLSDAFFSTYVIFLISASIEFLGLIILTIQARTPSLMPPTCDGPTCEAVSGSKAVTLFVGLYLVALGVGGIKGSLPSHGAEQFDESTPKGRKQRSTYFNYFVFCLACGALVAVTFVVWLEDNKGWEWGFGVSTIAIFVSILIFLSGSKFYRNKIPCGSPLTTILKVLLAASVKSCSNGSPSNAVVNLAISPSNHLKEVTESGELEKPRHQEPVPPPQTQLTNSLRFLNRAAEEKPDHKLLECTIQQVEDVKIVLKMLPIFACTIMLNCCLAQLSTFSVQQAASMNTKIGSLKIPPASL…
Brassica napus	BnaA06g22240D	BnaNPF4.5	MIMSLEIQQMDEANRLSVWNGYVDWRNRPALRGYHGGMLAASFVLVVEVLENLAFLANASNLVLYLSTKMGFSPSGAANAVTAFMGTAFFLALLGGFLADAFFTTFHIYLVSAAIEFLGLLVLTVQAHEHSTEPWARVVLYVGLYLVALGVGGIKGSLPPHGAEQFDETTPTGRRQRSFFFNYFIFSLSCGALIAVTVVVWLEDNKGWSYGFGVSTAAILISVPVFLAGSRFYRLKVPSGSPITTMFKVLTAALYATFKKRTSRNVVTCHTRNECNDNIAKGNAEGDGSFLDEALRERELLPGPLRCTEEQVKDVKIVIKTLPIFMSTIMLNCCLAQLSTFSIQQASTMNTKLGSLTVPPAALPVFPVVFTMILAPTYNHFLLPLARKTTKTETGVTHL…
Brassica napus	BnaC03g51520D	BnaNPF4.6	MTMSLEIQQMDEANRLSVWNGYVDWRNRPALRGYHGGMLAASFVLVVEVLENLAFLANASNLVLYLSTKMGFSPSGAANAVTAFMGTAFFLALLGGFLADAFFTTFHIYLVSAAIEFLGLLVLTVQAHEHSTEPWARVVLYVGLYLVALGVGGIKGSLPPHGAEQFDETTPSGRRQRSFFFNYFIFSLSCGALIAVTVVVWLEDNKGWSYGFGVSTAAILISVPVFLAGSRFYRLKVPSGSPITTLFKVLTAALYAKYKKRTSRNVVTCHTRNECKDNIAKGNGERDGSFLDEAVRERDSLPRPLRCTEEQVKDVKIVIKTLPIFMSTIMLNCCLAQLSTFSIQQASTMNTKLGSLTVPPAALPVFPVVFTMILAPTYNHLLLPLARKTTKTETGVTHL…
Brassica napus	BnaA03g57770D	BnaNPF4.7	MQNEMEEKFEDWRGKEAIPGKHGGIRAASIACVVEIMENMVFLACSTNFITYFTKSWHYSSAKASNMVTNFTGTSFLLTIIGGFVADSFLTRFTAFVIFCSIELLGLILLTIQAHSPKLQPHGENTPSTLPSLVLFTGLYAVATGVGGVKASLPAHGGDQLDSRKQGLISGFFSWYFFSICFGGLLAVTIMVWTEENKGWSSSFDICTVILASALFIFTVGFPMYRFRRPTGSPLTRIVNVFVSAARNRNRFVTDAEITLNNSTDKSIHHNKFKFLNKAKLNNKISATEVEETRTFLALLPIFASTIVMNCCLAQLSTYSVQQGMLMNRKLSKSFELPPASLNTIALLFMLSSIAFYELFGKRISSSNNERSSSFNLKRIGTGLALTSVAMAIAAIVEA…
Brassica napus	BnaC03g44610D	BnaNPF4.8	MQNEMEEKFEDWRGKEAIPGKHGGIRAASIACVVEMMENMVFLACSTNFITYFTKSWHYSSAKASNMVTNFTGTSFLLTIIGGFVADSFLTRFTAFVIFCSIELLGLILLTIQAHTPKLQPHGDNTPSTLQSLVLFTGLYAVATGVGGVKASLPAHGGDQLDSRKQGLISGFFSWYFFSICFGGLLAVTIMVWTEENKGWSSSFDICTVILASALFIFTVGFPMYRFRRPTGSPLTRIVNVFVSAARNRNRFVTDAEITLNNSTDKSIHHNKFKFLNKAKLNNKISATEVEETRTFLALLPIFASTIVMNCCLAQLSTYSVQQGMLMNRKLSKSFEVPPASLNTIALLFMLSSIAFYELFGKRISSSNNERSSCFNLKRIGTGLALTSVAMAIAAIVEA…
Brassica napus	BnaA03g57790D	BnaNPF4.9	MQNEMEEKFEDWRGKEATPGKHGGIKAASIACVVEMMENMVFLACSTNFITYFTKSWHYSPAKASNMVTNFTGTSFLLTIFGGFVADSFLTRFTAFVIFCSIELLGLILLTIQAHIPKLQPQGDSTPSTLQSVVLFTGLYAVATGVGGVKASLPAHGGDQLDSRNQKLISGFFSWYFFSLCFGGFLAVTIMVWIEENKGWSSSFDICTVILASALFIFTVGFPMYRFRRPTGSPLTRIVNVFVSAARNRNRFVADAEMTQNHNSTDKSIHHNKFKFLNKAKLNNNISATEVEETRTFLALLPIFASTIVMNCCLAQLSTYSVQQGMLMNKKLTQSFEVPPASLNAIALLLLLFSIAFYELFGKRISSSNNERSTSFNLKRIGAGLALTSVSMAIAAIVE…
Brassica napus	BnaAnng11360D	BnaNPF5.1	MTVEEVGDDYTKDGTVDLRGNPVRRSIRGRWKACSFVVVYEVFERMAYYGISSNLVIYMTTKLHQGTVNSSNNVTNWVGTSWLTPILGAYVADAHLGRYITFVISCAIYFSGMLVLTLSVSIPGIKPPECSTANAEDCKKASVLQLAVFFGALYTLAIGTGGTKPNISTIGADQFDVFDPKEKTQKLSFFNWWMFSIFFGTLFANTVLVYVQDNVGWALGYGLPTIGLAISISIFLMGTPFYRHKLPTGSPFTKMARVIVASLRKAKEPMTHDVAHFHELPSLEYERKGAFPIQPTPSLRFLDRASLKSGTTHKWNLCTITEVEETKQMLRMLPVLFITFVPSMMIAQINTLFVKQGTTLDRKITGNFSIPPASLGGFVTLSMLISIVIYDRVFVKLTR…
Brassica napus	BnaA02g24280D	BnaNPF5.64	MALEEAGDDYTKDGTVDLRGNPVRRSQRGRWKACSFVVVYEAFERMAYYGISSNLVIYMTTKLHQGTVKSSNNVNQLGWDYLSHSHFGCLRRRRSSRSLPYFRNLVRYLFFGDVGVNFINNVGWGWGYGLPTFGLAISISVFLLGTPFYRHKLHMGSPFLKMAARVIVASFRKARAKMPHDHTRELPSLEYERKGTFPIQSTKSLRFLDKASLKTGITGQWNLCTTTEVEETKQMLNMLPVMCVTFVPSAMIAQINTLFVKQGTTLNARIIGNFSIPPASISAFVTVSLLVSIVLYDRVFVKIARKFTGNPRGITLLQRMGTGLIFHMLVMTVASFTERYRLKVAADHGLIHQTGVKLPLTIFVLLPQFVLMGMADAFLVVAKLEFFYDQAPESMKSLG…
Brassica napus	BnaA03g19060D	BnaNPF5.7	MEDANVYTQDGTVDLQGRPVLASKTGRWKACSFLLEGYEAFERMAFYGIASNLVNYLTTKLHEDTISSVRNVNNWSGAVWITPIAGAYIADSYIGRFWTFTASSLIYVLGMILLTMAVTVKSLRPTCANGVCNKASSLQIAFFYMSLYTIAIGAGGTKPNISTFGADQFDNYSLKEKKQKVSFFNWWMFSSFLGALFATLGLVYIQENLGWGLGYGIPTLGLLVSLMVFYIGTPFYRHKVIKSENLAKDLVRVPIAAFKNRKLHCPNDVLELHELDSHYYKSTGKHQVHHTLIFRYLDKAAIKTSSRESPCTVTEVEVAKRVLGLTLIWLVTLIPSTLWAQVNTLFVKQGTTLDRKLGSHFQIPAASLGSFVTLSMLLSVPMYDQYFVPFMRKKTGNPR…
Brassica napus	BnaC03g22680D	BnaNPF5.8	MEAANVYTQDGTVDLQGRPVLASKTGRWRACSFLLEGYEAFERMAFYGIASNLVNYLTTRLHEDTISSVRNVNNWSGAVWITPIAGAYIADSYIGRFWTFTASSLIYVLGMILLTMAVTVKSLRPTCAKGVCNKASSLQIAFFYMSLYTIAIGAGGTKPNISTFGADQFDNYSLKEKKQKVSFFNWWMFSSFLGALFATLGLVYIQENLGWGLGYGIPTLGLLVSLMVFYIGTPFYRHKVIKSENLAKDLVRVPIAAFKNRKLHCPNDDLELHELDSHYYKSTGKHQVHHTPIFRFLDKAAIKTCSGESPCTVTKVEVAKRVLGLTFIWLVTLIPSTLWAQVNTLFVKQGTTLDRKLGSHFQIPAASLGSFVTLSMLLSVPMYDQYFVPFMRKKTGNPR…
Brassica napus	BnaA04g23260D	BnaNPF5.9	MEAAKVYTQDGTVDLQGRPVLASRTGRWKACSFLLGYEAFERMAFYGIASNLVNYLTTRLHEDTISSVRNVNNWSGAVWITPIAGAYIADSYIGRFWTFTASSLIYVLGMILLTMAVTVKSLRPTCTNGVCNKASSLQIAFFYTSLYTIAIGAGGTKPNISTFGADQFDNYSIGEKKQKVSFFNWWMFSSFLGALFATLGLVYIQENLGWGLGYGIPTVGLLVSLVVFYIGTPFYRHKVIKSDNIAKDLVRVPIVAFKNRKLQCPSDILELHEFDSHYYKSTGKRQVHQTSTFRFLDKAAIKSCSRESPCTVTKVEVAKRVLGLTLIWLVTLIPSTLWAQVNTLFVKQGTTLDRKLGSDFQIPAASLGSFVTLSMLVSVPMYDQYFVPFMRKKTGNPRG…
Brassica napus	BnaC04g47170D	BnaNPF5.10	MEAAKVYTQDGTVDLQGRPVLASKTGRWKACSFLLEGYEAFERMAFYGIASNLVNYLTTRLHEDTISSVRNVNNWSGAVWITPIAGAYIADSYIGRFWTFTASSLIYVLGMILLTMAVTVKSLRPTCANGVCNKASSLQIAFFYTSLYTIAIGAGGTKPNISTFGADQFDNYSVGEKKQKVSFFNWWMFSSFLGALFATLGLVYIQENLGWGLGYAIPTVGLLVSLVVFYIGTPFYRHKVIKSDNIAKDLVRVPIVAFKNRKLQCPSDILELHELDSHYYKSTGKRQVHHTSTFRFLDKAAIKSCSRESPCTVTKVEVAKRVLGLTLIWLVTLIPSTLWAQVNTLFVKQGTTLDRTLGSDFQIPAASLGSFVTLSMLVSVPMYDQYFVPFMRKKTGNPR…
Brassica napus	BnaC04g01330D	BnaNPF5.11	MEAAKVYTQDGTVDLQGRPALASRTGRWRACYFLLEGYEACERMAFYGIASNLVNYLTTRLHEDTISSVRNVNNWSGVVWITPIAGAYIADTYIGRFWTFTVSSLIYVLGMILLTMAVTVKSLRPTCRNGLCNKASSLQKAFFYMSLYTIATGAGGTKPNISTFGADQFDDYSIRERKQKDSFFNWWTFSSFSGALFATLGLVYIQENLGWGLGYGIPTLGLLVSLVVFYIGTPFYRHKVIKSDNLAKALVRVPIAAFKNRKLHCPNDLLELHELDSHYYNSTGKHHVHHTPIFRYLDKAAIKTSSRESPCTVTEVEVAKRVLGLTLIWLVTLIPSTLGAQVNTLFVKQGTTLDRKLGSHFQIPAASLGGFVTLSLLLSIPIYDQYFRVTLYCDRSGSG…
Brassica napus	BnaA05g01710D	BnaNPF5.63	MEAAKGYTQDGTVDLQGRPALASTTGRWRACYFLLEGYEACERMAFYGIASNLVNYLTTRLHEDTISSVRNVNNWSGVVWITPIAGAYIADTYIGRFWTFTVSSLIYVLGMILLTMAVTVKSLRPTCRNGLCNKASSLQKAFFYMSLYTIAIGAGGTKPNISTFGADQFDDLAKKERKQKDSFFNWWTFSSFSGALFATLGLVYIQENLGWGLGYGIPTLGLLVSLVVFYIGTPFYRHKVIKSDNLAKALVRVPIAAFKNRKLHCPNDLLELHELDSHYYNSTGKHQVHHTPIFRSVLHTISSKNLYFTIFSCLKTSNSSSDSR*
Brassica napus	BnaCnng07650D	BnaNPF5.12	MATTAETPLLEEHVMDAVDHDGLVADRSNTGRWTAAWFIIGVEVAERFAYYGIASNLISYLTGPLGQSTAVAAANVNAWTGISSLLPVLGAFVADAFLGRYRTIIIASLIYVLGMGLLTLSALLVPISENKEVVSASPSSLLNVLFFFSLYLVAIGQSGHKPCVQAFGADQFDEKDPREQRDRSSFFNWWYLSMSAGICLAIVVVVYIQEAVGWALGFGIPCVFMVISLVLFVVGRRSYRYTLLTPHASTEDDNVCSVSVGDVEDATALVRLMPVWLTTLGYALPYAQYMTFFTKQGATLERAIFPGVKIPSASLQVLIGIAIVLFVPIYDRVLVPFARSITKDPCGITTLKRIGAGMVLATFTMTAKEYGLIDQPGTTVPMSIWWLVPQYLMLGLADV…
Brassica napus	BnaA02g15780D	BnaNPF5.13	MTSTAETPLLEEYVTDAVDHGELPAGRSSTGRWSAAWFIIGVEVAERFAYYGIASNLINYLTGPLGLSTAVAASNVNAWSGISCLLPVLGAFVADAFLGRYRTIIIASLVYVLGLALLTLSTCLVPISTPSEHIASVASSSPSSLLNLLFFFSLYLVAIGQSGHKPCVQAFGADQFDEKDPKERLERSSFFNWWYLSMCAGVTLAILVVVYIQEAVSWAFGFGIPCVFMVVSLVLFVLGRRKYKYVRRRPEDETNPFTRIGRALLAPSACRASDVEDATALVRLIPVWLTTLTYAIPYAQYMTFFTKQGVTMERTIVPGVKIPPASLQVLMGFLIVICVPIYDRVLVPVSRYITKDPCGITILKRVGTGMVLSSLTMVVAAMVESKRLETAKAYGLIDQ…
Brassica napus	BnaCnng48110D	BnaNPF5.14	MASTAETPLLEEYVTDAVDHGELPVGRSSTGRWSAAWFIIGVEVAERFAYYGIASNLISYLTGPLGLSTAVAASNVNAWSGIACLLPVLGAFVADAFLGRYRTIIIASLVYILGLALLTLSACLVPISTPSEHIARVVSSSPSSLLNLLFFFSLYLVAIGQSGHKPCVQAFGADQFDEKDPKERLERSSFFNWWYLSMCAGVSLAILVVVYIQEAVSWALGFGIPCVFMVVSLVLFVLGRRKYRYVRRRQEDVTNPFTRIGRALLAPSACNASDVEDATALVRLIPVWLTTLTYAIPYAQYMTFFTKQGVTMERTIVPGVKIPPASLQVLMGFLIVICVPIYDRVLVPVSRYITKDPCGITMLKRIGTGMVLSSLTMVVAAMVESKRLETAKAYGLIDQ…
Brassica napus	BnaCnng63420D	BnaNPF5.60	EREKRYRGEREMTVEEVGDDYTKDGTVDLRGNPVRRSIRGRWKACSFVVVYEVFERMAYYGISSNLVIYMTTKLHQGTVNSSNNVTNWVGTSWLTPILGAYVADAHLGRYITFVISCAIYFSGMLVLTLSVSIPGIKPPECSTANAEDCKKASVLQLAVFFGALYTLAIGTGGTKPNISTIGADQFDVFDPKEKTQKLSFFNWWMFSIFFGTLFANTVLVYVQDNVGWALGYGLPTIGLAISISIFLMGTPFYRHKLPTGSPFTKMARVIVASLRKAKEPMTHDVAHFHELPSLEYERKGAFPIQPTPSLR*
Brassica napus	BnaA07g23260D	BnaNPF5.65	MATTVETPLLEEHVMDAVDHDGLVADRSNTGRWTAAWFIIGVEVAERFAYYGIASNLISYLTGPLGQSTAVAAANVNAWSGISSLLPVLGAFVADAFLGRYRTIIIASLVYVLGMALLTLSALLVPISENKEVVSASPSSLLNVLFFFSLYLVAVGQSGHKPCVQAFGADQFDEKDTQEKRERSSFFNWWYLSLSAGICLAIVVVVYIQEAVGWALGFGIPCVFMVISLVLFVVGRRSYRYSKSRQEKETNPFTRIGRVFFRAFKNRRLSQVQTELEANPSQGSPEKLRCLSKALLAPHASTEEDNVCSVSDVEDATALVRLIPVWVTTLGYALPYAQYMTFFTKQGATLEKNLPWCEDPLCFSSGPYRHSNSPLCPHL*
Brassica napus	BnaA07g10390D	BnaNPF5.15	MAIEEEVAFLEDYVSDSVDYRGVPAGKLSTGGWRSAWYIIGVEVGERFAYFGIASNLITYLTGPLGQSTATAAVNVNTWSGTASMLPIVGAFVADAYLGRYRTIVIASLIYILGLGLLTLSAFLIIIRISEQRNDSVKTFFWVNILFFCSLYMVAIGQGGHKPCVQAFGADQFDSRDSKERISRGSFFNWWFMTLSAGITLSFLVVVYVQDNISWALGFGIPCLFMVMALALFLLGRKTYRYPKEDHKEKNALARIGRVFVTAYKNRKLNLADPGLGESLLEDGSSQKCRGWLECLGKALLPGEGGVEPCNRKDVEDAMALVRLIPIWITSVISTIPYAQYSTFFTKQGVTVDRKILPGFEIPPASFQSFIGVSILISVPTYERVFLPLARYITKKPFG…
Brassica napus	BnaC07g13630D	BnaNPF5.16	MAIEEEVAFLEDYVSDSVDHRGVPAGKLSTGGWRSAWYIIGVEVGERFAYFGIASNLITYLTGPLGQSTATAAVNVNTWSGTASMLPVVGAFVADAYLGRYRTIVIASLIYILGLGLLTLSAFLITIRISEQRNDSVKTFFWVNILFFCSLYMVAIGQGGHKPCVQAFGADQFDSRDSKGRISRGSFFNWWFMTLSAGITLSFLVVVYVQDNISWALGFGIPCLFMVMALALFLLGRKTYRYPKEDYKEKNALARIGRVFVTAYKNRKLNLADPGLGESLLEDGSSQKCRGWLECLGKALLPGEGGGEPCTRKDVEDAMALVRLIPIWITSVISTIPYAQYSTFFTKQGVTVDRKILPGFEIPPASFQSFIGVSILISVPTYERVFLPLARYITKKPSG…
Brassica napus	BnaA09g30560D	BnaNPF5.17	MATPEEEVALLEDYVSDSVDHHGFPAGKISTGGWRSAWYIIGVEVGERFAYFGIASNLITYLTGPLGQSTATAAVNVNTWSGTASMLPVLGAFIADAYLGRYHTIVVASLIYILGLGLLTLSAFLILIRISEQRNDTVKSFFWVNILFFCSLYMVAIGQGGHKPCVQAFGADQFDSGDSKERISRGSFFNWWFMTLSAGITLSFLVVVYVQDNVSWALGFGIPCVFMVMALALFLLGRKTYRYPRGNHKEKKNAFARIGRVFVAAYKNRKLNLSDSGLSQGLLEDGSSQKRKGWLEFLAKALLSGEGGAEPCSIKDVEDAMALVRLIPIWITSVISTIPYAQYSTFFTKQGVTVDRKILPGLEIPPASFQSFIGVSILISVPTYERVFLPLARYITKKP…
Brassica napus	BnaC05g17830D	BnaNPF5.18	MVTPEEEVALIEDYVSDSVDHHGFPAGKLSTGGWRSAWYIIGVEVGERFAYFGIASNLITYLTGPLGQSTATAAVNVNTWSGTASMLPVLGAFIADAYLGRYHTIVVASLIYILGLGLLTLSAFLILIRISEQRNDTVKSFFWVNILFFCSLYMVAIGQGGHKPCVQAFGADQFDSGDSKERISRGSFFNWWFMTLSAGITLSFLVVVYVQDNVSWALGFGIPCLFMVMALALFLLGRKTYRYPRGNHKEKKNAFARIGRVFVAAYKNRKLNLSDSGLSQGLLEDGSSQKRKGWLEFLAKALLSGEGGAEPCSIKDVEDAMALVRLIPIWITSVISTIPYAQYSTFFTKQGVTVDRKILPGLEIPPASFQSFIGVSILISVPTYERVFLPLARYITKKP…
Brassica napus	BnaA08g20790D	BnaNPF5.19	MKKPEEEASLLEDYVSDSVDHRGSPAAKSSTGGWRSAWFIIGVEVAERFAYFGIACNLINYLTGPLGQSTAAAAVNVNTWSGTASMLPILGAFVADAYLGRYRTILAASLIYILGLGLLTLSASLILTGESEQRLNVSAKPSVSVNILFFCSLYLVAIGQGGHKPCVQAFGADQFDSGDPKEVISRGSFFNWWFLSLSAGISLSIIVVAYVQDNVSWAYGFGIPCLFMVMALVMFLLGRKSYRYPKGNREESSNAFARIGRVFFVAFKNRKLSLAGSGLGQGLLEDGPSEKHSGRLEFLAKAMIAREDGAEPCSGRDVEDAKALVRLIPIWITSVVSTIPYAQFMTFFTKQGVTVDRRILPGLEIPAASLLSFIGVSILISVPFYEHVFLPLARMITKK…
Brassica napus	BnaC08g06020D	BnaNPF5.20	MKKPEDEASLLEDYVSDSVDHRGSPAAKSSTGGWRSAWFIIGVEVAERFAYFGIACNLINYLTGPLGQSTAAAAVNVNTWSGTASMLPILGAFVADAYLGRYRTILAASLIYILGLGLLTLSASLFLTGESEQRVNVSAKPSVSVNILFFCSLYLVAIGQGGHKPCVQAFGADQFDSGDPKEVISRGSFFNWWFLSLSAGISLSIIVVAYVQDNVSWAYGFGIPCLFMVMALVMFLLGRKSYRYPKGNREESSNAFARIGRVFFVAFKNRKLSLAGSGLGQGLLEDGPSEKHSGRLQFLAKAMIAREDGAEPCSGRDVEDAKALVRLIPIWITSVVSTIPYAQFMTFFTKQGVTVDRRILPGLEIPAASLLSFIGVSILISVPFYEHVFLPLARMITKK…
Brassica napus	BnaA08g19500D	BnaNPF5.21	MSTPEEEVGLLEDLVNDSVDHRGNPAVRSSTGGWRSASLIIGVEVAERFAYVGIACNMITYLTEQLGQSTANAAVNVNTWIGTASTLPIIGAFLADAYLGRYRTILGSSLIYILGIGLLTLSASLTLMGSSENRKPSFLMNVLFFCSLYLVAIAQGGHKPCVQAFGADQFDSDHPKERLARGSFFNWWFLFLSGGIAISILVMVYIQSNVNWAFGFGIPCLFMVMALAIFFLGRKTYRYPKRNHEKTNNGFVRIGRVFFGAIKNRKLMNLNKAVLLGEEGVEPCSDVDVEDAKGLVRLIPIWITSMVSMIPYAQYSTLFTKQGVTVDRRILPDLEIPPATLLSFVSISVLISVPIYEHVFLPIARKITKKPNGITMLQRIGAGMVLTCVNMVLAALVEA…
Brassica napus	BnaCnng04550D	BnaNPF5.22	MSIPEEEVGLLEDLVNDSVDHRGNLAVRSSTGGWRSASLIIGVEVAERFAYVGIACNMITYLTEQLGQSTANAAVNVNTWIGTASTLPIIGAFLADAYLGRYRTILGSSLIYILGLGLLTLSASLTLMGSSENRKPSFLMNVLFFCSLYFVAIAQGGHKPCVQAFGADQFDSDHPKERLARGSFFNWWFLFLSGGIAISILVMVYIQSNVNWAFGFGIPCLFMVMALAIFFLGRKTYRYPKRTHEKNNNGFVRIGRVFFGAIKNRKLMNLNKAMLLGEEGDAKGLVRLIPIWITSMVSMIPYAQYSTLFTKQGVTVDRRILPGLEIPPATLLSFVSISVLISVPIYEHVFLPIARKITKKPNGITMLQRIGTGMMLTCVNMVLAALVEAKRLRIAEEHG…
Brassica napus	BnaCnng04540D	BnaNPF5.23	MSIPEEEVGLLEDLVNDSVDHRGNPAVRSSTGGWRSACLIIGVEVAERFAYVGIACNMITYLTEQLGLSTANAAVNVNTWSGTASTLPIIGAFVADAYLGRYRTILGSSLIYILGLGLLTLSASLTLMGSSEERKPSILMNVLFFCSLYLVAIAQGGHKPCVQAFGADQFDSDHPKERIARGSFFNWWFLFLSGGIAVSILVMVYIQSNVNWAFGFGIPCLFMVMALAIFFLGRKTYRYPKRSHEKNNNGFVRIGRVFIVAFKNRKLISLKHSGQLEFLAKAMLLGEEGVEPCSNMDVEDAKGLIMLIPIWITSMLSMVPYAQYSTLFTKQGVTVDRRILPGFVIPPASFLSLVSISVLISVPIYEHVFLPIARNITKKPNGITMLQRIGTGMVLTCFN…
Brassica napus	BnaA02g24240D	BnaNPF5.2	MTLQEVGDDYTKDGTVDLRGNPVRRSQRGRWKACSFVIVYEIFERMAYYGISSNLVIFMTTKLHQGTVQSSNNVTNWVGTSWLTPILGAYIADAHLGRYITFVISSAIYFLGMALLTLSVSLPDLRPPTCTKTNVEDCEKASVLQLAVFFGALYILAIGTGGTKPNISTIGADQFDVFDPKEKIHKHSFFNWWMFSIFFGTLFATTVLVYVQDNVGWALGYGLPTLGLAISIIIFLVGTPFYRHKRPMGSPFTKMARVIVASLRKAQAPMSRDPTCFHELPLLEYESKRTFLIHPTRNLRFLDRASLKTGPTNKWSLCTTTEVEETKQMLRMLPVLFITFVPSMMLAQVITLFVKQGTLLNRHITSNFSIPPASLVGFTTFSMLITIVIYDQIFVKLAR…
Brassica napus	BnaA08g19510D	BnaNPF5.24	MSIPEEEVGLLEDIVNDSVDHHGNPAVRASTGGWRSACLIIGVEVAERFAYVGIACNMITYLTEQLGQSTANAAVNVNTWSGTASTLPIIGAFVADAYLGRYRTILGSSLIYILGLGLLTLSASLTLMGSSEERKPSILMNVLFFCSLYLVAIAQGGHKPCVQAFGADQFDSDHPKERIARGSFFNWWFLFLSGGIAVSILVMVYIQSNVNWAFGFGIPCLFMVMALAIFFLGRKTYRYPKRSHEKNNNGFVRIGRVFIVAFKNRKLISLKHSGQLDKFNKDFGKKKKLKTVWAFLAKAMLLGEEGVEPCNNMDVEDAKGLGSPWTEESCRAWRSLQLLFCPSCLYQIGTGMVLTCVNMVLAALVEAKRLRIAEEHGLIDKPDVTIPMSIWWFVPQYML…
Brassica napus	BnaA02g15810D	BnaNPF5.25	MSISNADSETGTTLSYGVVEGSVDFRGKPSVRSSSGGWRSSGFIIGAEVSEKFAYFGVASNLITYFTAQLGESTAAAASNVNLWLGTAAFLPLIWGSIADSFLGRFRTILFTSSLYILGLGLLTFSATIPSACKDQETLVSCVSQFKVTVFFCALYLIALGEGGFKACLRAFGADQFDEQDPIESKAKSSFFNWLYFAISFGILATRLVSNYVQENLSWALGFGIPCVSMMISLFFFLLGTNTYRFSTGGEVRQGRKHNNPFVRIGRVFVAAAKNRRETSSETLLLLPHEGSKQYRFLDRAAISCDSVEVEEAKSVLSLVPVWMCCLVFGIVFAQSPTFFTKQGATMDRSISSTFSVPAATLQGFISVAILVFIPIYDRVLVPIARSITHKPAGITTLQ…
Brassica napus	BnaC02g21070D	BnaNPF5.26	MSNSNADSETGTTLSYGVVGGSVDFRGKPSLRFSSGGWRSSGFIIGAEVSEKFAYFGVASNLITYFTAQLGESTAAAASNVNLWLGTAAFLPLIWGSIADSFLGRFRTIHFTSSLYILGLGLLTFSATIPSACKDQETLVSCVSQFKVTIFFCALYLIALGEGGFKACLRAFGADQFDEQDPIESKAKSSFFNWLYFAISFGILATRLVSNYVQENLSWALGFGIPCVSMMISLFFFLLGTNTYRFSTGGEVRQGRKHNNPFVRIGRVFVAAAKNRRETSSETLLFPHESSKQYRFLDRAAISCDSAEVEEAKSVLSLVPVWMCCLVFGIVYAQSPTFFTKQGATMDRSISSTFSVPAATLQGFISVSILVFIPIYDRVLVPIARSITHKPAGITTLQR…
Brassica napus	BnaA07g23210D	BnaNPF5.27	MSISEAADEAGTTLLNGIVDSSVDFRGKPSVRFTSGGWRSSGYIIGAEVAEKFAYLGIASNLITYFTGPLEMSTASAASNVNLWLGTAAFLPLIWGSIADSFLGRYRTILLTSSLYILGLGLLTFSATIPSLRKDQETLVSCVSNLKVTIFFSALYLIAIGEGGFKVCIRAFGADQFDEQDPKESKAKSVYFNWSYFARSAGILTTRLISNYVQENLSWALGFGIPCLSMMLSLFLFLLGTHTYRFSTGEGRKHTNPFVRIGRVFVAAAKNRQQTSSETYLLVPTESSKTFRFLDRAAISCDSREVEEAKAVLSLVPIWMCCLVFGIVYAQSPTFFTKQGSTMDRSISSTLLVPAATLQCFINLSILAFIPIYDRLFVPMARSITHRPAGITTLQRIST…
Brassica napus	BnaCnng33930D	BnaNPF5.28	MSISEAADEAGTTLLNGIVDGSVDLRGKPSVRSTSGGWRSSGFIIGAEVAEKFAYLGIASNLITYFTGPLEMSTASAASNVNLWLGTAAFLPLIWGSIADSFLGRYRTILLTSSLYILGLGLLTFSATIPSLCKDQETLVSCVSKLKITIFFSALYLIAIGEGGFKVCIRAFGADQFDEQDPKESKAKSVYFNWSYFARSAGILTTRLISNHVQENLSWALGFGIPCLSMMLSLFLFLLGTHTYRFSTGGEGRKQFNPFVRIGRVFVAAAKNRQQTSSETYHLVPTESSKTFRFLDRAAISCDSREVEEAKAVLSLVPIWMCCLVFGIVYAQSPTFFTKQGSTMDRSISSTLLVPAATLQCFINLSILVFIPIYDRLFVPVARSITHRPAGITTLQRTS…
Brassica napus	BnaA07g23240D	BnaNPF5.66	MTLLQLSFLNRAAISCDLAEIEETKAVLRLVPIWMSCLVYAIVNAQASTFFIKQGATMDRSISPGFLVPSATFQSFINISIVIFIPIYDRVLVPAARSFTQIPSGITMLQRIGTGIFLSIIAMVVAALVETKRLQTAKDDLTIPMSVWWLVPQYVIYGVADVFTMAGLQEFFYDQVPSELRSVGMALNLSIFGAGNFLSSFMISVIDRVTSQSGQTSWFDNNLNKGHLDYFYWLLASLSLIGFAFYLGFTKSYVYNRPNTF*
Brassica napus	BnaA07g23200D	BnaNPF5.29	MANVCDELEDSLHPGTTEGSMRSSSGGWKSARLIIGVEMAEHFAFYGISSNLITYLTGPLGESTAAAAANVNAWSGTVSFLPLLWGFIADSFLGRFRTILVASSLYILGHGQLSFSTMISSHHKDPSQLQVTLFFCSLYLIAIGHGGYKPCIRVFGADQLDGDALSSYFNWLMFGSCISVLTTRLISIFIQENLSWSLGFGIPSVSMLLSLLIFLLGTKNYRFSTARGEKKNPFARISHVFMEAVRNRGQPGLDIYNPNQTLLMVPVHDSKQLRFLDKAAISCDLAEIEEAKAVLKLAPIWMSCLVYAIVCAQSHTFFTKQGATMDRSISPGLLVPAATLQCFINLTMIIFIPIYDRLLVPIARSFTQCPSGITMLQRIGSGMVLSILAMVVAALVETK…
Brassica napus	BnaCnng33920D	BnaNPF5.30	MANLCDELEDSLHPGTTENSMRSSSGGWKSARLIIGVEMAEHFAFYGISSNLITYLTGPLGESTAAAAANVNAWSGTVSFLPLLWGFIADSFLGRFRTILVASSLYILGYGQLSFSTMISSHHKDPSQLQVTLFFCSLYLIAIGHGGYKPCISVFGADQLDGDDLSSYFNWLMFGSCISVLTTRLISIFIQENLSWSLGFGIPSVSMLLSLLLFLLGTKNYRFSTARGEKKNPFARISHVFMEAVRNRGQPGLDIYYPNQTLLMVRVHDSKQLRFLDRAAISCDLAEIEEAKAVLKLVPIWMSCLVYAIVCAQSHTFFTKQGATMDRSISPGLLVPVATLQCFINLTIIIFIPIYDRLLVPIARSFTQCPSGITMLQRIRSGMVLSILAMVVAALVETK…
Brassica napus	BnaA02g15800D	BnaNPF5.31	MLIAGDELGNTLPPGNLAVRSTSGGWKSARLIIFVEMAEQFASYGISSNLITYLTGPLGESTAAAAANINAWSGTEAFLPLLWSFVADSFLGRFRTIIISSSLYILGLGLLSFSAMIPSHSKDSNQLQVTLFFISLYLIAIGKGGFSPCIKVFGADQFDGNDLKELKAKSSFFNWLMFGSCVSILTTRLISNYIQENLSWSLGFGIPGASMLLALLLFLLGTKTYRFTTERGGNKNPFARIIRVFIETVKNRRQPDLHIANPNETLLLVAHQSSKQFRFLDRAAASCDLSEIEDAKAVLKLVPIWINCLVYSTVCSQIPTFFTKQGSTMNRYISPGILVPAATLQCVLSLAMVVFIPIYDRLLVPIARSFTQNPLGITTLQRIGAGMFLSNIAMVVAAF…
Brassica napus	BnaC02g21060D	BnaNPF5.32	MLIAGDELGNTLPPGNLAVRSSFGGWKSARLIIFVEMAEQFASYGISSNLITYLTGPLGDSTAAAAANINAWCGTEAFLPLLWSFVADSFLGRFRTIIISSSLYILGLGLLSFSAMIPSHSKDSNQLQVTLFFISLYLIALGQGGFSPCIKVFGADQFDGNDLKELKAKSSFFNWLMFGSCVSILTTRLISSYIQENLSWSLGFGIPGASMLLALLLFLLGTKTYRFTTERRGNKNPFARIIRVFIEAVKNRRQPDLHIANPNETLLLVAHQSSKQFRFLDRAAVSCDLSEIEDAKSVLKLVPIWINCLVYSTVCSQIPTFFTKQGSTMNRYISPGILVPAATLQCVLSLAMVFFIPIYDRLLVPIARSFTQNPLGITTLQRIGAGMFLSNIAMVVAAL…
Brassica napus	BnaC02g47290D	BnaNPF5.3	MTLQEVGDDYTKDGTVDLRGNPVRRSQRGRWKACSFVIVYEIFERMAYYGISSNLVIFMTTKLHQGTVQSSNNVTNWVGTSWLTPILGAYVADAHLGRYITFVISSTIYFSGMALLTLSVSLPDLRPPKCTKTNVEDCEKASVLQLAVFFGALYILAIGTGGTKPNISTIGADQFDVFDPKEKIHKHSFFNWWMFSIFFGTLFATTVLVYVQDNVGWALGYGLPTLGLAISIIIFLVGTPFYRHKLPTGSPFTKMARVIVASLRKAQAPMSRDPTCFHELPLLEYESKRTFPVHPTRSLRFLDRASLKTGPTNKWSLCTTTEVEETKQMLRMLPVLFITFVPSMMLAQVITLFVKQGTLLNRHITSNFSIPPASLVGFTTFSMLVTIVIYDQIFVKLAR…
Brassica napus	BnaA07g29870D	BnaNPF5.33	MALAGDELRNTLLPGKPAVRCSPGGWKSARLIIFVEMAEQFAFYGISSNLITYLTGPLGESTAAAAVNINAWSGTVSFLPLLWGFVADSFLGRFRTIVIASLLYILGLGLLSFSAMVPSPSQDSNQLQVTLVFVSLYLIALGQGGYTPCLKVFGADQFVGNDLEKSKAKSSFFNWLTFGGSVSILLTRLVSNYIQEDLSWSLGFGIPGASMLLALLLFLLGTKSYRFTSERGGKKNPFARINRVFMEAIKNRRQRDLDIANPNETFLLLAHQGSKQFRFLDRAAISCELAEIEEAKALLKLVPIWISCLVYAVVCAQPYTFFTKQGSTMNRSISPGLLVPAATLQCVISIMMVIFIPIYDRLLVPIVRSLTQNHLGITMLQRIGTGIFLSILAMVVAAL…
Brassica napus	BnaC06g33210D	BnaNPF5.34	MALAGDELGNTLLPGKPAVRCSPGGWKSARLIIFVEMAEQFAFYGISSNLITYLTGPLGESTAAAAVNINAWSGTVSFLPLLWGFVADSFLGRFRTIIIASLLYILGLGLLSFSAMVPSPSQDSNQLQVTLFFVSLYLIALGEGGYTPCLKVFGADQFVGNDLEKSKAKSSFFNWLVFGSCVSILLTRLVSNYIQENLSWSLGFGIPGASMLLALVLFLLGTKTYRFTTERGGNKNPFARIIHVYMEAIKNRRQPDLDLANPNETLLLLAHQGSKQFRFLDRAAISCDLAEIEKAKAVLKLVPIWMSCLVYAVVCSQPYTFFTKQGSIMNRSVSPGFLVPAATLQCVTSIIMLAFIPIYDRLLVPIARSLTQNHLGITMLQRIGTGIFLSILAMVVAAL…
Brassica napus	BnaA07g23220D	BnaNPF5.35	MSNTGVATEELGKTAVRSSSGGWRSARLIICVEMAERFAYYGISTNLITYLTGPLGESTASAAANVNAWSGTVSFLPLIWAFIADAFLGRFRTIIISSSLYVMGLGLLTFSTMIHSQELQVTLFFCSLYLVAIGQGGYKPCIKVFGADQFDGNDIKEAKAKSSFFDWLMFGNCITILTSQLVSSYIQENLSWSLGFGIPSVSMLLALFLFLLGTTSYRVITERGGKKNPFARISRVFVEALKNRKQTDVDNLKENLLLLPHQDSKEYRFLDRAAVSCDLDEIEEAKAMLRLVPIWMTCLVFAIVYAQSYTFFTKQGATMNRSISPGLLVPAASLHGVTSLTIIVFIPLYDHLRVPMGKLFTHNSSGITMLQRIGTGIFLSILAMVVAALVEIKRLQAAK…
Brassica napus	BnaCnng33940D	BnaNPF5.36	MSNTGVGAEELGKTAVKSSSGGWRSARLIICVEMAERFAYYGISTNLITYLTGPLGESTASAAANVNAWSGTVSFLPLIWAFVADAFLGRFRTIIISSSLYVMGLGLLTFSTMIHSQELQVTLFFCSLYLVAIGQGGYKPCIKVFGADQFDGNDIKEAKAKSSFFDWLMFGNCITILTSQLVSSYIQENLSWSLGFGIPSVSMLLALFLFLLGTTSYRVITERGGKKNPFARISRVFVEALKNKKQTDVDNLKENLLLLPHKDSKEYRFLDRAAVSCDLDEIEEAKAMLRLVPIWMTCLVFAIVYAQSYTFFTKQGATMNRSISQELLVPAASLHGVTSLTIIVFIPLYDHLRVPMGKLFTHNSSGITMLQRIGTGIFLSILAMVVAALVEIKRLQAAK…
Brassica napus	BnaA07g23230D	BnaNPF5.37	MAISTDAAAAELGNTAVRSSSGGWKSARLIIFVEMAERFAYFGVSSNLITYLTGPLGQPTAAAAANVNVWIGTMAFLPLLWAFVADGCLGRFRTIIISSSLYILGLGSLSFSAMIPSHSEDSDQLKVTLFFCSLFLIAIGQSGYKPCAKVFGADQFDSNDLKERKAKSSYFNWLMFGSCISITTTRLVSTYIQENVSWSLGFGIQCVSMLLALLLFLLGTTSYRFTVEREGKKNPFARIGRVFMEAIKNRREHNSDIANSNETLLLLAKQSSEKFRFLDRAAISCELAEIEEAKSVLRLVPIWITCLVYAIVYAQSPTFFTKQGSKMDRSISPGLLVPAAALQCFINISVIVFIPVYDCLFVPITRSFTHIPSGITMLQRIGTGIFLSVIAMYVLYGVA…
Brassica napus	BnaCnng33950D	BnaNPF5.38	MAISTDPSAAELGNKAVRSSSGGWKSARLIIFVEMAERFAYFGVSSNLITYLTGPLGQPTAAAAANVNVWIGTMAFLPLLWAFVADGCLGRFRTIIISSSLYILGLGSLSFSAMIPSHSEDSDQLKVTLFFCSLFLIAIGQSGYKPCAKVFGADQFDGNDLKERQAKSSYFNWLMFGSCVSITTTRLVSTYIQEYLCGGRVLGDKDRLRSFEVQGGRKSDRGIRTGAEKYSGLIASQKFAGMVKNRVNRPRSSRCLYFQSCSLTSGRSGGVLHVSRTCNQPCGAQGAAAHASGAMRSDTRAATNLNLIGCFTSNRRFSTIVTRKLYPNQFSKFSSILRRKVRRTVQELKEVLSKSSPVQSNQGLVLCEFTVPHEAELSGDLCHIGRSPGCDVDTTGPMP…
Brassica napus	BnaA09g30570D	BnaNPF5.39	MAIAGADNEAGAPLLSKTVDGSVDYRNEPAVRSSSGGWRSAGFIIGVEVAERFAYYGISSNLITYLTGPLGQSTAAAASNVNAWYGTASLLPLLGAFVADSFLGRFRTILAASALYVLGLGLLTLSAMIPSDCKVANPLTSCSPPRFQVIAFFGALYLVALAQGGHKPCVQAFGADQFDEKDPEECKAKSSFFNWWYFGMCFGTLVTLWVLNYIQDNLSWALGFGIPCVAMVLALVIFLLGTSTYRFCIRRESRSAFARIGNVYVAAVKNWSVSASVVADAEESLGLISHTRSQQFSYLNKALVGTNGCSLDELEEAKSVLRLAPIWLTCLVYAVVFAQSPTFFTKQGATMERSITPSYKISPATLQSFISLSIVIFIPVYDRVLIPIARSFTHKPGGI…
Brassica napus	BnaC05g17820D	BnaNPF5.40	MAIAGVDNEAGTPLLSKTVDGSVDYRNEPAVRSSSGGWRSAGFIIGVEVAERFAYYGISSNLIMYLTGPLGQSTAAAAANVNAWYGTASLLPLLGAFVADSFLGRFRTILAASALYVLGLGLLTLSAMIPSDCKVTNPLASCSPPRFQVIAFFGALYLVALAQGGHKPCVQAFGADQFDEKDPEECKAKSSFFNWWYFGMCFGTLVTLWVLNYIQDNLSWALGFGIPCVAMVLALVIFLLGTSTYRFSIRRESRSAFSRIGNVYVAAVKNWRLSASVVADAEESLGLISHTSSTQFSFLNKALVGTSGSSLDELEEAKSVLRLAPIWLTCLVYAVVFAQSPTFFTKQGATMERSITPSYKISPATLQSFISLSIVIFIPVYDCVLIPIARSFTHKPGGI…
Brassica napus	BnaC02g21050D	BnaNPF5.41	MPITADDKLGNAAVRLSSGGWTSARIIIGKCRNGRGIRLLRNILQPDNYLTGPLGESTAAATANVNVWIGTLSLLPILWAFVADAFLGRYRTIVISSSLYILVILTVSFFVLLLPELVSCASQLQVTLFFFSLYLVAIGQGGYKPCIKVFGADQFDGDDLQEAKTKSSFFNWLMFGICVISILSTRLVSSYIQENLSWSLGFGIPSVFKQYSAAESFSDGHILIQKFLDRAGNACDLDEIEDAKAVLKLVPIWMTCLVYTIVFAQSPTFFTKQGATMDRSISQGILIPAATLQCVTSLSIIVFIPIYDRILIPFARSFTQNPSGITMLQRIGTGISLSILAMVVAALVETKRLQTAHEDTSVLMSMSVWWLVPQYVLYGVADVFTMTGLQEFFYDQIPS…
Brassica napus	BnaA09g34320D	BnaNPF5.42	MADSTSLIVNKQTKGGWNAAVFIMVVEMTERFAFYGLASNLMTFLTNELGQSTATAAKHINTWLGVSYLFPILGAFLADSILGRFKTVLLSSFVYLLGMVMLPLSVTVVASRLREKAFFTALYVMAVGEGGHKPCVMTFAADQFGEASAEEKATKTSFFNYWYLSIVLGSSIAVLVLIFIQERVSWSAGFSVIAGSVGIAVLIFLIGIPRYRKQVPVGSPLTRVAQVIVAASRKWRVSTTRHHHGICYEEGTEEDKSLESTTNAHLLAKTNQFRFLDKATIIDEVDNTSNKSRNPWRLCPVNQVEEVKLILRLVPIWISLIMFCATLTQLNTFFLKQGSMMNRNIGDHFTIPPAAFQSIVGVTILIVVPLYDRVFVPNVRKITNHHSGITSLQRIGVGL…
Brassica napus	BnaC09g19090D	BnaNPF5.61	MTVEEVGDDHTKDGTVDLQGNPVRRSIRGRWKACSFLVVYEAFERMAYYGISSNLVIYMTTKLHQGTVKSANNVTNWVGTVFLTPILGAYVADAHLGRYRTFVISSTIYFLGMLVLTLSVSIPGIKPPECSMANAEDCEQTSILQLAVFFGALYTLAIGTGGTKANISTIGADQFDETDPKEKIQKMSFFNWWMFSIFFGTLFANTVLVYVQDNVGWGWGYGIPTLGLAISIFVFLLGTPFYRHKLPTGSPFMKMTRLPSMEYERKGTFPIQPTKSLRFLDRASLKTGTTDQWNLCTITEVEETKQMLNMLPAMFATFVPSAMVAQVDTLFVKQGTILNARIAGNFSIPPASLSAFVTVSILVSIVLYDRVFVKITRKFTGNPRGITLLQRMGIGIVFL…
Brassica napus	BnaC04g53060D	BnaNPF5.43	MADSTSLIVNKQTKGGWNAAVFIMVVEMTERFAFYGLASNLMTFLTNELGQSTATAAKHINTWLGVSYLFPILGAFLADSILGRFKTVLLSSFVYLLGMVMLPLSVTVVAPRLREKAFFMALYVMAVGEGGHKPCVMTFAADQFGEASAEEKATKTSFFNYWYLSIVLGSSIAVLALIFIQERVSWLAGFSVIAGSVGIAVLIFLIGIPRYQKQVPVGSPLTRVAQVIVAASKKWRLSTTRHHYGICYEEGTEEDKSESTNAHLLARTNQFRFLDKATIIDEVDNTSNKSRNPWRLCPVNQVEEVKLILRLVPIWISLIMFSATLTQLNTFFLKQGSMMNRTIGDHFTIPPAAFQSIVGVTILIFIPLYDRVFVPNVRKITNHHSGITSLQRIGVGLFI…
Brassica napus	BnaA03g17480D	BnaNPF5.44	MKHNNIGSELQDSYNDQHNWVLDSSLDSRGHVPLRARTGAWKAALFIIAIEFSERLSYFGLATNLVVYLTTIIHQDLKTAVKNVNYWSGVTTLMPLLGGFVADAYLGRYTTVLVATTIYLMGLVLLTMSWFIPGLKPCHEEVCVEPRKAHEIAFFIAIYLISIGTGGHKPCLESFGADQFDDDHVEERKMRMSYFNWWNVCLCAGILTSVTFLVYIEDRVGWGIAGIIFTTIMAISLLIFLIGKPFYRYRTPSGSPLTPMLQVLVAAIAKRNLPYPSDPSLLHEVSKAEFTTGRLLAHTKHLKFLDKAAIIEESTPLDLQKRSPWRLVTLTKVEEAKLIINVIPIWLSTLVFGICATQTNTFFIKQAAIMDRHIAGTNSFTVPPASMFSLTALSLIISL…
Brassica napus	BnaC03g20920D	BnaNPF5.45	MKHNNIGSELQDSYNDQHNWVLDSSLDSRGHVPLRARTGAWKAALFIIAIEFSERLSYFGLATNLVVYLTTIIHQDLKTAVKNVNYWSGVTTLMPLFGGFVADAYLGRYTTVLVATTIYLMGLVLLTMSWFIPGLKPCHKEVCVEPRKAHEIAFFIAIYLISIGTGGHKPCLESFGADQFDDDHVEERKMRMSYFNWWNVCLCAGILTSVTVLVYIEDRVGWGVAGIIFTTIMAISLLIFLIGKPFYRYRTPSGSPLTPMLQVIVAAIAKRNLPYPSDPSLLHEVSKAEFTTGRLLSHTKHLKFLDKAAIIEDNTPLDLQKQSPWRLVTLTKVEEAKLIINVIPIWLSTLVFGICATQTNTFFIKQATIMDRHITGNNSFTVPPASMFSLTALSLIISL…
Brassica napus	BnaA05g06730D	BnaNPF5.46	MEHKKIGSENQDSYDDQQKWVLDSSFDSKGHVPLRARTGAWRAAFFIIAIEFSERLSYYGLATNLVVYLTIILHQDLKTAIRNANYWAGVTTLMPLLGGFVADAYLGRYTTVLVATTIYLMGLVLLTLSWFIPGLKPCHQEVCLEPRKAHEIAFFIAIYLISIGTGGHKPSLESFGADQFDEGHAEERKMKMSYFNWWSAGLCAGILTAVIVIVFIEDRVGWGVASIILTAVMTISLLIFLVGKPFYRYRKPLGSPLTPMLQVFVAAFAKRKLPYPSDPSLLHEVSKAELNNGRLLSHTTHVKFLDKAAIIEDNTPQALQKQSPWRLATLTKVEETKLIINMIPIWLSVLVFGICAAQASTFFIKQATVMDRHVSGKNSFTIPPASIYCLTAITLIMYV…
Brassica napus	BnaC04g07600D	BnaNPF5.47	MEHKKIGSENQDSYDDQQKWVLDSSFDSKGHVPLRARTGAWRAAFFIIAIEFSERLSYYGLATNLVVYLTTILHQDLKTAIRNANYWAGVTTLMPLLGGFVADAYLGRYTTVLVATTIYLMGLVLLTLSWFIPGLKPCHQEVCLEPRKAHEIFFFIAIYLISIGTGGHKPSLESFGADQFDEGHAEERKMKMSYFNWWSAGLCAGILTAVIVIVFIEDRIGWGVASIILTAVMTISLLIFLVGKPFYRYRRPLGSPLTPMLQVFVAAFAKRKLPDPSDPSLLHEVSKAELNNGRLLSHTTHVKFLDKAAIIEDNTPQAFQKQSPWRLATLTKVEETKLIINMIPIWLSVLVFGICAAQASTFFIKQATVMDRHVSGKNSFTIPPASIYCLTAITLIMYV…
Brassica napus	BnaA04g04460D	BnaNPF5.48	MEHNKVDTKLQESSYDDQQKWVLDSSLDSRGGVPVRARTGAWRAALFVIANEFSERLSYFGIVTSLVVYLTTILHQDLKMAVRNANYWSGVTTLMPLLGGFVADAYLGRYATVLLATIIYLMGLILLTLSWFIPGLKACNQEICVEPRKAHEIAFFIAIYLISIGTGGHKPSLESFGADQFEDGHPEERKMKMSYFNWWSTGLCAGVLTAVTVIVYIEDRIGWGVAGIILTVVMATSLLIFLMGRPFYRYRAPTGSPLTPMLQVFVAAISKRHLPCPNDSSLLHELSREEYTKGRFLSSTNNLKFLDKAAIIENRGSENGMAEKKSPWKLATVTKVEELKLLINMIPIWFFTLAFGICATQGTTFFIKQAIIMDRHIGHNFIVPPSSMFALVALSMIIF…
Brassica napus	BnaC04g26790D	BnaNPF5.67	MINKNGFLTLLSIVEEGFPFGLEPELGELRIPGLKACNQEICVEPRKAHEIAFFIAIYLISIGTGGHKPSLESFGADQFEDGHPEERKMKMSYFNWWSTGLCAGVLTAVTVIVYIEDRIGWGVAGIILTVVMATSLLIFLMGRPFYRYRAPTGSPLTPMLQVFVAAISKRHLPCPNDSSLLHELSREEYTKGRFLSSTNNLKFLDKAAIIENRGSENAMAEKESPWKLATVTKVEELKLLINMIPIWFFTLAFGICATQGTTFFIKQAIIMDRHIGHNFIVPPSSMFALVALSMIIFLTFYEKLLVPILRRVTGNERGISILKRIGTGMVFSLTTMIIAALIERKRLDYTKQHHMALSVIWLAPQFIVIGIADALTLVGLQEYFYDQVPDSMRSLGIAF…
Brassica napus	BnaA07g16180D	BnaNPF5.49	MEHNKIDTEFQDSYNDQQKWVLDSSLDSRGEIPVRARTGAWRAALFIIAIEFSERLSYFGIATSLVVYFTTILHQDLKMAVRNANYWSGVTTLMPLLGGFVADAYLGRYATVLLATIIYLMGLILLTLSWFIPGLKPCHEEMCIEPRKAHEIAFFIAIYLISIGTGGHKPSLESFGADQFEDDHPEERKMKMSYFNWWSAGLCAGVLTAVTVIVYIEDRIGWGVAGIILTVVMATSLLIFLIGTPFYRYRAPSGSPLTPMLQVFVAAIAKRHLPYPSDTSLFHELSREEYTKGRLLSSTNNLKFLDKAAIIKNRGSENVMAEKESPWKLATVTKVEELKLLINMIPIWFFTLAFGICATQSSTFFIKQAIVMDRHIGHNFIIPPSSTFALVALSMIISL…
Brassica napus	BnaC06g14960D	BnaNPF5.50	MEHNKIDTELQNSYNDQQKWVLDSSLDSRGEIPVRARTGAWRAALFIIAIEFSERLSYFGIATSLVVYFTTILHQDLKMAVRNANYWSGVTTLMPLLGGFVADAYLGRYATVLLATIIYLMGLILLTLSWFIPGLKPCHEEMCVEPTKAHEIAFFIAIYLISIGTGGHKPSLESFGADQFEDDHPEERKMKMSYFNWWSAGLCAGVLTAVTVIVYIEDRISWGVAGIILTVVMATSLLIFLIGTPFYRYRAPSGSPLTPMLQVFVAAIAKRHLPHPSDTSLFHELSRNEYTKGRLLSSSNNLKFLDKAAIIKNRGCENVMDEKESPWKLATVTKVEELKLLINMIPIWFFTLAFGICATQSSTFFIKQAIVMDRHIGHNFIVPPSSMFSLVALSMIISL…
Brassica napus	BnaA09g54940D	BnaNPF5.51	MEQSKNDIESYDDQQKWVLDSSLDSRGEIPGRARTGAWRAALFIIAIEFSERLSYFGISTSLVVYLTTILHQDLKMAVRNANYWSGVTTLMPLLGGFVADAYIGRYATVLLATIIYLMGLILLTLSWFIPGLKPCHEEVCVEPRRAHEIAFFIAIYLISIGTGGHKPSLESFGADQFEDDHPEERKMKMSYFNWWSAGLCAGVLTAVTIVVYIEDHIGWGVAGIILTVVMATSLLVFLIGKPFYRYRAPSGSPLTPMLQVFVAAVAKRHLPRPNDSSLLHELSREEYNKGRLLSRTEKLKFLDKAAIIENRGSENASAEKESPWKLATVTKVEELKLLINMIPIWFFTLAFGICATQSTTFFIKQAIIMDRHIGHNFIVPPSSMFALVALSMIISVTVY…
Brassica napus	BnaA09g17780D	BnaNPF5.62	MAYYGISSNLVIYMTTKLHQGTVKSSNNVTNWVGTVYLTPILGAYVADAHLGRYRTFVISSTIYFLGMLVLTLSVSIPGLKPPECSMANAEDCEKASVLQLAVFFGALYTLAIGTGGTKANISTIGADQFDETDPKEKIQKMSFFNWWMFSIFFGTLFANTVLVYVQDNVGWGWGYGIPTLGLAISIFVFLLGTPFYRHKLPTGSPFIKMTRVIVASFRKANAPMARDHTQLHELPSMEYERKGAFPIQSTKSLRFLDRASLKTGTTDQWNLCTITEVEETKQMLNMLPAMFATFVPSAMVAQVNTLFVKQGTTLNARIARNFSIPPASLSAFVTVSILVSIVLYDRVFVKITRKFTGNPRGITLLQRMGIGIVFLILLMAVACFTERYRLKVAADHGL…
Brassica napus	BnaC08g24890D	BnaNPF5.68	MATSLLVFLIGKPFYRYRAPSGSPLTPMLQVFVAAVAKRHLPRPNDSSLLHELSREEYSKGRLLSRTEKLKFLDKASIIENRGSDNAMAEKESPWKLATVTKVEELKLLINMIPIWFFTLAFGICATQSTTFFIKQAIIMDRHIGHSFIVPPSSMFALVALSMIISVTVYEKILVPLSRRLTGKERGISILQRIGTGMVFSLLAMIIAALVERKRLDYTKQHHVPMNAIWLAPQFIVIGIADAFTLVGLQEYFYDQVPDSMRSLGIGLYLSVVGAASFVNNLLMTVTDRLAEEISGKTLFGKDLNSSRLDRFYWTLAALTAANICVFVFVARRYTYKSVQSSVVVADGGDDVEAPSAPNTLKYT*
Brassica napus	BnaA05g33940D	BnaNPF5.52	MDMEQKTRGLGKSCALLIVIAGMERYAFKGVASNLVTYLTDVVKMSNSRAAKTVNTWAGFTSMLPLFSAPLADAYWDRFFTILASSSVYFVGLVGLTWTAFAGSRSATKTISTYFLYSSLCLVSIGLGVLNPSLQAFGADQLDHDLDKEFELLSGDQKDAKATRKTQFFQWWYFGVCAGSLMGVTVMAYIQDTFGWVLGFAIPGIAMFLLILLFLSGCGIYVYGAGAGLKTKTTPTPFEKILKFIKGRVAKKKKKQRSTYTLADEEDLDAMELELQERPLCECDDDAEPEDIEKASTTPQKMDDESSKTGFSGVDTTKLVLRLLPIWTMLLMFAVIFQLPATFFTKQGMTMKRNIGPSFKIPPATLQSTITLSIILLMPLYEKILIPVTKRIKNNGQGI…
Brassica napus	BnaC05g48750D	BnaNPF5.53	MDMEQKARGLGKSCALLIVIAGMERYAFKGVASNLVTYLTDVVKMSNSRAAKTVNTWAGFTSMLPLFSAPLADAYWDRFFTILASSSVYFVGLVGLTWTAFAGSRSATKTISTYFLYSSLCLVSIGLGVLNPSLQAFGADQLDHDLDKEFELLSGDQKDAKATRKTQFFQWWYFGVCAGSLMGVTVMAYIQDTFGWVLGFAIPGIAMFLLILLFLSGCGIYVYGAGRVVKKKKKQRSTYTLADEEDLDAMELELQERPLCECDDDAEPEDIEKASTTPQKMDDESSKTGFSGVDTIKLVLRLLPIWTMLLMFAVIFQLPATFFTKQGMTMKRNIGSSFKIPPATLQSTITLSIILLMPLYEKILIPVTKRIKNNGQGISVMERMGVGMFLSIIAIVIAA…
Brassica napus	BnaA10g29780D	BnaNPF5.54	MAGGDKRRGLSKSCALLIMIAGIERYAFKGVASNLVTYLTDVVKMSNSRAATTVNTWSGFTFMLPLFSAPFADSYGDRFFTILASSSLYFVGLVGLTLTAFAGSRSTTKTISIFFLYTSLSLVALGLGVLNPSLQAFGADQLDHDLDHDHEQDQEPSSENKEGKSDRKSQFFQWWYFGVCAGSLLGVTVMSYIQDTFGWVLGFAIPTGSMLLLIFLFLCGCGVYVYADQGSDLKSRPFQRIFDTIKGVVTRRSKITLENNHDLNAMELELQGKPLCNCSNTEATSTTTTKSLAGDESSKTGFSSLKTVKLFLRLLPIWTMLLMFAVIFQQPATFFTKQGMAMKRNIGPNFKIPPATLQSTITLSIILLMPLYDKVLIPMAKKISKNEKGITVMTRMGIG…
Brassica napus	BnaCnng65650D	BnaNPF5.55	MAGGGKRRGLSKSCALLIVIAGIERYAFKGVASNLVTYLTDVVKMSNSRAATTVNTWSGFTFMLPLFSAPFADSYRERFFTILASSSLYFVGLVGLTLTAFAGSRSTTTTISIFFLYTSLSLVALGLGVLNPSLQAFGADQLDHDLGHDHEQDQEPSSENKEVKSDRKSQFFQWWYFGVCAGSLLGVTVMAYIQDTFGWVLGFAIPTGSMLLLIFLFLCGCGVYVYADQGSHLKSRPFQRIFDTIKGVVTRRSKITLENNHDLNAMELELQGKPLCNCSNTEATTTTTTTNTSTKSLAGDESSKTGFSSLKTIKLLLRLLPIWTMLLMFAVIFEQPATFFTKQGMAMKRNIGPNFKIPPATLQSTITLSIILLMPLYDKVLIPMAKKISKNEKGITVMT…
Brassica napus	BnaCnng67440D	BnaNPF5.56	MAGGGKRRGLSKSCALLIVIAGIERYAFKGVASNLVTYLTDVVKMSNSRAATTVNTWSGFTFMLPLFSAPFADSYGDRFFTILASSSLYFVGLVGLTLTAFAGSRSTTTTISIFFLYTSLSLVALGLGVLNPSLQAFGADQLDHDLGHDHEQDQEPSSENKEVKSDRKSQFFQWWYFGVCAGSLLGVTVMAYIQDTFGWVLGFAIPTGSMLLLIFLFLCGCGVYVYADQGSHLKSRPFQRIFDTIKGVVTRRSKITLENNHDLNAMELELQGKPLCNCSNTEATTTTTNTSTKSLAGDESSKTGFSSLKTIKLLLRLLPIWTMLLMFAVIFQQPATFFTKQGMALKRNIGPNFKIPPATLQSTITLSIILLMPLYDKVLIPMAKKISKNEKGITVMTRM…
Brassica napus	BnaC09g42590D	BnaNPF5.69	MAGGDKRRGLSKSCALLIMIAGIERYAFKGVASNLVTYLTDVVKMSNSRAATTVNTWSGFTFMLPLFSAPFADSYGDRFFTILASSSLYFVGLVGLTLTAFAGSRSTTTTISIFFLYTSLSLVALGLGVLNPSLQAFGADQLDHDLDHDHDHDTSLEVKSNRKSQFFQCWYFGVCAGSLLGVTVMAYIQDTFGWVLGFAIPTGSMLLLIFLFLCGCGVYVYADQGSHLKSRPFQRIFDTIKGVVTRRSKITLENNHDLNAMELE*
Brassica napus	BnaA02g02370D	BnaNPF5.57	MAEGEKRRGLSKSCALLIVIAGIERYAFKGVASNLVTYLTDVVKMSNSRAATTVNTWSGFTFMLPLFSAPFADSYWDRFFTILASSSLYFVGLVGLTYTAFDGSRSTTKTISLYFLYTSLSLIALGLGVLNPSLQAFGADQLDHDLDHDHETSLEVKSNRKSHFFQWWYFGVCAGSLLGVTVMAYIQDTFGWVFGFAIPTASMLLLILLFLCGCVVYVYADSGLDPKAKPFQRILEYIKGAVWRRSKITLVNNHDLNAMELELQEKPLCNCSNTASTTTSKTLANEKNCNHSFSGLETVKLLLRLLPVWTMLLTFAVIFQQPATFFTKQGMAMKRNIGPNFKIPPATLQSTITLSIILLMPLYDKVLIPIAKKITKNEKGIPVMERMGIGMFLSIIAIV…
Brassica napus	BnaC02g05830D	BnaNPF5.70	MMKRTQTHGLVGLTYTSFDGSRSTTKTISLYFLYTSLSLIALGLGVLNPSLQAFGADQLDHDLDHDHDHDTSLEVKSNRKSQFFQCWYFGVCAGSLLGVTVMAYIQDTFGWVLGFAIPTASMLLLILLFLCGSGVYVYADPGLDLKAKPFQRILEYIKGAVSRRSKITLVNDHDLNAMELELQEKPLCNCSNTASTTTSKTLANEKSCKNSFSSLETVKLLLRLLPIWTMLLTFAVIFQQPATFFTKQGMAMKRNIGSNFKIPPATLQSTITLSIILLMPLYDKILIPIAKKITKNEKGIPVMERMGIGMFLSIIAIVIAALVEKKRLMISKKMKTSPNSSDPLSIFWLLPQYILLGVSDIFTVVGMQEFFYSEVPVRMRTMGFALYTSVFGVGSFVSA…
Brassica napus	BnaA05g06590D	BnaNPF5.58	MASFLRVIVLSWAFTVAWFTLWMLMIYLTKEMKLKFTDAAAIVNVFAGVSAVAHLGMQFLVDAFIGHFWMLCLSTLAFSFGFGFLAISASPILSGGAQKGLFYVALTVISVGIFGRSISLGVFTEDQLEDSGNNGNPAMLTSFVIGNVGNFVFPLLASTALPQISPWFVRFAVPACCEVLAMLIFLSGACSYKREGPSGSPLTTVFRVFAASASKMSSGYHNNSNQLYEDTECGLDMKSHTSSLRCLDRAAMILQTEPLEQQRGNRWRLCRVTEVEQTKSVIRTFPLFTTSLISGIVFSLGNTFFLEQANHLDSKFGSWNLPLPLLLLFSEAARLGSRELCVMAAKRNAQAPKQTKTPYGIPVSIILSVFCCAIAAHVESMRLKVVRTQETVSMSVFWL…
Brassica napus	BnaAnng30000D	BnaNPF5.4	HQGTVKSANNVTNWVGTVFLTPILGAYVADAHLGRYRTFVISSTIYFLGMLVLTLSVSIPGIKPPECSMANAEDCEQTSILQLAVFFGALYTLAIGTGGTKANISTIGADQFDETDPKEKIQKMSFFNWWMFSIFFGTLFANTVLVYVQDNVGWGWGYGIPTLGLAISIFVFLLGTPFYRHKLPTGSPFMKMTRLPSMEYERKGTFPIQPTKSLRFLDRASLKTGITDQWNLCTITEVEETKQMLNMLPAMFATFVPSATVAQVSTLFVKQGTTLNARIAGNFSIPPASLTAFVTVSILVSIVLYDRVFVKVTRKFTGNPRGITLLQRMGVGMIFHILLMTVACFTERYRLKVAADHGLVHQKGVKLPLSIFVLLPQFMLMGIADAFLEVAKLDFFYDQ…
Brassica napus	BnaCnng43460D	BnaNPF5.59	MLVYCFFHHSVLSWAFTVAWFTLWMLMIYLTKEMKLKFTDAAAIVNVFAGSGFPAYTAGVSAVAHLGMQFLVDTFIGHFWMLCLSTLAFSFGFGFLAISASPILSGGAQKGLFYVALTVISVGIYGRSISLGVFTEDQLEDSGNNGNPAMLTSFVIGNVGNFVFPLLASTALPQISPWFVRFAVPAGCEVLAMLIFLSGACSYKRERPSGSPLTTVFRVFAASASKMSSGYQNNSNQLYEDTECGLDMKSHTSSLRCLDRAAMILQTEPLEQQRGNRWRLCRVTEVEQTKSVIRTVPLFTTSLISGIVFSLGNTFFLEQANHLDSKLGSWNLPLPLLLLFSEAARLGSRELCVMAAKRNAQAPKQTKTPYGIPVSIILSVFCCAIAAHVESMRLKVVRI…
Brassica napus	BnaC02g47020D	BnaNPF5.71	MAYYGISSNLVIYMTTKLHQGTVKSSSNVTNWVGTIFLTPILGAYVADAHLGRYLTFVISSAICFLRKGGQTSSLLLLRSCYLSNNNKAESSSSSILLFFDQIGILRESNGRNLPLPLVFAVRTDDTEETRMKPPECSTASAEDCEKASVLQLAVFFGALYILAIGMGGTKPNISTIGADQFDEWDSKEKIQKISFFNWWMFSIFFGTLFANTILVCVQDNVGWAWGYGLPTLGLALSISVFLLGTPFYRHKLPTGSPFLMMARVIVASFRKAKAPMPSDPTCFHEQPSLEYERKGTFPIPSTQSLRFLDRASIKTGTIGFSPLLSSFFSADSGIPFSLPSLYFYFLSLDRHRVEVGSSDVSGSENRGGDQSDTATGSERGDADESSQSPTPSRRVRTR…
Brassica napus	BnaA09g17770D	BnaNPF5.72	MKSLGTSYSLTSLGMGNFLSSFLLSTVSNITKERGRGWILNNLNESRLDYYYLFFALLNFFNFVFFLVVVKFYVYRAEVIHSLDVNEEEVKVMVSRSRE*
Brassica napus	BnaCnng64880D	BnaNPF5.73	MTLLQLSYILLPRRFLNRAAISCDLAEIEETKAVLRLVPIWMSCLVYAIVNAQASTFFIKQGATMDRSISPGFLVPSATFQSFINISIVIFIAIYDRVFVPAARSFTQIPSGITMLQRIGTGIFLSIISMVVAALVETKRLQTARDDPSIQGRPLAKAHEARALGARKYTIIRGAKFSENLL*
Brassica napus	BnaCnng62140D	BnaNPF5.5	HQGTVKSANNVTNWVGTVFLTPILGAYVADAHLGRYRTFVISSTIYFLGMLVLTLSVSIPGIKPPDCSMANAEDCEQTSILQLAVFFGALYTLAIGTGGTKANISTIGADQFDETDPKEKIQKMSFFNWWMFSIFFGTLFANTVLVYVQDNVGWGWGYGIPTLGIAISIFVFLLGTPFYRHKLPTGSPFMKMTRVIVASFRKANAPMARSLTQFHELPSMEYERKGTFPIQPTKSLRFLDRASLKTGTTDQWNLCTITEVEETKQMLNMLPAMFATFVPSATVAQVSTLFVKQGTTLNARIAGNFSIPPASLTAFVTVSILISIVLYDRVFVKVTRKFTGNPRGITLLQRMGVGMIFHILLMTVACFTERYRLKVAADHGLVHQKGVKLPLSIFVLLPQ…
Brassica napus	BnaA02g24250D	BnaNPF5.6	MALQEEGDDYTKDGTVDLRGNPVRRSQRGRWKACSFVIVYEMFERMAYYGISSNLVIFMTTKLHQGTVQSSNNVTNWVGTIFLTPILGAYVADAHLGRYLTFVISSAICFLGMLVLTLSVSIPGMNPPECSTTSAEDCEQASVLQLALFFGALYILAFGTGGTKPNISTIGADQFDEWDPKEKMQKISFFNWWMFGIFFGTLFANTILIYVQDNVGWGWGYGLPTLGLAISISVFLLGTPFYRHKLPTGSPFLTMARVIVASFRKAKAPTPRDPTRFHEPSSLEYERKGTFPIHSTQSLRFLDRASLKTGTTGQWDLCTTTEVEETKQMLNMLPTMGITFVPSAMIAQINTLFVKQGTTLNTMIVGNFSIPPASLSAFGTVSFLVSIVIYDRVLVKIAQ…
Brassica napus	BnaA05g19580D	BnaNPF6.10	MSIESNLLSSPFFFCFVHVSSHGAKDGSEEAFDYRGNPPDKSKTGGWLGAGLILGSELSERICVMGISMNLVTYLVGDLHISSAKSATIVTNFMGTLNLLGLLGGFLADAKLGRYKMVAISASVTALGVLLLTVATTIPSMRPPLCDDFRRLHHQCVEANGHQLALLYVALYTIALGGGGIKSNVSGFGSDQFDTSDPKEEKQMIFFFNRFYFSISLGSLFAVIVLVYVQDNVGRGWGYGISAATMVVAAVVLLCGTKLYRFKKPKGSPFTVIWRVCFLAWKKRNESYPSHQSLLNGYETTTVPHTERLKCLDKAAVVFKEKDPWMVSTVTQVEEVKLVVKLIPIWATNILFWTIYSQMTTFTVEQATFMERKLGSFTVPAGSYSAFLILTILLFTSLN…
Brassica napus	BnaC04g17300D	BnaNPF6.6	MRRKRKREKGKDGYSHQGITRRKMESKGSWTVADAVDYNGLPADKSKTGGWITAALILGIEVVERLSTMGIAVNLVTYLMETMHLPSSNSANIVTDFMGTSFLLCLLGGFLADSFLGRFKTIAIFSTIQALGTGALAVATKLPQLRPPTCHHGEACTPATAFQMTFLYIALYLIALGTGGLKSSISGFGSDQFDDKDPKEKAQMAFFFNRFFFIISMGTLMAVTVLVYIQDEVGRSWAYGICTVSMAIAIAVFLSGTKSYRYKKSQGSPIVQIFQIIAASIRKRKTELPQSIVYLYEDTPEGLRIEHTDQFRMLDKAAVVTEGDFEQTLDGIAIPNPWKLSSVTKVEEVKMMVRLLPIWATTIIFWTTYAQMITFSVEQASTMRRNVGNFQIPAGSLTV…
Brassica napus	BnaC07g16870D	BnaNPF6.7	MTKMKNIKRQKIKAILIKGITRRKMESKGSWTVADAVDYNGLPADKSKTGGWITAAFILGIEVVERLSTMGIAVNLVTYLMETMHLPSSNSANIVTDFMGTSFLLCLLGGFLADSFLGRFKTIAIFSTIQALGTGALAVATKLPELRPPTCHHGETCTTATAFQMTFLYIALYLIALGTGGLKSSISGFGSDQFDDKDPKEKAQMAFFFNRFFFIISMGTLMAVTVLVYIQDEVGRSWAYGICTVSMAIAIAVFLSGTKSYRYKKSQGSPVVQIFQIIAASIRKRKTELPQSIVYLYEDTPEGLRIEHTDQFRMLDKAAVVTEGDFEQTLDGIAIPNPWKLSSVTKVEEVKMMVRLLPIWATTIIFWTTYAQMITFSVEQASTMRRNVGNFQIPAGSLT…
Brassica napus	BnaA02g01590D	BnaNPF6.8	MVVSEIKSPLTPGGCSSSSVHRKELSVFFLESDNRRLALGRGYTGGTTPVNIHGKPIANLSKTGGWIAALFIFGNEMAERMAYFGLSVNMVAFMFYVMHRPFESSSNAVNNFLGISQASSVLGGFLADAYLGRYWTIAIFTTMYLLGLIGITLGASLKMFVPDQSNCDQLSLLLGNCQPAKSWQMLYLYTVLYITGFGAAGIRPCVSSFGADQFDEKSKEYKTHLDRFFNFFYLSVTLGAIIAFTLVVYVQMEHGWGMAFGTLAIAMAISNALFFAGTPLYRHRLPGGSPLTRVAQVLVAAFRKRGAAFTSSEFVGLYEVPGLKSAINGSRKIPHTEDFRWLDKAALQLKEDGLEPSPWKLCTVTQVEEVKILIRLIPIPACTVMLSLVLTEYLTLSVQ…
Brassica napus	BnaC02g04710D	BnaNPF6.9	MVVSEIKSPLTPGGCSSSSVHRKELSVFFLESDNRRLALGRGYTGGTTPVNIRGKPIANLSKTGGWIAALFIFGNEMAERMAYFGLSVNMVAFMFYVMHRPFESSSNAVNNFLGISQASSVLGGFLADAYLGRYWTIAIFTTMYLLGLIGITLGASLKMFVPDQSNCDQLSLLLGNCQPAKSWQMLYLYTVLYITGFGAAGIRPCVSSFGADQFDEKSKEYKTHLDRFFNFFYLSVTLGAIIAFTLVVYVQMEHGWGMAFGTLAIAMAISNALFFAGTPLYRHRLPGGSPLTRVAQVLVAAFRKRGAAFTSSEFIGLYEVPGLKSAINGSRKIPHTEDFRWLDKAALQLKEDGLETSPWKLCTVTQVEEVKILIRLIPIPACTVMLSLVLTEYLTLSVQ…
Brassica napus	BnaC05g30740D	BnaNPF6.11	MYLYLSYHVHVSSHGAKDGSEEAFDYRGNPPDKSKTGGWLGAGLILGSELSERICVMGISMNLVTYLVGDLHISSAKSATIVTNFMGTLNLLGLLGGFLADAKLGRYKMVAISASVTALGVLLLTVATTIPSMRPPLCDDFRRLHHQCVEANGHQLALLYVALYTIALGGGGIKSNVSGFGSDQFDTSDPKEEKQMIFFFNRFYFSISLGSLFAVIVLVYVQDNVGRGWGYGISAATMVVAAVVLLCGTKLYRFKKPKGSPFTVIWRVCFLAWKKRNQSYPSHQSLLNGYDNTTVPHTERLKCLDKAAVVFKEKDPWMVSTVTQVEEVKLVVKLIPIWATNILFWTIYSQMTTFTVEQATFMERKLGSFTVPAGSYSAFLILTILLFTSLNERVFVPLA…
Brassica napus	BnaA08g24900D	BnaNPF6.1	MSLPETKSQTLLDAWDFQGRPADRSKTGGWASAAMILCIEAVERLTTLGIGVNLVTYLTGTMHLGNATAANTVTNFLGTSFMLCLLGGFIADTFLGRYLTIAIFAAIQATGVSILTLSTIIPGLRPPRCNPTTSSHCVQASGIQLTVLYLALYLTALGTGGVKASVSGFGSDQFDETEPKEQSQMTYFFNRFFFCINVGSLCAVTVLVYIQDDVGRKWGYGICALSIVLALSVFLAGTNRYRFKKLIGSPMTQVATVIVAAWRNRRLELPSDPSFLYDLDDVIAAEGAMKSKQKLPHTKQFRSLDKAAIKNQETAMTQNVFNKWTLSTLTDVEEVKQIVRMLPIWATCILFWTVHAQLTTLSVAQSETMDRHIGSFEIPPASMAVFYVGGLLLTTAVYD…
Brassica napus	BnaC08g15370D	BnaNPF6.2	MSLPETKSQTLLDAWDFQGRPADRSKTGGWASAAMILCIEAVERLTTLGIGVNLVTYLTGTMHLGNATAANTVTNFLGTSFMLCLLGGFIADTFLGRYLTIAIFAAIQATGVSILTLSTIIPGLRPPRCNPTTSSHCVQASGIQLTVLYLALYLTALGTGGVKASVSGFGSDQFDETEPKEQSQMTYFFNRFFFCINVGSLCAVTVLVYIQDDVGRKWGYGICALSIVLALSVFLAGTNRYRFKKLIGSPMTQVATVIVAAWRNRRLELPSDPSFLYDLDDVIAGEGAMKSKQKLPHTKQFRSLDKAAIKNQETAMTQNVFNKWTLSTLTDVEEVKQIVRMLPIWATCILFWTVHAQLTTLSVAQSETMDRHIGSFEIPPASMAVFYVGGLLLTTALYD…
Brassica napus	BnaA09g47380D	BnaNPF6.3	MSLPETKTQTLLDAWDFQGRPADRSKTGGWASAAMILCIEAVERLTTLGIGVNLVTYLTGTMHLGNATAANTVTNFLGTSFMLCLLGGFIADTFLGRYLTIAIFAAIQATGVSILTLSTIIPGLRPPRCDPTTSSHCVQANGIQLTVLYLALYLTALGTGGVKASVSGFGSDQFDDTEPKERSQMTYFFNRFFFCINVGSLMAVTVLVYIQDDVGRKWGYGICALAIVLSLSIFLAGTNRYRFKKLIGSPMTQVATVLVAAWRNRRLELPSDPSFLYDLDDVIAAEGSMKSKQKLPHTNQFRSLDKAAIKDQEMAMTQNVYNKWTLSTVTDIEEVKQIVRMLPIWATCILFWTVHAQLTTLSVAQSETMDRHIGSFEIPPAAMAVFYIGGLLLTTAVYD…
Brassica napus	BnaC08g41560D	BnaNPF6.4	MSLPETKTQTLLDAWDFQGRPADRSKTGGWASAAMILCIEAVERLTTLGIGVNLVTYLTGTMHLGNATAANTVTNFLGTSFMLCLLGGFIADTFLGRYLTIAIFAAIQATGVSILTLSTIIPGLRPPRCDPTTSSHCVQASGIQLTVLYLALYLTALGTGGVKASVSGFGSDQFDETEPKERSQMTYFFNRFFFCINVGSLLAVTVLVYIQDDVGRKWGYGICALAIVLSLSIFLAGTNRYRFKKLIGSPMTQVATVLVAAWRNRRLELPSDPSFLYDLDDVIAAEGSMKSKQKLPHTKQFRSLDKAAIKDQEMAMTQNVHNKWTLSTVTDIEEVKQIVRMLPIWATCILFWTVHAQLTTLSVAQSETMDRHIGSFEIPPAAMAVFYIGGLLLTTAVYD…
Brassica napus	BnaC05g09690D	BnaNPF6.12	MSLPETKSQTLLDAWDFQGRPADRSKTGGWASAAMILCIEAVERLTTLGIGVNLVTYLTGTMHLGNATAANTVTNFLGTSFMLCLLGGFIADTFLGRYLTIAIFAAIQATGVSILTLSTIIPGLQPPRCNPTTSSHCVQASGIQLTVLYLALYLTALGTGGVKASVSGFGSDQFDETEPKEQSQMTYFFNRFFFCINVGSLLAVTVLVYIQDDVGRKWGYGLCAFSIVLSLSIFLAGTNCYRFKKLIGSPMTQVAAVIVAAWRNRRLELPSDPSYLYDLDDSKQKLPHTKQFRSLDKAAIKDQEAAMTQNVFNKWTLSTLTDVEEVKQIVRMLPIWATCASSFGPSMHN*
Brassica napus	BnaCnng61860D	BnaNPF6.13	MSLPETKSQTLLDAWDFQGRPADRSKTGGWTSAAMILCIEAVERLTTLGIGVNLVTYLTGTMHLGNATAANTVTNFLGTSFMLCLLGGFIADTFLGRYLTIAIFAAIQATGVSILTLSTIIPGLQPPRCNPTTSSHCVQASGIQLTVLYLALYLTALGTGGVKASVSGFGSDQFDETEPKEQSQMTYFFNRFFFCINVGSLLAVTVLVYMQDDVGRKWGYGLCAFSIVLALSIFLAGTNRYRFKKLIGSPMTQVAAVIVAAWRNRRLELPSDPSYLYDLDDVIAAENSMKSKQKLPHTKQFRYYFYCLIGCFIFINLKHFTQRNKSHLYLRL*
Brassica napus	BnaA07g12830D	BnaNPF6.5	YSHQGITRRKMESKGSWTVADAVDYNGLPADKSKTGGWITAALILGIEVVERLSTMGIAVNLVTYLMETMHLPSSNSANIVTDFMGTSFLLCLLGGFLADSFLGRFKTIAIFSTIQALGTGALAVATKLPELRPPTCHHGEACTPATAFQMTFLYIALYLIALGTGGLKSSISGFGSDQFDDKDPKEKAQMAFFFNRFFFIISMGTLMAVTVLVYIQDEVGRSWAYGICTVSMAIAIAVFLSGTKSYRYKKSQGSPVVQIFQIIAASIRKRKTELPQSIVYLYEDTPEGLRIEHTDQFRMLDKAAVVTEGDFEQTLDGIAIPNPWKLSSVTKVEEVKMMVRLLPIWATTIIFWTTYAQMITFSVEQASTMRRNVGNFQIPAGSLTVFFVAAILITLAFY…
Brassica napus	BnaA01g11510D	BnaNPF7.1	MDQKVRQFEVCTQDGSVDRHGNPAIRAKTGKWLSAILILVNQGLATLAFFGVGVNLVLFLTRVMGQDNAEAANSVSKWTGTVYIFSLLGAFLSDSYWGRYKTCAIFQGSFVVGLVMLSFSTAALLLEPSGCGVEESPCKPHSTFKTVIFYLSVYLIALGYGGYQPNIATFGADQFDADDSVEGHSKIAFFSYFYLALNLGSLLSNTVLSYFEDQGDWPLGFWASTGSAFAGLVLFLTGTPKYRHFTPRESPWSRFCQVLVAATRKAKIDANYEDMNLYDSETQRTGDKKILHTSGFRFLDRAAIVTPDDDAEKVESGSTYNPWRLCSVTQVEEVKCVFRLIPIWLCTILYSVVFTQMASLFVEQGAAMKTNIKDFKIPASSMSSFDILSVAFFIFAYRR…
Brassica napus	BnaC09g38060D	BnaNPF7.9	MAAMDPRKNGYAAPLNEQERDEDIEVGEVVEVQDNQSVASLKSNDSDLKKKTNDDDTKEKGGWTNALILLGNQGLATLAFFGVGVNLVLFLTRVMGQGNAEAANNVSKWTGTVYMFSLVGAFLSDSYWGRYLTCTIFQIIFVLGVSLLSFTSWFFLIKPKGCGDGNFTCDPPSSLGVGIFYLSVYLVAFGYGGHQPTLATFGADQFGENDKTSKAAFFSYFYFALNVGSLFSNTILVYFEDKGLWTLGFLVSLGAAIIALAAFLGPTKRYRYVKPCGNPLPRVAQVFVATVRKWSVVRPANHQELYEVEGPESAIKGSRKIFHSSKFLFLDRAAVITDDDRSGTRNNAWRLCSVTQVEEAKCVMKMLPIWLCTIIYSVIFTQMASLFVEQGDVMNASIG…
Brassica napus	BnaCnng78690D	BnaNPF7.10	NHKLTLFYVCYRDCYFEDQGDWPLGFWASTGSAFAGLVLFLTGTPKYRHFTPRESPWSRFCQVLVAATRKAKIDVNYEDMNLYDSETQRTGDKKILHTSGFRFLDRAAIVTPDDDAEKVESGSTYNPWRLCSVTQVEEVKCVFRLIPIWLCTILYSVVFTQMASLFVEQGAAMKTNIKDFKIPASSMSSFDILSVAFFVFAYRRFLDPLFARLNKTEPNKGLTELQRMGIGLVIAIMAMISAGIVEIYRLKHKETASNSSSLSIFWQVPQYMMIGASEVFMYVGQLEFFNSQAPTGLKSFASALCMASISLGNYVSSLLVSIVMSISTRDDLPGWIPGNLNKGHLDRFYFLLAGLTAADFVVYLVCAKWYKYIKSEASFSESTSEEEV*
Brassica napus	BnaA03g44820D	BnaNPF7.2	MDQKVRHTEVCTQDGSVDRHGNPAIRAKTGKWLTAILILVNQGLATLAFFGVGVNLVLFLTRVMGQDNAEAANNVSKWTGTVYIFSLLGAFLSDSYWGRYKTCAIFQASFVAGLVMLSLSTGALLLEPSGCGVEESPCKPHSTVKTVIFYLSVYLIALGYGGYQPNIATFGADQFDADDSAEGHSKIAFFSYFYLALNLGSLLSNTVLGYFEDQGAWPLGFWASAGSAFAGLVLFLAGTPKYRHFKPRESPWSRFCQVLVASTRKAKIDVNYEDMNLYDSETQRTGDKKILHTKGFRFLDRAAIVTPDDEAEKVESGSTYDPWRLCSVTQVEEVKCVLRLLPIWLCTILYSVVFTQMASLFVVQGAAMKTNIKDFRIPASSMSTFDILSVAFFIFAYRR…
Brassica napus	BnaC07g36810D	BnaNPF7.3	MDQKVRHTEVCTQDGSVDRHGNPAIRAKTGKWLTAILILVNQGLATLAFFGVGVNLVLFLTRVMGQDNAEAANNVSKWTGTVYIFSLLGAFLSDSYWGRYKTCAIFQASFVAGLVMLSLSTGALLLEPSGCGVEESPCRPHSTVKTVIFYLSVYLIALGYGGYQPNIATFGADQFDADDSVEGHSKIAFFSYFYLALNLGSLLSNTVLGYFEDQGAWPLGFWASAGSAFAGLVLFLTGTPKYRHFKPRKSPWSRFCQVLVASTRKAKIDVNYDDMNLYDSETQRTGDKKILHTKGFRFLDRAAIVTPDDEAEKVESGSTYDPWRLCSVTQVEEVKCVLRLLPIWLCTILYSVVFTQMASLFVVQGAAMKTNIKDFRIPASSMSTFDILSVAFFIFAYRR…
Brassica napus	BnaA05g35790D	BnaNPF7.4	MSCLGIYNKDMMMKKEEEEETRDGTVDYYGRPSIRSNSGKWVAGIIILVNQGLATLAFFGVGVNLVLFLTRVLQQNNADAANNVSKWTGTVYIFSLVGAFLSDSYWGRYKTCAIFQVIFVIGLSSLSLSSYMFLIRPKGCGDEVTPCGTHSTMEITMFYLSIYLIALGNGGYQPNIATFGADQFDEEHPKEGYSKIAFFSYFYLALNLGSLFSNTILGYFEDEGMWALGFWASTGSAILALILFLLGTPRYRNFKPTGNPLSRFCQVLVAATKKSSMEAPSRGREEMYDEDRQGKNASGDTGRRIVHTDEFKFLDRAAYITARDLDDKKQGGVNPWRLCPVTQVEEVKCILRLMPIWLCTIIYSVVFTQMASLFVEQGAAMKTTVSDFKIPPASMSSFD…
Brassica napus	BnaC05g28620D	BnaNPF7.5	MSCLGIYNKDMMMKKEEEEETRDGTVDYYGRPSIRSNSGKWVAGIIILVNQGLATLAFFGVGVNLVLFLTRVLQQNNADAANNVSKWTGTVYIFSLVGAFLSDSYWGRYKTCAIFQVIFVIGLSSLSLSSYMFLIRPKGCGDEVTPCGTHSTMEITMFYLSIYLIALGNGGYQPNIATFGADQFDEEHPKEGYSKIAFFSYFYLALNLGSLFSNTILGYFEDEGMWALGFWASTGSAILALILFLVGTPRYRNFKPTGNPLSRFCQVLVAATKKSSMEAPSRGREEMYDEDRQGKNASGDTGRRIVHTDEFKFLDRAAYITARDLDDKKQGGVNPWRLCPVTQVEEVKCILRLMPIWLCTIIYSVVFTQMASLFVEQGAAMKTTVSDFKIPPASMSSFD…
Brassica napus	BnaA09g24330D	BnaNPF7.6	MSCLEIYNKDMMKKKGEGEETRDGTVDYYGRPSIRSNSGQWVAGIIILVNQGLATLAFFGVGVNLVLFLTRVLQQNNADAANNVSKWTGTVYIFSLVGAFLSDSYWGRYKTCAIFQVIFVIGLSSLSLSSYIFLIKPRGCGNEVTPCSTHSTMEITMFYLSIYLIALGNGGYQPNIATFGADQFDEEHPKEGYSKIAFFSYFYLALNLGSLFSNTILGYFEDEGMWALGFWASTGSAVLALILFLVGTPRYRHFKPTGNPLSRFCQVLVAATKKSSVEAPSRGREEMYDEDRQEKNDSVNNTGRRIMHTDEFKFLDRAAYITARDLDDKKQGGVNPWRLCPVTQVEEVKCILRLMPIWLCTIIYSVVFTQMASLFVEQGAAMKTTVSDFKIPPASMSSF…
Brassica napus	BnaC05g24580D	BnaNPF7.7	MSCLEIYNKDMMKKKGEGEETRDGTVDYYGRPSIRSNSGQWVAGIIILVNQGLATLAFFGVGVNLVLFLTRVLQQNNADAANNVSKWTGTVYIFSLVGAFLSDSYWGRYKTCAIFQVIFVIGLSSLSLSSYMFLIKPRGCGNEVTPCSTHSTMEITMFYLSIYLIALGNGGYQPNIATFGADQFDEEHPKEGYSKIAFFSYFYLALNLGSLFSNTILGYFEDEGMWALGFWASTGSAILALILFLVGTPRYRHFKPTGNPLSRFCQVLVAATKKSSVEAPSRGREEMYDEDRQEKNDSVNNTGRRIMHTDEFKFLDRAAYITARDLDDKKQGGVNPWRLCPVTQVEEVKCILRLMPIWLCTIIYSVVFTQMASLFVEQGAAMKTTVSDFKIPPASMSSF…
Brassica napus	BnaA10g15520D	BnaNPF7.8	MAAMDPRNNGYVAPLNDKERDEDIEVGEVVEVQDNQSVASLKSNDSDLKKKTNDGDTKEKGGWTNALILLGNQGLATLAFFGVGVNLVLFLTRVMGQGNAEAANNVSKWTGTVYMFSLVGAFLSDSYWGRYLTCTIFQIIFVLGVSLLSFTSWFFLIKPKGCGDGNFTCDPPSSLGVGIFYLSVYLVAFGYGGHQPTLATFGADQFGDNDKTSKAAFFSYFYFALNVGSLFSNTILVYFEDKGLWTLGFLVSLGAAIIALAAFLGPTKRYRYVKPCGNPLPRVAQVFVATARKWSVVRPENHQELYEVEGPESAIKGSRKIFHSSKFLFLDRAAVITDDERSGTRNNAWRLCSVTQVEEAKCVMKMLPIWLCTIIYSVIFTQMASLFVEQGDVMNASIG…
Brassica napus	BnaA09g18920D	BnaNPF8.1	MGSIEEEEAPLIEQGLISQAPKLYAEDGSVDLHGNPPLKAKTGNWKACPFILGNECCERLAYYGIAGNLITYLTTKLHQGNVSAATNVTTWQGTCYLTPLIGAVLADAYWGRYWTIACFSGIYFIGMSALTLSASVPALKPAECIGTYCPSATPAQYAMFFSGLYLIALGTGGIKPCVSSFGADQFDDTDSRERVRKASFFNWFYFSINIGALVSSSLLVWIQENRGWGLGFGIPTVFMGLAIVSFFFGTPLYRFQKPGGSPITRISQVVVASFRKSTLKVPEDAALLYETQDKNSAIAGSRKIEHTDDCKYLDKAAVISDEESKSGDFSNSWRLCTVTQVEELKILIRMFPIWASGIIFSAVYAQMSTMFVQQGRAMDCKIGSFQLPPAALGTFDTAS…
Brassica napus	BnaA09g18900D	BnaNPF8.5	MGSIEEERPLFEQGFVLLQQEVKLYAEDGSVDIHGNPPLKQKTGNWKACPFILGNECCERLAYYGIAKNLVTYFTTKLHETNVSAARHVMIWQGTCYITPLIGALIADAYWGRYWTIACFSAIYFTGMATLTLSASLPGLKPAECIGSLCPPATTTQYSVFFAGLYLISLGTGGIKPCVSSFGADQFDDTDPHERPSKTSFFNWFYFSINIGAFVSSTLLVWVQENCGWGLGFLIPTVVMGLSLVSFFCGTPLYRFQKPGGSPVTRVCQVLVAAYLKMSLKFDEEDHTLLFETQDKHSAIPGSRKIEHTDGYKKISCLDKAAVITEHDVTNGVTPNPWKLCTVTQVEEVKILLRMFPIWVSGIVFTALQSQIYTLFVQQGRSMKHTIGSFEIPPATLGM…
Brassica napus	BnaC09g20890D	BnaNPF8.16	MGSIEEERPLFQQGSVLLQQEVKLYAEDGSVDIHGNPPLKQKTGNWKACPFILGNECCERLAYYGIAKNLVTYFTTKLHETNVSAARHVMIWQGTCYITPLIGALIADAYWGRYWTIACFSAIYFTGMATLSLSASLPGLKPAECIGSLCPPATTTQYSVFFAGLYLISLGTGGIKPCVSSFGADQFDDTDPHERPSKTSFFNWFYFSINIGAFVSSTLLVWVQETCGWGLGFLIPTVVMGLSLVSFFCGTPLYRFQKPGGSPVTRVSQVLVAAYLKMSLKFDEEDHTLLFETQDKNSAIPGSRKIEHTDGYKKISFYHFE*
Brassica napus	BnaC09g20900D	BnaNPF8.17	MLRPKNVHGGNKLVSHITCRCLDKAAVITEHDVTNGVSPNPWKLCTVTQVEEVKILLRMFPIWVSGIVFTALQSQIYTLFVQQGRSMKHTIGSFEIPPATLGMFDTASVLICIPIYDKVLVPFVRRFTGRAKGFTDLQRMGVGLLVSVLSMAAAAIVETKRLRVLGAMNIFWQVPQYFLMGTAEVFFYIGQVEFYYEQSPDAMRSLCSALPLLSTAFGSYLSSLILSLVAYFTTMDGQDGWIPSEDIDKGHLDYFFWLLVCFGCANIPVFVFFSVKHLQKKAA*
Brassica napus	BnaCnng54700D	BnaNPF8.14	MSIDAAWRVSIDSSLVDLRIVRESAGFFFEEPKNHLFIVVPGAKMYLDKAAVISAQEANYGEPLSPWSLCTVTQVEELKILIRMLPIWASGIVFSSLHAQVSTMFVQQGRAMNCNIGSFKIPPATLWVFDCITVLVWVPLYDRFNVPLAKLITRSDNGFTVLQRMGIGLVVSVLCIASAAIVEKVPQIFILGGAEVFYCVGQLKFFYGQSPESMRSLCCALGLLANAFGSYLSSLILTVVTYFTTKDGGDGWIADDLNGRLDYFFWLLAGLSILNSAVYVFLCC*
Brassica napus	BnaA04g04310D	BnaNPF8.15	MEEEKDVYTEDGTVDIHKNPANKKKTGNWKACRFILGNECCERLAYYGMGTNLVNYLESRLNQGNATAANNVTNWSGTCYITPLIGAFLADAYLGRYWTIATFVFIYVSGMTLLTLSASVPGLKPGNCNGDTCHPNSGQTAVFFVALYMIALGTGGIKPCVSSFGADQFDENDEAEKLKKSSFFNWFYFSINVGALVAATVLVWIQMNVGWGWGFGVPTVAMVIAVVFFFLGSRYYRLQRPGGSPLTRIFQVIVAAFRKVSVTVPEDKSLLFETADDESNITGSRKLEHTDNLIEIARRQLNTDFFYKKIALEKSFLFRSGCHLSRFLEYVLTIYYEVSKGIRRCIGDYRLGRCLDQFLKNCSVSNQRVEHVRFFDKAAVESHSDSIKDGEVNPWRLCS…
Brassica napus	BnaC04g26500D	BnaNPF8.18	MEEKDVYTEDGTVDIHKNPANKKKTGNWKACRFILGNECCERLAYYGMGTNLVNYLESRLNQGNATAANNVTNWSGTCYITPLIGAFLADAYLGRYWTIATFVFIYVSGMTLLTLSASVPGLKPGNCNGDTCHPNSGQTAVFFVALYMIALGTGGIKPCVSSFGADQFDENDEAEKLKKSSFFNWFYFSINVGALVAATVLVWIQMNVGWGWGFGVPTVAMVIAVVFFFLGSRYYRLQRPGGSPLTRIFQVIVAAFRKVSVKVPEDKSLLFETADDESNITGSRKLEHTDNLMFFDKAAVESHSDSIKDGEVNPWRLCSVTQVEELKSIITLLPVWASGIVFATVYSQMNTMFVLQGNTMDQHMGKNFEIPSASLSLFDTVSVLFWTPVYDQFIVPFAR…
Brassica napus	BnaA09g34070D	BnaNPF8.19	MEESDVYTEDGTVDIHKNPANKKTTGNWKACRFILVNVCCERFAYYGMSKNLVDYLKSRLNQGNATAANNVTNWFGTCYITPLIGAFLADAYLGRYWTIATFVFIYVFGLTLLTLSASVPGLKPAVFFVALYMIALGIGGIEPCVSSFGADQFDENDEAEKLKKSSFFNWFYFSANVGAFVATTVISWIQMNIGWGWGFGVPTVAMVIAVMFFFSGSRYYRLQRPQGNPLTRIFQVIVAALRKMSVEVPEDKSQLFEIADDASNITGSRKLEHTDNLKFFDKAAVESQSDSINDGEVNPWRLCSVTQVEELKCIITLLPFWASGIVFATVYSQLNTLFVLQGNTMDQHMGKHFEIPSDSLSLFTTVSVLFCTLVYDQFIVPFARKFTRQERGFTQIQRM…
Brassica napus	BnaC08g25000D	BnaNPF8.20	MEESDVYTEDGTVDIHKNPASKKTTGNWKACRFILFNVCCERLAYYGMSKNLADYLKSRLNQGNTTAANNVTNWFGTCYITPLIGAFLADAYLGRYWTIATFVFIYVFGLTLLTLSASVPGLKPGNCNSDTCHPSSDQTAVFFVGLYMIALGIGGIEPCVSSFGADQFDENDEAEKLKKSSFFNWFYFSANVGAFVAAIVISWIQMNIGWGWGFGVPTVAMVIAVMFFFSGSRYYRLQRPQGNPLTRIFQVIVAALRKMSVEVPEDKSQLFEIAADASNITGSRKLEHTDNLNTFTQNPTESKNKVRFGYELLESVEWIICLFFILKILIFIFYFKKFESIPKTQPFTLNSKNGKAKFHLCPSFLRGSNISVEQVRFFDKAAVESQSDSINDGEVNPWR…
Brassica napus	BnaA10g27530D	BnaNPF8.21	MDSEYTQDGTLDIHKKPANKNKTGTWKACRFILVTECCERLAYYGMSTNLVNYIEKHLSMGNVAASNSVTNWSGTCYATPLIGAFLADAYLGRYWTIASFVVIYICGMTLLTLSASVPGLTPTCHGENCHATEFQIAITFVALYLIALGTGGIKPCVSSFGADQFDDTDEEEKESKSSFFNWFYFVINVGAMFASSVLVWIQMNVGWGWGFGVPTVAMAVAVLLFFAGSKFYRLQKPGGSPITRMLQVIVASFRKSKVRVPEDAALLYEIHDAESSIQGSRKLEHTPKLTFFDKAAVETETDENKEAAKSGWKLCTVTQVEELKALISLLPVWASGIVFAAVYSQMSTVFVLQGNTMDQSMGPNFTIPSASLALFDILSVLFWTPVYDQLIVPLARKFT…
Brassica napus	BnaCnng03860D	BnaNPF8.22	MDSEYTQDGTLDIHKKPANKNKTGTWKACRFILVTECCERLAYYGMSTNLVNYIEKHLSMGNVAASNSVTNWSGTCYATPLIGAFLADAYLGRYWTIASFVVIYICGMTLLTLSASVPGLTPTCHGENCHATEFQIAITFVALYLIALGTGGIKPCVSSFGADQFDDTDEEEKESKSSFFNWFYFVINVGAMFASSVLVWIQMNVGWGWGFGVPTVAMAVAVLLFFAGSKFYRLQKPGGSPITRMLQVIVASFRKSKVRVPEDAALLYEIHDAESSIQGSRKLEHTPKLTFFDKAAVETETDENKEAAKSGWKLCTVTQVEELKALISLLPVWASGIVFAAVYSQMSTVFVLQGNTMDQSMGPNFTIPSASLALFDILSVLFWTPVYDQLIVPLARKFT…
Brassica napus	BnaC09g20910D	BnaNPF8.2	MGSIEEEEAPLIEQGLISQAPKLYAEDGSVDLHGNPPLKAKTGNWKACPFILGNECCERLAYYGIAGNLITYLTTKLHQGNVSAATNVTTWQGTCYLTPLIGAVLADAYWGRYWTIACFSGIYFIGMSALTLSASVPALKPAECLGTFCPSATPAQYAMFFSGLYLIALGTGGIKPCVSSFGADQFDDTDSRERVRKASFFNWFYFSINIGALVSSSLLVWIQENRGWGLGFGIPTVFMGLAIVSFFFGTPLYRFQKPGGSPITRISQVVVASFRKSTLKVPEDAALLYETQDKNSAIAGSRKIEHTDDCKYLDKAAVISDEESKSGDFSNSWRLCTVTQVEELKILIRMFPIWASGIIFSAVYAQMSTMFVQQGRAMDCKIGSFQLPPAALGTFDTAS…
Brassica napus	BnaC04g32850D	BnaNPF8.13	MIKIEVLGKDEEEKESKSSFSNWFYFVINVGAMIASPVLVWIQMNVAMLVGIWPWLPSCSSREETSTGFRNQEEVPSQECFKSFLCSALSLTTVALGNYLSTFLATVVTKVTTTGGRPGWIADNLTRGHLDYYYYWLLAVFEFLEFLCLPLDC*
Brassica napus	BnaC07g50970D	BnaNPF8.11	MIKIEVLGKDEEEKESKSSFSNWFYFVINVGAMIASPVLVWIQMNVAMLVGIWPWLPSCSSREATSTGFRNQEEVPSQECFKSFLCSALSLTTVALGNYLSTLLATVVTKVTTTGGRPGWIADNLTRGHLDYYYYWLLAVFEFLEFLRLPLDC*
Brassica napus	BnaC09g10630D	BnaNPF8.12	MAEKADPFNIGFEDASLNSSREDGSPPLKHKTGNWRALPFHSRQRMLRAISLLWNRQESDHLLHNLLLTLIREDTVPLLPSAIYFTVGHLQPHSVFHSKIEFKIEFRGMTLLTLSASVPGLKPAECIGPYLCPPADTVQYGVFLSGLYLIALLGTGGIKPCVSSFGADQFDDTDPIERVSKASFFNWFYFFINIGSFVSSTLLVWVQENSGWGLGFMIPTVWEWELLAQDAVSMSIFWQGPQYMLMGIAEVFFFVGRLEFFYEQSPDAMRSLCSALALLNTAMGSYLSSLILTLVAYFTTADGKGGWIPDDLDKGHLDYFFWLLVLLGLSTFLCMSSSLLSTRRRRKKAAV*
Brassica napus	BnaC07g21430D	BnaNPF8.3	MGSIEEESPLIEEGLISQEPKLYAQDGSVDLHGNPPLKEKTGNWKACPFILGNECCERLAYYGIAGNLITYLTTKLHQGNVSAARNVTTWQGTCYLTPLIGAVLADAYWGRYWTIACFSGIYFIGMSALTLSASVPALKPAECIGGFCPSATPAQYAMFFGGLYLIALGTGGIKPCVSSFGADQFDDTDSRERVKKASFFNWFYFSINIGALVSSSLLVWIQENRGWGLGFGIPTVFMGLAIASFFFGTPLYRFQKPGGSPITRISQVVVASFRKSTLKVPEDAMLLYETQDKNSAIAGSRKIEHTDDCQYLDKAAVISEEESKAGDFSNSWRLCTVTQVEELKILIRMFPIWASGIIFSAVYAQMSTMFVQQGRAMDCKIGSFQLPPAALGTFDTASV…
Brassica napus	BnaA06g34380D	BnaNPF8.6	MRILNMNMKFELEREIKSHAPNLQSKEMPSSPPTPLFDSLYLFFLYSFMYTYNYFIYMEKEHSQIIISHFIRIFWSHGFILTFLMILCMFEPKLYAQDGSVDLHGNPPLKEKTGNWKACPFILGNECCERLAYYGIAGNLITYLTTKLHQGNVSAARNVTTWQGTCYLTPLIGAVLADAYWGRYWTIACFSGIYFIGMSALTLSASVPALKPAECIGTFCPSATPAQYAMFFGGLYLIALGTGGIKPCVSSFGADQFDDTDSRERVKKASFFNWFYFSINIGALVSSSLLVWIQENRGWGLGFGIPTVFMGLAIASFFFGTPLYRFQKPGGSPITRISQVVVASFRKSTLTVPEDAMLLYETQDKNSAIAGSRKIEHTDDCQYLDKAAVISEEESKTGD…
Brassica napus	BnaA06g09430D	BnaNPF8.7	MGSVEEEQSLIEQGSIQEELKLYAEDGSIDINGNPPLKDRTGNWKACPFILGNECCERLAYYGIAINLITYLTAELHQGNVSAARNVTTWQGTCYITSLIGAVLADAYWGRYWTIASFSSIYFIGMSALTLSATVPYLKPSDCIGDFCPSPTTPQYLTFFLGLYLIALGTGGIKPCVSSFGADQFDEKDPSERVRKSSFFNWFYFCINTGAFGPFLLVLVQENIGWGLGFGIPTVFMGLAIISFFFGTPLYRFQKPKGSPITRICQVLVASYRKTNLKVPEDRTLLYETETQELIVANRKLEHTDDYKYLDKAAVLSLEEARSLEFFNPWSLCTVTQVEEVKILIRMLPIWASGIIFSSLYAQATTMFVQQGRAMNCNIGSFKIPPATLGVFDCVTVLI…
Brassica napus	BnaA09g56930D	BnaNPF8.8	MGSVAEEQSLIEQVLIQEELKLYAEDGSVDIKGNPPLKDRTGNWKACPFILGNECCERLAYYGIAINLITYLTTKLHQGNVSAARNVTTWQGTCYITPLIGAVLADAYLGRYWTIACFSSIYFLGMSALTLSATVPYLKPADCVGDSCPSPTTAQNITFFLGLYLIALATGGIKPCVATFGADQFDDSDSSERVRKSSFFNWFYFCINIGSFGSSGLVLVQENIGWGLGFGIPTIFMGLAIICFFFGTPLYRFQKPRGSPITRICQVLVASFRKIYLEVPEDTTLLYETETQNLSYAVVQSRKLEHTDDYKYLDKAAVISAQEANSGDLLSPWSLCTVTQVEELKILIRMFPIWASGILFSSLHAQVSTMFVQQGRAMNCNIGSFKIPPATLGVFDCIT…
Brassica napus	BnaC08g39460D	BnaNPF8.9	MGSVAEEQSLIEQVLIQEELKLNAEDGSVDIKGNPPLKNRTGNWKACPFILGNECCERLAFYGIAINLITYLTTKLHQGNVSAARNVTTWQGTCYITPLIGAVLADAYLGRYWTIACFSSICFIGMSALTLSATVPYLKPADCVGDSCPSPTRTQNITFFLGLYLIALATGGIKPCVATFGADQFDDNDSSERVRKSSFFNWFYFCINIGSFGSSGLVLVQEDIGWGLGFGIPTIFMGLAIICFFFGTPLYRFQKPRGSPITRICQVLVASFRKMNLEVPEDTALLYETETQDLSYVVVQSRKLEHTDDYKYLDKAAVISAQEANSGEILSPWSLCTVTQVEELKILIRMLPIWASGIVFSSLHAQVSTMFVQQGRAMNCNIGSFKIPPAILGVFDCIT…
Brassica napus	BnaA02g26150D	BnaNPF8.10	MGSIDEETSLLEAEQSLLQEEVKLYAEDGSVDINGNPPLKQKTGNWKACPFIFANECCERLAYYGIAKNLITYFTNELHETNVSAARHVMTWQGTCYITPLLGALIADAYWGRYLTIACFSAIYFIGMVALTLSASIPGLKPAECIGSISVLFSGLYLIALGTGGIKPCVSSFGADQFDQTDPNERDRKASFFNWFYFSINVGAFVSSTLLVWVQENCGWELGFMIPTVFMGLATASFFFGTPLYRFQKPRGSPITRACQVLVAAYRNMNLRLPEENHTPLSEVTDEEDTIHDPWKLCTVTQVEEVKIILRLFPIWASGIIFSVLHSQIYTLYVQQGRSMQRTIGSFEIPPATLGMFDTASVLITVPIYDRLIVPFVRRFTGLAKGFTDLQRMGIGLFV…
Brassica napus	BnaC02g34280D	BnaNPF8.4	MGSIDEETSLLEAEQSLLQEEVKLYAEDGSVDINGNPPLKQKTGNWKACPFIFANECCERLAYYGIAKNLITYFTNELHETNVSAARHVMTWQGTCYITPLLGALIADAYWGRYRTIACFSAIYFSGMVALTLSASVPGLKPGECVGSICPPATMPQQAVLFSGLYLIALGTGGIKPCVSSFGADQFDQTDPSERVRKASFFNWYYFSINVGAFVSSTLLVWVQENCGWELGFMIPTVFMGLATASFFFGTPLYRFQKPRGSPITRACQVLVAAYRNMNLKLPEENHTPLSEVTDEEDTIHDPWKLCTVTQVEEVKIILRLFPIWSSGIIFSVLHSQIYTLYVQQGRSMQRTIGSFEIPPATLGMFDTASVLITVPIYDRLIVPFVRRFTGLAKGFTDL…
