# Supplementary material for: Genome-wide characterization, expression analyses, and functional prediction of the NPF family in Brassica napus
Source: BMC Genomics. 2020 Dec 7;21:871. doi: 10.1186/s12864-020-07274-7 (PMC7720588; doi:10.1186/s12864-020-07274-7)
Supplement: Supplementary file 7 — Additional file 7: Table S3. List of cis-acting elements in promoter regions of BnaNPF genes. [file 12864_2020_7274_MOESM7_ESM.xlsx]

## Sheet: Table S3
Additional file 7: Table S3. List of cis-acting elements in promoter regions of BnaNPF genes.
Gene name	Gene ID	Promoter sequences	TATA-box	CAAT-box	TC-rich repeats	CE3	ABRE	TGACG-motif	CGTCA-motif	P-box	GARE-motif	TATC-box	AuxRR-core	TGA-box	TGA-element	ERE	TCA-element	SARE	O2-site	HSE	LTR	MBS	Box-W1	GATA-box	MBSI	MBSII	CCAAT-box	Skn-1_motif	GCN4_motif	circadian	DRE	HD-Zip 3	MSA-like	AACA_motif	RY-element	as-2-box	as1	Box III	WUN-motif	ARE	ATCC-motif	GC-motif	CCGTCC-box	OCT	NON-box	CAT-box	HD-Zip 1	HD-Zip 2	OBP-1 site
BnaNPF1.1	BnaCnng68850D	TACGCTTTTCGATTTTAACCACTACATGGATGAGATACGGAGTATAAACCCAAACCTTGCAACATATTTGGAGAATGCTGACGTCTCTTTATGGTCACGAGTTCACTTTCAAGGTGACAGATACAACATAAAGACTAGCAACATCGCAGAATCCATCAACTCCGCACTTAAGCCAGCCAAAGGATTCCCAATCTCATTCCTTCTTGAATTTATACGCGAGAAGCTAGGAAGGTGGTTCTTTATAAGAAGAGAAGATGCTTTGAGTCTCACATCACATCATAGTCGGGGAATCGAAAACTTGTTGGCTATTCGTGAAGAGTATGCAGATATGATGAATGTGGAGCGTATTGATGGTTGGCGATTTGTTGTGAGAGGAGGACATCGAGATTGTGTTGTTGA…	34	18	0	0	0	1	1	0	0	1	0	0	0	0	2	0	0	2	0	3	1	0	0	0	0	5	2	1	0	0	0	0	0	0	0	0	0	1	0	0	0	0	0	0	0	0	1
BnaNPF1.10	BnaC03g77810D	CAACTGCAACCTAGCACGTGGTTTTAGAACACGCGCACATGCAGACCCATTGAGAATAACTTTCCTTCTTCTTCTTGGGCCATGTAATGAATTATTAGATTTGCCTGTCAAAATCTTCTTTTGGCCCCTTTTAGCTTAAGAACAAAGTTAGGTTCACCTGAACTTTTAAATTCACTTCTATTTGTAGAATCAATCAAAATGTCACGAAAATAATTAATTAAAAAATATTAAAAATAACTAAAAAAAAAATAATGTTAATTTTAACGACAATGACACCGATAACTAAACGGTAAACCCTAAATCTTAAATTATAAACCCTAAACTTTAAATTCAAAATCCAAACCTTATACCCTAAACCCAAACTGTACTCTAAACCCATATCCTAGACCATAGACCCAA…	103	24	2	1	2	2	2	0	1	0	0	0	0	3	1	0	0	3	0	0	1	0	0	0	0	1	0	0	0	0	0	0	0	0	0	0	0	3	0	0	0	0	0	1	0	0	0
BnaNPF1.11	BnaC02g03900D	CAGAGATCGGTAACGGCGTCGTTTTGTCTTCCATTAAGGTTTCTCTGTGGATAAGGTTCGTGCTCGAGTTAGCTTTTCTCAAATCCCCCTGAGGCTTCAGCGATCGATCAGCACCCGATAATTATTTTCTTTTCTTATTTCTTTTAAAATATTTTAAATTAAATACAATCATCGGAAAAAGTATCTTCAGGCACAGTCTTCTTCTGTAGTGTGCTTGCGTAGTAGGAGCCTTTATGTGTTTTATTGGCAATGGGCTTGTATAGTTTATTAGGCCCGTTAACATTATCCGACCCATGATATTTGAACCCGACCCGTCTCAGACACGCTTTCTCTCCTTAATTAGTTATTTTTTCCTGAATGATAAACGTGATTAGCATATTTCTGTCCGATTACTCTCTC…	32	23	0	1	3	2	2	0	1	0	0	0	0	0	1	0	0	1	0	3	0	0	0	0	2	3	1	2	0	0	0	0	0	0	0	0	0	1	0	0	2	0	0	0	0	0	0
BnaNPF1.2	BnaA05g23510D	TATGTTAGTACTGTAAGTAGTTTAATCCACAGCGGTATGTATGAATGTTTTTTGTTTCTTGATTTTCATTTTATAAGTAAGTCTCTTGTCCCTATCATCCAAAGAAGCTTGCTAAACTTTCTTTAACTAGGTTAAAATAAACGTTTTTTTAAGTAACTTCTTTTTTTCATTGTCATCGAGGTTAGCAACTTTAACTATCAGAATATAACTAGTTATGATGATAAAATAACATAATGATGCAGTAGATTAATAAGTTTGTCAAAAAGGAGATTGCAGAGTATCCAACACCCACGTGCAAGGCAAATGACAATGTCACTCTCATCATTATGGCTTTTTGTTCACTTTTATAAAAAAATAGTCCCGATATTATAACTGTATAAGCATAACTTAAGAAAATAT…	68	34	1	0	0	4	4	0	3	0	0	0	0	0	0	0	0	1	0	2	1	0	1	0	0	2	1	1	0	0	0	0	0	1	1	0	0	2	0	0	0	0	0	0	0	0	0
BnaNPF1.3	BnaC05g37210D	CTTTTATAAAAAAAATAGTCCCAATATTATAACTGTATAAGCATACCTTAAGAAAATATTTAGGGAAATTAATGTCTAGTTTAATTCCAGATTTTCTTTTAAGATTTCTAAATGCTAGTGTTTAGTCGAATTATTCGTGATCCGTCTAACAATTGACCAAAAGCTATTAAGGGTTGTGAAGAGTGATCTATTACTACGGTTTCTGTTTTGATTTTGACGGATGCAATGTCACATTAATAGTTGTTAGTATGTATGTGCCAACAGTTTTTTTCGTTCGACAATTATTAGTTAGTACACTATATTGATTGGTTGCATTGGTGTGGCTATTAGAAAACAAGTTGAACTTTGTTTCCTCCATTCCGGTGCCAAACTTTGTTCGGAGTATCCAAGTTTTATAAA…	96	28	0	0	0	2	2	0	2	0	0	1	0	0	0	0	0	0	0	2	1	0	0	0	0	2	1	0	0	0	0	0	0	1	0	2	0	2	0	0	0	0	0	0	0	0	0
BnaNPF1.4	BnaA10g20960D	TGTGACTAAGTGTCGTTGATACTAACAAAAAATATATAAAATGCGCATAGTATTTCTCTTTGAAAGTCCAAATCTTACTTCGAATTCTATATATCTATATATGTTTCTCTTTTACATACAATAATTGCGCGTTGTCAATGAAATGATCATATTGACATTATTTTATTGGAAGATTTAATATATATGAAATGACTTTGCAATGGTTGTTGGATGATTTTCTCTTGTCCTGCAGTGGTTGTTGGATGATGTGATACTACAGTGCCAACAGTTTATAAAAATAAAATTAAATAAATATTTTGGACTGATTATAGATAAGTATTTTCATGGGGTATTCCTGGAGGATGGATAAGGCATTATCTTTGTACGAAAAACTTCCAAAAATACCTTTTTAGTTTGATT…	50	25	3	0	1	1	1	1	0	0	0	0	1	0	1	0	0	1	0	1	0	0	0	0	0	5	0	1	0	0	0	0	0	0	0	0	0	2	0	0	0	0	0	1	0	0	0
BnaNPF1.5	BnaCnng57240D	NNNNNNNNNNNNNNNNNNNNNNNNNNNNNNNNNNNNNNNNNNNNNNNNNNNNNNNNNGAGAATGTGTATGGCTAAGATCAATAAGCTGACACATCTGTTCAAGCAGTGGGATTGACGAAAATACGGAGCCAACTATTCTATATGAAGATAACGCTGCCTATGTTGCTCAAACGAAGGAAGGATATATCAAAAGCGATAGAACCAAACATATACCTCCGAAGTTTTTCTCATACACTCAAGGGCTCGAGAAGAATAAAGAGATTGAAGTAAGATATGTTCGATCATGCGACAATGCAGCCGACCTCTTCAAAAAATCACTCCCTACCTCGGTATTCAGAAAACACATCCACAACATTGGAATGCGTCATCAGAAGGATCTATGACTGCTCATTCGAGGGA…	103	33	0	0	1	1	1	0	0	0	0	0	2	0	1	0	2	1	0	0	1	0	0	0	0	3	0	1	0	0	0	0	0	0	0	0	0	1	0	0	0	0	0	0	1	1	0
BnaNPF1.6	BnaAnng30710D	GGTCTGATGGAGCCACGGCCCATCACATACCTTGTGAACCACGTCTGGGTTCTCCATGCTCTTCTCCTTGTCTTGATCTCCCATTCTTGAACGGAGTTAGTTCTCAAACGATCAGAGCCGCCGGAACACAACACCACCACAATCGGCCTTTCTCTTGGCCGGAACTCTCTCTTTCTCTCTTTCTTTCTCTCTACGTTTTTCTCTGAGTATTTTACTCTGGAATTGGATAATGAAATCGACCAGAGAGCCCCCACATTTATAGAAAACGAGGGGGTAAGTCTTGCCCCACGAACAGGCACGACTTGCTAGCGAGTGGGCACCATCATCCAAGGGTTGTCCCCTTTCGGCCACTTGCATCCCTTCGCCCTTTCTGATTGGGTTTGGGGTCAGTCACAAGCC…	65	22	3	0	1	1	1	0	0	1	0	0	0	0	0	0	0	0	0	2	0	0	0	0	0	1	1	0	0	0	0	0	0	0	0	0	0	2	0	0	1	0	0	0	0	0	0
BnaNPF1.7	BnaCnng63980D	AATAAACTTAATATTTCTTGTTTATGGTTTCTTGAGTACTAAGTCATGGCTTCGTATACACTTGAGTTTGTCTCACCAATTTTAGCAATCTTTTGACAACTCAAGTGGTATCTCATTCTCTTAACTCTTTCTTCCTTTCAAACCATCATTAATTTGTTGTTGAGTGAAGTCTTTTTCTTTAATAAAAGCTTTGACATTATGCATAATATATCTGAAAATGAACAATTCATATATATAATACCTTTAACAGGTTTGGCGCCTTCGGGATTGTTTACGCCAGCGTATTTGCAGGCTTTGCGGTAGACCATACCCCGCAAGGCCGCTAGTGTCCTGATAATCTTAGAAGGGGAAATTGGTGGGAGAATGGGAGGTTTGATTGGAGCTTTGGTTGGTAACTTG…	65	19	3	0	0	1	1	1	1	0	0	0	0	0	0	0	0	0	0	2	0	0	0	0	2	1	1	2	0	0	0	0	0	0	0	0	0	3	0	0	0	0	0	0	0	0	0
BnaNPF1.8	BnaA01g28150D	GAAACAAGGTTTGCTTCAAGAGATTGGCAATGGTGAAGAATCCAGAGTTTGGCTGGACAATTGGTTGCTTTCTTCAGTTCCTCGTCCTCCCCGTTATCATCAGGATGCTATTGTTGATCTCACATTGCGAGTTTCGGATTTGATTGATGATCAGACAGGGACTTGGGACCATAACTTAGTACGTCAACTTATTGATGAAGAAGACGTTAACTTGGTGTTAAATACGAAGATCAATCTCTCTCGTGCTGATAAGCTAATATGGGGTTTTTCTAAGAACGGTAGATATGATGTTAAGAGCGGGTATAAGCTTATTGATTCTATGCTTGAACTTGATAACCAGCAAATCAATGCTCAGCCCCCATTGGAGAGACAACTATGGAGTAACCTCTGGAAAACAAA…	41	29	2	0	1	2	2	0	1	0	0	0	0	0	2	0	2	1	0	0	0	0	0	0	0	3	1	1	0	0	0	0	0	0	0	0	0	4	0	0	0	0	0	0	0	0	0
BnaNPF1.9	BnaC01g35410D	CCCTCCAGGTTGTGGAACCCCTGCCATGAGGCTTAAGGCGATAATGCCAGAGAATGGGAATGCTGTTGGTGGTGCTGATGATCACCACCCTAGTGTTCCGTCTTCTGAAGCTAACATGAATGTTGCTAATGCTGATGACCCTTGTAAAGAGGAAAGAAAGTCTGAGCAGCGTGATGAGCATCATCCTCGTAACGACATGGAGCTCGTGGTATTTGAATCTAATGGTGATAAACATGAGCCGGAACCAAAGAAAGAGGAGTCTGGCGAATCTACGGTGTATACAAGTGATCGACATGTTGAGCCTGCGGCGGTTAAGCCGCTGAGGATCTGCTTGCCGGATGGAAATGATAAGAGTGCGGTTAAGGCATTGTCATCTGAACCAAAACGGACTCATGGTGC…	40	23	0	0	0	2	2	0	0	0	0	0	0	0	1	0	0	0	0	1	2	0	0	0	0	4	1	0	0	0	0	0	0	1	0	0	0	0	0	0	0	0	1	1	0	0	0
BnaNPF2.1	BnaA07g28380D	GTCATCAGTTAATTTATCAAAACAAAGTCATTTTAGATAAATTCTGTAAAATTAGAAATTTAAAAATACTACATGATTCTCAAAATTTTTCTTACATATATTGACTGTCAAAGGTGTTAATCATCCATTAATTTATCAAAACGGTGTCATTTAGATACATTTTTAAAAATTACAAATTAATATTTTTGGGACATTCGAACTTTCACACATGTAAACAAGTGTAAAATAAATATCAATATTAATAATAATAAATTTAAGTTTATAAAATAATGATTTTAAAAGTTAAATTTAAAACATAATAATTATAGATTTATTTGATAAAACTGAAACAATAAAAACTTGATAACATTTATTTGATCAAACTAAAACTTATATAAAGTTAATGTTCACACAATATAT…	101	17	4	0	8	2	2	0	2	0	0	0	0	0	1	0	0	1	0	3	1	0	1	0	0	5	0	0	0	0	0	0	0	0	0	0	0	2	0	0	0	0	0	0	0	0	0
BnaNPF2.10	BnaA07g09690D	AAACCTGTTTAATCTAGATATTGGTTCGGTTTTAAGTTTTTTTTTGGTTTTAATCTTCTAAAATATAACTATTATTTTAAATTAATATTCATTTTAGTTTATTCGGTTAAAATGTTTGATTTTTTTGGTTTTTTCGGTAAAAACGAAAAATTAATATTATTTGTTTATTTTCATGTTTATGAATTTTAGATAGTCGTCATGTCGAACTAATAGTTTCATATTATAGTTTCTAAACACATAATAGTTTAAGAAAAAGAAAAGAAAATTATTTCACTACAATTTGGTCAGCAGTGAAAGAAGCATTAAGAAAAAATATTTCAACTTTCAAAAAAATTAGATACTTCAGTTGTGGTGAATACATCATTAACCTCAATCTCTTAACTGGGGTTCTTAGCTTCG…	170	34	2	0	1	0	0	0	1	0	0	0	0	0	0	0	0	1	1	0	0	0	0	0	0	2	0	1	0	0	0	0	0	1	0	1	0	1	0	0	0	0	0	0	0	0	0
BnaNPF2.11	BnaC07g12690D	ACAGTTGTAAATTTGTAATTGACCAGCTTTTGGACAGTTGTTCAGTGTCTTTCTTCCATAGAAGTTGCTTTATTACCTTATGTTAGCTAATTGAACTCATTCCTCTGTTAATGAACTTGTTGAACAGTTGATGGCCAAGTTTTCAAGCTTGGTTACACCCTTGATCTCATTCTTCTTCAGACCTCTTCTCCCAATATAAACGAAACACCTTTGAATATGTCTTGCAGAAAGTGGAAAAGTTCAGACATGGGGGATGGGGTGAACGTAGGCTTCTTCACACCAACAAACCCACTGGAAGAAATTTCAGCAGCTATACAAATCAATTAAGCCTCGCGTTCCTGAAACAAATCAATTTTTAGATTTTAACTTATTAAAATAAATTAAACAAACTCATTAACT…	142	35	0	0	0	0	0	0	1	0	0	0	0	0	1	0	0	1	0	1	0	0	0	1	0	1	0	0	0	0	0	0	0	0	0	1	0	3	0	0	0	0	0	0	0	0	0
BnaNPF2.12	BnaA06g13070D	TTATTTTTGTGTGTTTCTCAGGGTCTTGGAGCATTGATCTATGCAGGAACAGGAATAGTTTCAGGAAGCGATTCATCCTCAGAGTGGAACGAGCTTGATCTTAAGATCTCTCAGGTGAGAAATTTTTGTTCTTTTAAGACATCAATGCAGTCTGTCTTTATGAAATCTGAACATATTGATATATATATGTGTGTTTCTGCAGTTCACTAAATCACTTGAACCAGCTTTGCAGCCTATCAACTAAAGAAATTCAAAGTGAGATTGTTTGGTAAATTAAGTTGCTATATTTAAATTGCTTTGTATCATTCATTGTGTGTTTGGTGCCAATCAATGTTGTAAACTAGAAGTAAATCCAATGATTCTGCATCAAGTTTAAATATTTTTGTTTAGCTATTTGTT…	79	28	0	0	0	2	2	1	2	0	0	0	0	0	1	0	1	0	0	1	0	0	0	0	0	2	0	1	0	0	0	0	0	0	0	0	0	1	0	0	0	0	0	0	0	0	0
BnaNPF2.13	BnaA08g22330D	ATCATTAAGGAAAAATATTCGCCACTAAGCAAGGTACTTAGTTAAAGAACCATATGTTCTTTCTTTCATGAACCTGATGATTTTGGTTTTGGGAATCAGGTTGTGCTTGCACGGAGCAGCAGAATCATTACAGATACAGACATTGATCCTATTGCTTGGCTAGCACGGTTGCAGGTGTCTATTCTCCCTCGCACATTCTTTACTCTTAAGTAACAACATTTAGGTATTAATATCTCTAATTATTAATATGACAGTGTGAAGGAAAAGATGCGTACCAGTTCTGTCTTCAGCCACCAGGTGCACCAGCATTCATAGGTAACACGGTAGGTTCTTTACTCTAGCTATTTCGTTATAGAGATTTGTTAGCACACTGTGGTTTTTAGAAATGATGTGAACTCG…	55	24	0	0	0	1	1	1	0	0	1	0	1	1	0	0	0	1	0	1	0	0	0	0	0	5	0	1	0	0	0	0	0	0	0	0	0	4	0	0	0	0	0	0	0	0	0
BnaNPF2.14	BnaC08g18440D	TCATATAGTGTATTCAAATTATATACCATTAAAAATATATCAAAAGTTGAATCATTTTAAAACAAATATAATCAGATTTATATGGATTTTTATCCGGTCAACCACTGTCCAATTGCGAGTTAGTAACAGATTTTATGATTTTTACGGATTTATCTGGTTTTTAAATATCGAATTTTAACTAAATCTGAACCATACTATATACGGGTCACCGAATTTACCGGTTCGACCGCGGATCTAGATCGAATACAAAAACATTGGTAAAAACTATTAAAACCCCTGCAAATATATATTTTTGATTTAGTCTAAAATATACCAAGTAAATCTTATGTCTCATCAATTCAAAAAATTTAATTCTTATAAAATACATAAGAAATATAAAATGATGTTGTGAGATAAGAA…	180	34	0	0	0	0	0	1	1	0	0	0	0	0	0	0	1	2	0	0	0	0	0	0	0	1	0	0	0	0	0	0	0	0	0	1	0	2	0	0	0	0	0	0	0	0	0
BnaNPF2.15	BnaA09g44430D	TACATTACATCAAATTATTTTTTGTTCTTTTTTGTTTTTAGCTTTCTATTGTCCAGGGCTGGTCCTGGGGCATACTAAGTGATACATTCGCAACAGACTTCCAAATTTTTTGAAAAAAATTACATACAAATAAACTTAAAAAAAATATTTTAAACCTCTAAATTTGTAAAAAAAAAAATATATATATAAACATGGCCACAAACTCCCAAAATTTCAGGACCGGTCCAGCTATTGTCCAGTTACCGACCCAATAATTGGTCAAGTCCCGACGCACCTACGTACGTTATGATCCCAAGCTGACGTATTTCTCCACCTCCACAAAAGAATAAGCTTCAAGACATATATAATATATATTTTTGTGCACAATATAATATTTTATTATTAATCGAACATAATCAA…	69	0	1	0	1	1	1	0	1	0	0	0	2	1	1	0	0	0	1	1	0	0	0	0	30	2	1	2	0	0	0	0	1	0	0	1	0	1	0	0	0	0	0	0	0	0	0
BnaNPF2.16	BnaC08g36990D	AGATACATTTGTAGAATCCAAAGCATGGAGACAAAGCCCCAAAATGTTAAGATACAACTCTAATTCCACCATTTTCGGTAATACATGTTCATAAGAATACGCAAATTAGTTTACCACACACAAATATACAACTTACCTATTGAGTGTTGAGGTAAGGAACAATAACATTTAAGCGTGCAAATGAGAAGTAAAGAGACGATCATTGCGATCAAAAATGATTTTTCTATAAAAATGCATGCATGATTAAAGTTGAAAAGATAGAATTATCTGAGAAAAAAAATAAAGCTGAAAAGAAAAAGTAACGTTAACTAGGAGATTCCCTTTTCATAATTTGACAAATTTCAAAGTAGAAAATAAATGTTGTCAGCTTTATTGAATTCAAGTAAAAACCAAACGACA…	120	32	1	0	0	2	2	1	0	1	0	0	0	0	1	0	0	0	5	0	0	0	0	0	0	5	0	2	0	0	0	0	0	0	0	1	0	4	0	0	0	0	0	0	0	0	0
BnaNPF2.17	BnaA01g20270D	TTTTGGGTCCATATCGGGTCCGGATCGGAATCCGGGTATTTAGGATCTGAAAAGGACATGACATACCCAATTCCATCAAATTTAGTTGATATTTATCATATATATCTAAAATTTTACAAAATAACTTAAATGAAACTATTAATAATTAAATAAAACATTTTTAAACTTTAAATTTTACATTTTAAAGCTTCATATTACTTAAAAATGTTACAAAATAATAACAAATATTGTTAACAAAAGATATTTCAACTAAATCATAAAATAATATATATGAAATAGAACACAAAAACATCATAGTTTTAGATATACATGTTTTAAGTCGGGTACAAATCGGTTTTATCGGGTCGGGTCTGTTCGGGTCGGTTCTTTTCGGGTCCGGGTCTATTCGGGTCGGTTCCT…	130	30	1	0	0	1	1	0	0	0	1	0	0	0	3	0	0	0	5	0	0	1	0	0	0	3	0	1	0	0	0	0	0	0	0	0	1	1	0	0	0	0	0	0	0	0	0
BnaNPF2.18	BnaC01g25280D	GGTTAGTTTTGGTAAATTTTCCTTGTAAAAATGCCTAAAATGTGTCATTTTATCTTTAAAATTGCATAGATTCTTAAAGAGTTATCTTTTCCTCTAAGTATATGCTTTTCATTTTAAAAATTGCAATGACTTTTAAAGGATTATTAACATTTTTAAAGATGTGTATTTTATCCTATAAATTGCACAAGTTTATAAAGAATTGTCTTTTCATTCGTTTCATATATATTTCATATACATGTAAAGAATCTTAAATTTGTCTAAAAATATTCAGGGTAAGTTGATTTCTTCGGTAATTTATTTATTTTATTTTATATTTATAAATCATTGTAATTATGGGTGATAATGTTCTTTAGTGATTAACCATTGCAACTATGATAACTCATTGCAATTACGGGTAAT…	90	39	0	0	0	1	1	0	0	0	0	0	0	0	1	0	0	0	1	0	0	1	1	0	0	3	0	1	0	0	0	0	0	1	0	0	1	2	0	0	0	0	0	1	0	0	0
BnaNPF2.19	BnaA06g16980D	ACGACTTCCAGGTAAGTCGTCTACAGCCATAAGTCGTCTGGACGAACAGATCTGAAAAAAAAAAACTCGATTTCATACCTTAAATTGGTGAGATAACTTCCTTAGCACACATAAGAATTCTCCAAGAACACAGAATCTCAAACGAAAGTGGCCCATCCAGAATCGTTAGCTTCTTTGATTTTATAAACCATAAAAAATGTAGAATCAAAATTTTGGGTTTTTTTAAGCTTAATGTGGAGAGAAAGTGAGAGAGATGTTGTGTTTAGTTCATAAGAATGGAGAAAAAAGAATGGTAAATCGATTTTGGGAGCATTAAGAGCTTCAAATTGGTTGTTCATGGTGGTTAGGGTATTGATGACAATGACAATCTTGTAATTACTTGAAGATGAGGAGGGTGAG…	166	34	3	0	0	0	0	0	0	0	1	0	0	0	1	0	0	2	1	2	2	0	0	1	0	2	1	1	0	0	0	0	0	0	0	0	0	0	0	0	0	0	1	1	0	0	0
BnaNPF2.2	BnaC06g30910D	AAAATACCAACATTTTATTTGATTACACTAAATTCCAACAAACACTATTTTATTTTAGCATGCATATATCATATATGTGTCCATTCTGTATTCAAACACGAAAGTATACATGTGTATCGTAGGTGGAATAGTGATGAATGATGGAGTAGCTCAAAATGTTTAAACGATGGCTGTATACAAGTAGTAGTGACACCATATTTTCTATTGTTAACTTTTACTATCTAATGATAGAAGGGTACATTTTTACCGTAGGAGGTAAGCAGTTACAACTTATTACCAATCAAAACCCATCTACAGTTCATGTATTATTTGATCAAAAAAAAAAATGTATTATTTGATCTTATCACCTAGTAACATAACTAAAAGAAAACATATAACAGAAAAGTATAAAGGTCAAGA…	115	32	0	0	4	0	0	0	1	0	0	0	2	3	0	0	0	3	1	2	2	0	1	0	0	5	0	1	0	0	0	0	0	0	0	0	0	2	0	0	0	0	0	0	0	0	0
BnaNPF2.20	BnaC03g75950D	ATGTCTATTTAAGAGAATTTCCCTAAAGTTATTGTTCAAATATATGTTAAATAATTTGATGATTAATATTATTTATAAATATATATTTAAATTACAAGAATACAATGACTATATTTTAATTTAATATTTTTTTCTTAAAAATAAACGTAGAAGACAATTTTATTTTGCTTATAAAAAAACTTAAAGACATATCTATCTGTTCTCTTAAAATAGAAGTGAATTTTATTTGACATAAATATTTTATTTTGGAAAATATATTATTAAAACTGAAGTATCTTTTCTAAATTAATCTTTTTCATCATAATTATTCAAACTTATGCCACTGACTTAATAATTATTAATTAATTAACTATAAATCATTTATTTTAAAAAATTATTTTCTATCCAAACTTACCATTA…	185	68	6	0	0	0	0	0	1	0	0	0	0	0	0	0	0	2	0	2	1	0	1	0	0	4	1	2	0	0	0	0	0	0	0	0	0	1	0	0	0	0	0	0	0	0	0
BnaNPF2.21	BnaA06g20740D	GATAGAAAAAAACTTAAAAAGTATATTTGAGAGAATTGCCTTACAAAATAAGAAAAATTAAATAATAACTAAATATATAATATAAAAAATGAAAAACTATATCAAACATCTATCTGAAAAATGTATAATTTTATGGTTTTTTCTAAAGAAATATGTATTCATACAAACATACAATTCATAATTTTGTTGTTGTTTAGAATACAACGTCTAAAAGATTAGCTATATAGTTAACATTTGAAAATCAAAATAGCTCTCCGCGTAGCGCGGATTAACTTCTTCAAAAGGTTAACTATATAGCTATTCTTTGGGACGTTGTATTCTGAACAACAACAAAATTATGAATTGTATGTTTGTATGAATACATATTTCTTTAGAAAAAACCATAAAATTATACATTTT…	127	29	4	0	1	0	0	0	0	1	0	0	1	1	1	0	0	7	0	0	0	0	0	0	0	1	0	1	0	0	0	0	0	0	0	0	0	2	0	0	0	0	0	0	0	0	0
BnaNPF2.22	BnaCnng63460D	GAAAGAAGAATGTGGTTAAGGGTAATATCGGATTATCAAAAAATCAACAGTACAAAAAAAGGGTGGTAGGGTACCTAGCTTTTTTTTTGTCATCTGTTAAAATATATTCATCATCAGAGAAGGTTACTACAAGATTTTCCCATCGTTACAGACTCATTTTCCAACCGAGCCTCTTTCTAGATCTCTACGGCATAACGCCAATAACTATATCCAAAAATTCAGTTTTGTTTCTCAAACCAAAAAACCACCAAAGAGATCAAACAGAGGGTAAAACTCTCTCACTGTCAAGCAATGTCCACAACCACCGAGGAGGACCTGTCGCCGCATAAGATTGAGTTCTAAGTTCCTTAGTCACGCTTTGTGCAATGAGAAAAGCCCCTCTGTTAGTTGGACGTTCTT…	18	11	2	0	1	3	3	0	1	1	1	0	0	0	4	0	2	0	0	1	0	0	0	0	0	1	0	2	0	0	1	0	0	0	0	0	0	2	0	1	0	0	0	3	0	0	0
BnaNPF2.23	BnaA02g33530D	TCTTCTTGCTGAAAAAAAAAATATATTTAGTATAAAGTAATAATAAAACTGCAAAAAATCGATCCAACGATACGACCATTTTTGTTTTAAATCTTAAACATTTTTTTTATTAGTTTACAAGGCGACCAAAGAAACAAAGTATCATGACTTGGTTGGATTAGTTATGTTTAGCCTTAAACTTGGGCATTCTAGAATTCAGTTGTACATATAAAAAATCTAATGTAAATTGGGGCTTTAAAATAAAATGCATTTCGACTTAGAAACACCATTTTCTAAACGTCATTTTCTCAAATCTTATTCGCATTATCTTTTAATTAGGTAACGATGGTGTCGCAGACATGATTAATTGATTTAGCTACTTAGAGACGCATTATCTTTTTTTTTTGGGGGAACACAAGA…	71	47	2	0	0	0	0	0	0	0	0	0	0	0	0	0	0	5	0	2	1	0	0	0	0	0	0	1	0	0	0	0	0	1	0	0	0	3	0	0	0	0	0	0	0	0	0
BnaNPF2.24	BnaA06g22160D	TTTGCTACACATATTTTGATTATTGAATAAATTCATCCTAAAAAGGAGTTTGATTTGTCTGCATATAGTTCAAAAAAATGAAGTGTAACCGGCTTGCCAAGGTAATATATAAAAAATTATGTATATACGTAACTACCTAGTTGACAAAAAATACTACCTAGTTGACTTAAAATGCTATACACGGATCTAGCTAGAGTAGAACGGGCCATTTTTCCCCTAGTTTTTTTTTTCTTGCTGAAACAACCTTCTCTAGTCAGAAGTATTATAAGGTAATTTCAAGCTAGGAAAAACTACAAAAATCTATCAAAGGACACAACCGACTTCAATTTAAAACTTTGACGTTTTATTTATTAGTTTAGCGTGCGACCAAAGAAGCAGTATTAAGGACTTGGTTGGATT…	57	29	0	0	3	3	3	1	0	0	0	0	0	0	0	0	0	0	0	1	2	0	0	0	0	4	0	0	0	0	0	0	0	0	0	0	0	3	0	0	1	0	0	0	0	0	1
BnaNPF2.25	BnaC03g51560D	AATTCTCATATAAGTAACTACCTAGTTGACAAAAAAAAACTACCTAGTTGACTTAAAATGCTATACACGGATCTAGCTAGAAATATTATAAGGTAATTTCAAGCTACGAAAAACTACAAAAATCTATCAAAGGACACAACCACTTCAATTTAAAACTTTGACGTTTTTATTAACTCTCTTTGTTTCTAAAAGATTCATATTTTAGGATTTTCACACTTATTAAGAAAATATATCAAATTTTAGTTACTAATACATTATTTTCCATAATCAACTATTTCCCACAAGTTTTCACCAATAGAATTTTAATAAAAACAATTATGTTTTTTGAAGTTTACAGTTTACATTTAATTTATGCATTGGAAATATAAAAAATGTATATTTTTGAAACAATTTTTTTTC…	45	27	1	0	2	3	3	1	0	0	0	0	0	0	0	0	1	4	1	1	3	0	0	0	0	4	0	0	0	0	1	0	0	1	0	0	0	3	0	0	1	0	0	0	0	0	1
BnaNPF2.26	BnaC02g42280D	TTGTTTATTAGTTTACAAGGCGACCAAAGAAACAAAGTATCATGACTTGGTCGGATTAGTTATGTTTAGCCTTAAACTTGGGCATTCTAGAATTCAGTTGTACATATAAAAAATCTAATGTTTAGCCTTAAACTTGGGCATTCTAGAATTCAGTTGTACATATAAAAAATCTAATGTATATTGGGGCTTTAAAATAAAATGCATTTCGACTTAGAAACACCATTCTCTAAACGTCATTTTCTCAAATCTTATTCGCATTATCTTTTAATTAGGTAACGATGGTGTCGCAGACATGATTAATTGATTTAGCTACTTTTTTTTTTGGGGAACACAAGAGACACAAATGCATAATCATACTCTATGGCTTCGTTTGTCTATAATTTCAGTTTTCTTTTATGA…	70	51	3	0	0	0	0	0	0	0	0	0	0	0	0	0	0	3	0	2	0	0	0	0	0	1	0	1	0	0	0	0	0	1	0	0	0	3	0	0	0	0	0	0	0	0	0
BnaNPF2.27	BnaC02g42260D	CTAGTTGAGGACACAACCAATTACGATAAACGATGAGAGACAATAGAATCTAAATGGCCTTACACGATATAATAATGTCACATTTAATCCCAATAATACAGTGACTTAATCCGGTTGTTTAGTGAAATGCTAACCTCCAAGATGTTTAGGGTTTACTGTGGTGACCAACAGAACGCGTGGAGAGCTTCCATAAGATTTGAATTTCTCGCAGAAGTCAGATGCGGCCTTGTCCCATAGATAAAGTTTCATCACCGGTCCACTGCATAAGATTTAAAGCATGTGTTAAGCATAACACACAAAAAAGCCGTATAATATTTAGAAAAACTTACTCATGTGTCTGAACATGAACACATAGATGTCGCCTCTCAGCTATGTCGACTTCGTCGAGGACCATATGCT…	26	18	2	0	1	0	0	1	1	0	0	0	0	0	1	0	0	4	1	3	1	0	0	0	0	2	0	0	0	0	0	0	0	0	0	0	1	4	0	0	0	0	0	0	0	0	0
BnaNPF2.28	BnaA09g06190D	CAACAGGGATATGAATAATTGTTGCGTACGTCACCAGAATTTTAAATGATCCAGCTCAATTATTTTCATAGAAATCGTCCACAAAATCATGTTGCCAAATGAAATTAATCTGACAATAGTTTTTTTGGTGAGTGAAACTTATAATAATGAAACAAATCAAGAAGGTGGCAAAGAAAAAAATGTAAAAAAAAAAACAATTCAACAAAAGAAAAAAACCTCATGGTACGTATATTTTTGATCAAACAGAACCTCATGTCTCGTGTAGTCGTGGTGTTAACTACGTAACTAATACTACTAATTAATTAAGAGTCTTTAAACGACTGAAGTTTTCAACGCTTATACGTATCTAACTCATGCCTCGTGGTGTTAACTACGTTTGTTTCTTACATGCATGCGTAT…	61	19	0	0	0	2	2	0	0	0	0	0	1	0	3	0	0	0	0	1	2	0	0	0	0	6	0	0	0	0	0	0	0	1	0	0	0	0	0	0	0	0	0	0	0	0	0
BnaNPF2.29	BnaC09g05810D	GCACCAATTCTTTTTGTTGTAGATCTGGTTCATGGAAAGCCATAAGCTTCGGATCTGGTTCTACTCTCTTTTCCATTCTCAGATCTAAGGCCAAGGTGAGGGCTTGTTGCAATCTCTATCTCCTTCTATTATTATCTCATCATGGTAGAAGTGTCTAGGTTGATCATTCATCCTTATTTGTTACTTTCTATAGATCTACTAATATAAATAACTATACATATGATATATATAAATATCTTGATGCTTGATGTGTGAAAAACATAGATCTATTGCTAAGGTTGTTAAAATATGGTTGAATGGTGTTTGAGGATTGAATGTGATGATTGTATTCATTGGGGTTATTATTATAAGAGGATGATATCTTCATAATTGGGAGATGTAAATGAGTAAGAGAAAGGC…	64	21	0	0	0	0	0	0	0	0	0	0	0	0	0	0	0	1	1	1	1	0	0	0	0	4	0	0	1	0	0	0	0	0	0	0	0	0	0	0	0	0	0	0	0	0	0
BnaNPF2.3	BnaA02g35730D	ATATATATATATATATATATGTAAGATAAATGAAATCCTATAAAGTGTCAATCCAATAACCAGAAAATAAAATATGAATTAAGCTTAACAACATCACTACTACAAATGAAAATATATATTTGTAAGTACATATATTTTCCTATAATTTTATCCATGTACTAGAAATGATAACAGTTGTGTTTCTCCCAAAAGGGTCAGAATTATATTCCCATATTTAACATGTTTTTTTCTTAATTATGGTTTACTCTACAAGAAAATATCATATCAAATATCTCTCCCTTTAACAAAATAAAATCGGTAAATGTGATCATATCAAATACAGAATAAAAAAAGCATGCTTTCTAGAAGTTGGAGTTATCTATCGACCTCCATATACATTTTTCGTTATTCGATTGTGAC…	64	36	1	0	2	1	1	0	0	0	0	0	1	0	0	0	0	0	0	3	2	0	0	1	0	4	0	2	0	0	0	0	0	0	0	0	0	0	0	0	0	0	0	1	0	0	0
BnaNPF2.30	BnaA09g06180D	CATTCGTAACGCAATAATATTATCAGTTACCGTGCTCTACAAACTTTCTTCTTACTAGTGTTAAAAAAAACTTTCTTCTTTTGGAAACTATCTATATTATTAAAAGAGAAGTACAAAATAGAAATACCCCTTAGTTTTACCACTTATTTACATTAAAATGCCATTGAGATATTTATTGAACCTATATTTAAGCATGCTTGTCTTTTCCTAATTTAAATAATAGATTTAAGCATTTAATGTCTTTCCAAAATTTAAATAATAGATTTCTTTTATCAAATCATAACCAAAATAAATTTTCTAATGTATTTCGTATTAACATAATCAATATTTTTAATATTTATAAGTAATAAATAAAAAAATAAAAAAATCACACATCATAATCAATTTATATAACATATA…	77	29	2	0	1	0	0	0	1	0	0	0	0	1	0	0	1	0	0	2	2	0	0	0	0	3	0	2	0	0	0	0	0	1	0	0	1	3	0	0	0	0	0	0	0	0	0
BnaNPF2.31	BnaA06g29150D	CATCCGAACTGGAGCTGTCAGACACTTCATTGTCCTCTTCAGAGCCAGACTCATCAGTGTTTTCTTCAGCAGAAGAGGATCCCTCCGGTTCCGAGTCAGTAGAGATTTTTGAATCTGAATCAGATCCTTGCACTCCAGCTGGGGTAACATTCCCTTCTGTTTCTACCGTTGGTTCTTCCCGAGGGGGCTCTTCTTGGGGGATTTTATCCAGACCAATATCAATGACAAGGTTGCCCTCTTCGACTGTCTCCGTTAAGATTGTTTCCTCAGCGGCCTTAGAAACCCTGGTCTTTGACTTCTTCTTCTTCTTCTTGACTTTTCCACCAGTGGGTGCCTCTGTGTTTTTCCCTTTCGGGCATTGTTCTTGCTTGTGTCCAGAAGATTGACAAGTCAGACAGG…	38	21	0	0	2	0	0	0	1	0	0	0	0	0	0	0	0	0	2	1	1	0	1	0	1	4	1	1	0	0	1	0	0	0	0	0	0	0	0	1	0	0	0	0	0	0	0
BnaNPF2.32	BnaAnng11510D	ATCTTGGAGGTCAAGTGTAACGATGCGGGACTTCGAATCTTGAAAGCCAAAGTTTCTGTTGGTATTGATGAGTGGCTGAGATCAGCTGATGGACATGAGGAATCTAATCTAACGGCTTGGGAAGACATGCCAGAAGATCCTAGTACTTGGTCGCCGTTTCGTCTGCAGGTCTAAAACATATTTTAAATATTTTATAGTATATTTTTTTCTGATATCAAATATTTTTGTTATGATTCGTTCATACATTATATATATATATATATATATAATTTTCTTTTTTCGGTTATGATTTTAACAGATAAATGAATTCGAAGGAGGAGGTGTGGCTATAGGTCTGAGCTGTCCACACATGCATGCAGACGCAACAACGTTAACAGTTCTCTTAAAGTCATGGACGGA…	68	32	3	1	13	0	0	0	0	0	0	0	0	1	0	0	0	0	0	0	0	0	0	0	2	2	1	2	0	0	0	0	0	0	0	0	0	1	0	0	1	0	0	1	0	0	0
BnaNPF2.33	BnaC02g39450D	AAAAACCCGGAAGGGATCTTGGAGGTCAAGTGTAACGATGCGGGACTTCGAATCTTGAAAGCCAAAGTTTCTGTTGGTATTGATGAGTGGCTGAGATCAGCTGATGGACATGAGGAATCTAATCTAACGGCTTGGGAAGACATGCCAGAAGATCCTAGTACTTGGTCGCCGTTTCGTCTGCAGGTCTAAAACATATTTTAAATATTTTATAGTATATTTTTATTTCTGTTATCAAAATATTTTGTTGACGATTTGTTCACAAATTATATATATTTTTTCCTTTTTTCGGTTATGATTTTGACAGATAAATGAATTCGAAGGAGGGGGTGTGGCGATAGGTCTGAGCTGTCCACACATGCATGCAGACGCAACAACGTTAACAGTTCTCTTAAAGTCATG…	58	30	2	1	13	0	0	0	0	0	0	0	0	1	0	0	0	0	0	1	0	0	0	0	3	1	1	2	0	0	0	0	0	0	0	0	0	1	0	0	1	0	0	0	0	0	0
BnaNPF2.34	BnaA01g26960D	CAAGCAACAGTCGTTACTCGGTCCAATTTCATGAATGATGAGTTATATCTTAATTTGGTCGATTTTCAAAGCGTTTTATCTGAAACTCTTNNNNNNNNNNNNNNNNNNNNNNNNNNNNNNNNNNNNNNNNNNNNNNNNNNNNNNNNNNNNNNNNACACATATTTTGTAACCTATGATGACACATATAGGATATATATATATAATAGTGATTAGGGGTTTTCGGATCTTTTTGGGATTTCGTGTTCAGTTCAGATCTTTTCGGATTTGGTTCGGATTTGGATAACCAATTTAAATAGGTTTGGTTTAAATACTTGGATAGAGAATTAATAATTATTTAAGTATTTTTGGAGTTTTGAGTATTTTTTAACTATTTAAGATATTTACATTTGATTATTTGTA…	165	33	0	0	0	0	0	0	0	0	0	0	0	2	0	0	0	1	0		0	0	0	0	0	2	0	0	0	0	0	0	0	0	0	0	1	2	0	0	0	1	0	0	0	0	0
BnaNPF2.35	BnaA02g13640D	TTGGTAATACGCATTAATTTACTCTTTTTTACAAGTTGCGTTGTACTTTGTTCCAAGAAAATTGCTAAACTGATCCTTTTTTTTGCAGGTGTGGGATTGAATGTGGACAACGATCAACCGACCACATGCTTAAATGCTGTACTAAAAGACATATCTCCTGCATCAGTTCTACTTAAAAGAGAAGAAATTATTGCTGCCTTCTTTCATAAATTCGAGAAATTTTTTAATCTATTCATTGACCAAGGTAATCCTCGAAACAGTTAATTTCATTATCAAGTCTTAAGCCCCATGTAGTCATTCTATGTCATTGCACTTCATTTTACAGGTTTTAAATCTCTCGAGGAGCTTTACTACAGGACATGGCTTCACAGGTAATTTGCATTTTCCTTTTGCTTGTCA…	57	29	0	0	0	0	0	0	1	0	0	0	1	0	2	0	0	0	1	1	1	0	0	0	1	2	0	2	0	0	0	0	0	0	0	0	1	0	0	0	0	0	0	0	1	1	0
BnaNPF2.36	BnaC02g17990D	CATTCTATGTCATTGCACTTCATTTTACAGGTTTTAAATCTCTCGAGGAGCTTTACTACAGGACATGGCTTCACAGGTAATTTGTATTTTCCTTTTGCTTGTCAATGAAAGGTCTGTGTTATCTGAATTTGAAAACTGATTTTTTGTTTTGGTGTATTCCATTTGTCACTTTCTGAACTAAATGGCTAAAGCTCTCGTCCGTTAGCACCTTTGCTTGGCTAAAAAACACCTTAAAATTTATTTCAATAGTCAATGTTGTATTTTCCCTGCAATAAACTAAAAAGCTCTTAAAGATAAGAACAAGACATATTACTTACCAATAATTGATGTTTTTGTTTTGTTGATACTTGATACATACACACACATAGTTTTATTCACTTGTGGCTGTATCCAAATTTC…	63	30	0	0	0	0	0	1	0	0	0	0	1	0	2	0	0	1	1	1	1	0	0	0	1	2	0	0	0	0	0	0	0	0	0	0	0	2	0	0	0	0	0	0	0	0	0
BnaNPF2.37	BnaA06g18420D	CAAAAAGTCTATCCATTGTCGAATTCAAACTATTGAGAAAGCAACAAAGAAATTGCATGCATCACGCAATGTGAAAACAGACGTCCAAGTGGTGCTTCAACTGATGACATTGTAAGTGTTGTTTAGTTTGTGTAATATATATTTTACTTACTTTGCAATAATGTTTTAAAATGATATTCAGCTTAAACAAGCCAAGTTAATGGTATTGGATGATCCAAAATACAAAGGAGGTTAGAAGTTCGATCATGTATGGAGCATTATAAAGAATTGTGAAAAGTTTAAAGATGGTGACACATGCACAAGAAAAGTATCAAACTCATGTGGTTTCGGAGATACAAATCCAGAATTGGAAAATGTTACATCTGATTATGCTACACAAGAATCTCCAAGTTTGTCTAT…	86	26	3	0	0	2	2	0	2	0	0	0	1	0	1	0	0	2	2	2	2	0	0	0	0	0	0	2	0	0	0	0	0	0	0	2	0	3	0	0	0	0	0	0	0	0	0
BnaNPF2.38	BnaA06g18430D	GGAGAGATCGGAGTTTTGATATTTTGTTTGTAAATTGGGATTGGTGAAGCTCTGTGTTGGATTCGGAGACGAACGAGCTAGTGGCGATGAAGAAGATAGCCAACGCCTTCGATAATCACATGGACGCCAAGCGTACACTTCGCGAGATCAAGCTTCTTCGTCATCTCGATCATGAAAACGTTTGTTATTTTTTCTTTAAAAAAATATCTGCAGAAATTAGATGAATAATTATATTAATACGGTTGTTTTTATTACAGATCATAGCTATAAGAGATGTGGTTCCTCCACCACTTAGAAGACAGTTCAGTGATGTTTATATCGCCACTGAGTTAATGGACACTGATCTTCATCAAATCATCAGATCCAACCAGGGCTTGTCTGAGGAACACTGTCAGGTAA…	33	20	1	0	0	1	1	1	2	0	0	0	0	0	0	0	0	1	0	2	1	0	0	1	1	2	0	4	0	0	0	0	0	0	0	0	0	0	0	0	0	0	0	0	0	0	0
BnaNPF2.39	BnaCnng15890D	AAATATTAAAACTAATATAAATTTAAAATAGTATTCGAATTTTGTTAATATATTTATATTATATTACTTTTCTCATCTAAACCGTAATACTTTTCTATAAAAAACTGTGATGCTTTCTTTTATTAAAACCACATTATTTTTTAAATAAAAAACCGTAGTAATTAATTTTTTAATCAAAATCGCATTTATCTCGTACACCGCATGAACCGTTGTTGCACAATACCATATTTTAACTCACCACTGTTTATATTACCAAAATCGCAGCTACCATTCGGGCCATAAGTAAACCAGTTAATTAAATATGATTATTTTTTCTTTCTAGCTATCTTAGCTAAATCATCAACTTTTGCAACTAATTATCTAGAAAAAAAAGTGAAATGAATAATTATGACTTCTTAC…	51	21	1	0	1	0	0	1	0	0	0	0	1	0	1	0	1	0	0	2	2	0	0	0	0	4	1	3	0	0	0	0	0	1	0	0	1	1	0	1	0	0	0	0	0	0	0
BnaNPF2.4	BnaCnng24110D	TTCATTTTTTCTTATTTTTTATTATATACTACTCTATTTTTTTCCTTTTAATTACTCTATACTTTTTCTCCTATTTACTCTATCTAAATTCCTCTTAGTTACTATGAGCTAACCAATTACACGCTAAGTGCGAAGAATAAGTTATTTATTAGGTTACTGTAGTTTACTCCACGTATCTATAGAGTAACAAAAAGTTGAAAAAATAAAGTAAATGTCTTGTTTTCTAGCGTAACTGAGAGGAAAAACTATTTAATATTTTCTCTACTGATTGGATGCAATTAGGTGGAACTCAGAGTAAAAAAGTTTTACTCCACTTTGTGTTACTCTATTAATACCATCCAATCATACTCTATATTGCACCGTAACAAATGTATGAAACATGAAAGGTTCGCAATACGT…	129	28	1	0	1	2	2	0	0	0	0	0	0	0	0	0	0	2	1	1	0	0	2	2	0	2	0	2	0	0	0	0	1	0	0	0	0	3	0	0	0	0	0	0	0	0	0
BnaNPF2.40	BnaC09g43150D	ATGTTGTTGCAGGCGGTGAAGAAGATTGGAATGGTGGGACTGTTTACCAGAGGGCTTCCTCTAAGAATTGTGATGATAGGGACATTGACTGGAGCACAATGGGGTTTATATGATGCTTTCAAAGTGTTTGTTGGCCTGTAAGATCTTCTCTCTCATTACTTCCTTTCTTCCTTCCCTCAATACCTTCTTCAAAAGTGAAGAGTGCAGAAACTCATTTATTTATGTTTTATCTGATTCAGGCCAACCACCGGTGGTGTTACTCCAGCCCCTGTCATCGCAGCAGCTGAAGCCTAAGACTAAATGATGATGATTGAAAAAAAAACTTAGGATTTTTGTTTGAAAGAATAAAGAGAAACGTATGGCAATGAGGAAGAGTAAAGCTCATCCTCTGGATTCCAA…	105	24	1	0	1	2	2	1	1	0	0	0	0	0	0	0	0	2	4	1	0	0	1	0	0	2	0	2	0	0	0	0	0	0	0	1	0	6	0	0	1	0	0	0	0	0	0
BnaNPF2.41	BnaC07g49410D	ATCATCAAGCTTCCTCCTCTTAGCGCTGCCATCAGTTTTAGAAGTGTAAAGATCACACCATTTCTGGTCATTGCGCAGTTCCTTCCATGCGTGTTCAAGGTTGAATTTCGTGTTGTTATTGTTGAAGAAGATTTCATGGGCTAGTTTGAGAACATCATTCTCATTTTGCCCACTACTTTTCTCTCTACTTGCAGCCTCATAAGCCCCACATAACTTGTTGACAAGGTCGTTGATCTTGTGCCAACGTTGCTTACAGTGGACCGCCTCTCTGTGATCACTGCCTGCGACCTTAGGACTAGCTGAAAAGTAGGCAGCAATCCTCTTCCAAAATGCCTCAGATTTTTGCTCATTACCCACAATAGGGTCCTTGCTTGTGTTGAGCCAGGAGCTGATGAGGAC…	29	30	0	1	0	2	2	0	1	0	0	0	0	0	1	0	0	2	1	0	1	0	0	0	0	2	2	2	0	0	0	0	1	1	0	0	0	4	0	0	0	0	0	0	0	0	0
BnaNPF2.42	BnaC07g49420D	ATTCTCAACCCTCACACAACCAACAAACCAAGTTTAATTAAAACCTTGTTCTCTGTAATGAGATAAACGAAAACAACAACAAAAACTAAAAAAGCTTCGTCTGATCATGTGAACCACAGAGCCTTAACCAGTTTTATTAAGACAAAATAAGTCAGAACTTAAGCATATCGATTCCACAAACAATCAATCCCACCATTGCTAATTAATACAAAACAGAGGAAATATTAAGCATATCAGATCCAGAAACAATCATTTCATCTATTCAACAGTCGAACAAAACTCTACTACTAATCTAACAGATTTCACCGTCCTCAATATTATGAAACAGTCATAAAAATCTTAAAATTAATTTTACAAAAGACAAGGGATGAGAGATAAACCAAAATCGAGACAGCAGTA…	49	19	1	0	2	0	0	0	2	0	1	0	0	0	1	0	1	2	0	2	0	0	0	0	0	2	0	2	0	0	0	0	0	0	0	0	0	1	0	0	1	0	0	1	0	0	0
BnaNPF2.43	BnaC03g55450D	GGAGTTTTGATATTTTTTTTTGTAAATTGGGATTGGTGAAGCTCTGTGTTGGATTCGGAGACGAACGAGCTTGTGGCGATGAAGAAGATAGCCAACGCCTTTGATAATCACATGGACGCCAAGCGTACACTTCGCGAGATCAAGCTTCTTCGTCATCTCGATCATGAAAACGTTTGTATATTTCTTGATTAATATCTTCTGAAATTAGATGAATAATTATATTAATACGGTTGTTTTTATTACAGATCATAGCTATAAGAGATGTGGTTCCTCCACCACTTAGAAGAGAGTTCAGTGATGTTTATATCGCCACTGAGTTAATGGACACTGATCTTCATCAAATCATCAGATCCAACCAGGGCTTGTCTGAGGAACACTGTCAGGTAATAAAACTACTCC…	31	24	1	0	0	1	1	0	2	0	0	0	0	0	0	0	0	0	0	2	1	0	0	1	0	2	0	3	0	0	0	0	0	0	0	0	0	1	0	0	0	0	0	0	0	0	0
BnaNPF2.5	BnaA07g28390D	ATTCATTTCTACCGAAACCCGTCTCTTAACTTAGCATAATATAAACAAAACCACATATAGTATCAATCCAATAATGAGAATATTTTTTTGAATTTAGCTTTGCAATATCACTAATATATATGACAGATTATATATTTTGTAGGTGCAAATATATTCCTACAACATACGGCAGTTATATCCATATAGAAGTGTTTAACAATAATGTTTCTTCCAACAGGTTTAGAATTGTATTCCCGCATTTAACATGCTCTGTTTATTAAATATGGTATACTTTACAAGAGAATATCATATCATATCATATCTCTCTCTCCAACTAAATAAAGTCGGTATATATGATCATATCAACTGCAAAATAGAAAAAGCGTGCTTTCTGGGAATTGGAGTTATCTATCGACCTCC…	64	21	4	0	2	2	2	0	0	0	1	0	1	0	0	1	2	2	2	2	1	0	0	0	0	6	0	0	0	0	0	0	0	0	0	0	0	0	1	0	0	0	0	1	0	0	0
BnaNPF2.6	BnaC06g30920D	AACACAACGATATACTCACTGCATTAGGTGGGATTTACTTTCAGGATGATGAGGTTGTGTTCTGCTAATTAATATATGGTTTGCGAGGGAGTCTTTCTCAACTTCACAATGAGTTGAGTATCATACGATTAATTTTGACTGTCATGATCTTCGCTTTTTCCACACATCTAGACGTATTCCTGGATGTTTGTTATTTTCATTGTATTACCACAGACTTTAAATTCTAAAACTGATCGTTTAGCATGTGACTTGTAGTGTTGGGATGGGTTCTTATGAGTTTGTAACTGTAAATTTTTCGGTCATTTATGTAATTTAAATTATTTTGTTAGTAAAACAATATTTTGATCCGCATGTGGATTTAAGTGCGCATAATTTTTTGACGTCTTGTATATCATTTTT…	75	16	1	0	2	1	1	0	0	0	0	0	2	0	0	0	0	1	1	0	0	0	0	0	0	4	2	0	0	0	0	0	0	0	0	0	0	3	0	0	1	0	0	0	0	0	0
BnaNPF2.7	BnaA07g24080D	TCTTAAGCTATTATAACTAATTTACAAGCCTTTAAAACTAATTTATAAATTATTCTACATTATTTATCAATTTTATAATCGAATTATAAGATTTTTAAATATTTTAAAAACTTTTACATGTGATATATAAGAGTTTTTTGTCATCAGCATAAACAGACTCGATTAAGACTCAGCTAACCAAAAAAAAGACTTTACGTCTATGCAGACGAAATAAGACAGTTGGATGCGAGCACCACGTGCAGGATGATCCGCTTACTAGTGATTATAAACTTTTGAAAACACTTATTCTTTATTTTTGAACTCTTACAGCTGATTTTGTAATATTTATAAGTGATTAAGTTTTATAAATAATTTTATATGCATTTATAATTTCTTATTAATATTTATAAATTCTGTAAC…	132	27	1	0	0	0	0	0	0	0	0	0	0	2	0	0	0	3	0	1	2	0	0	0	0	0	0	2	0	0	0	0	0	0	0	0	1	1	0	0	0	0	0	0	0	0	0
BnaNPF2.8	BnaC06g25140D	TTAAATAGAAAAGTCTATTTTTTCCTCAAATTAAGGTTTTTCTAAATTTAATTATCTTCTATCCTAAAACTAAATATTAAGAGGAGATTTTTAAAGATTTTTAAATTTATTTGAAATTTATTAATATTTGTGGTTAAAACAAATTTGTTTTAAATAAAAATGATTAATTAAAGTATTAAATTGGATAGTAAATTTGTTTGATTATTGTAAAAAGTAACAAAGTTTAATTAGGGTGTTTGATGTAATTTACCCCCGCAATCCAATCTATATCTTTTTTTTTTCTGTGGAACATTAATATAGAAGGTTAATTTTTTTTGGGAAAACTGTTTTTTTAGAGTAAAAAAATAGTAATTATGTCCCTTTAGACTAATCTATATTTTATGTCATATTTTCCTATAA…	102	19	0	0	1	0	0	0	1	1	1	0	0	0	2	0	0	1	0	2	0	0	0	0	0	1	0	1	0	0	0	0	0	0	0	0	0	0	0	0	0	0	0	0	0	0	0
BnaNPF2.9	BnaA07g09200D	NNNNNNNNNNNNNNNNNNNNNNNNNNNNNNNNNNNNNNNNNNNNNNNNNNNNNNNNNNNNNNNNNNNNNNNNNNNNNNNNNNNNNNNNNNNNNNNNNNNNNNNNNNNNNNNNNNNNNNNNNNNNNNNNNNNNNNNNNNNNNNNNNNNNNNNNNNNNNNNNNNNNNNNNNNNNNNNNNNNNNNNNNNNNNNNNNNNNNNNNNNNNNNNNNNNNNNNNNNNNNNNNNNNNNNNNNNNNNNNNNNNNNNNNNNNNNNNNNNNNNNNNNNNNNNNNNNNNNNNNNNNNNNNNNNNNNNNNNNNNNNNNNNNNNNNNNNNNNNNNNNNNNNNNNNNNNNNNNNNNNNNNNNNNNNNNNNNNNNNNNNNNNNNNNNNNNNNNNNNNNNNNNNNNNNNNNNNNNNN…	118	41	0	0	0	1	1	0	1	0	0	0	0	0	0	0	1	0	0	1	0	0	0	0	0	3	0	2	0	0	0	0	0	0	0	2	0		0	0	0	0	0	0	1	1	0
BnaNPF3.1	BnaC06g30180D	CTCTTGTATTGTATGATTGTATCACTTATTCTCTTGCTATCCATTTCTAGCGCATGCTAAAATACAACAACACAGACTACCACTCAAATTAAAACTATTAAAACGTCTTAATTTTATAAGAAATTAATCTATTCTTGATGTATCATAGAAGATGTTCAAAATAATGAAATGCAAAAAGAAACACATGAATTACAAATAAAGTTTATAAAGAAAAGTGTGATTACTAGGAAAATAAACAAAATTGTTTAGAATTTTAATCCACAGTCGATATATATAATTTTCAAAACTGGGAGGAGTTTGGGACGAGCTCTAATCTCTTCCTAGACCCAGCAATAGCATTAATCGTTACTAATATATGATGACATTGTAGACCAAAAAAAAAATATATATATATATATA…	90	35	1	0	0	1	1	0	0	0	0	0	1	0	2	0	1	0	0	3	1	0	0	0	0	2	0	1	0	0	0	0	0	0	0	0	0	3	0	0	0	0	0	0	1	1	0
BnaNPF3.2	BnaCnng27190D	TTTTTGTAACATATATAAACATAATATTATAGTTTTTTATCTTGAAAATCTTATTTTATTAAAAACACCATTTGGTTTTGTAATGGTACCATATTTAGCATGTGTATCTTTAATTTAATATCAAAATTTTTTTTTTAACAATATTTCATTTAAATTTTGAAAATTTGTTAATAGGTACAATGTATTATTATTTGACATTTTTTTAAGATGTGTTATTTTTTTTAGAAAAACTTTAAAATATTTTTGAATTCATGCATTAGTTGATATTAAAGTCCAAAACTATTGTACTATTTTACCAAGAATCATAATTATTTTTTAGATCATCCAAATATATATATATATATATATATTTAATTTTAAAGCCCAAAATAATTATATATATTGTTAAATTAATTTAAT…	70	22	2	0	1	1	1	0	1	0	0	0	0	0	0	0	1	3	0	2	0	0	0	0	0	3	0	3	0	0	0	0	0	1	0	0	0	2	0	0	0	0	0	0	0	0	0
BnaNPF3.3	BnaA07g24560D	ATAATTTGTTCACGATAAACTAAGCATGCAGGCCGAAAAACTTAAGAAGATGCTAAAAGCCTAAAAGTACACTAGTTCATACGGTCATGGAATCAAACAACAGTTCATAAGAGAATTGTTATATTGTGTAATGTTTTTATATATATTTCAGGTTTTTGTCCAATAACTTAAGCTGGGACTAAACTAGGGATAATTTGCCAACTAGCTATATATTGATTATGACAATTAATAAATAATATAGTCATGGTAAATTAAAAATAAAATAACTAACCATTCCCTGCTGTTAGACACAGTGTTCTAAAAGTTGGGCTATGTGATGTCTAGGCGACATATCAGACCTCAACAAAATGATTTTTTTTAATGATATCTTAAAAATTGATATAGGTGTTCTAGTATAAT…	145	30	1	0	0	2	2	0	0	0	0	0	0	2	2	0	0	1	0	1	0	0	0	0	0	4	1	0	0	0	0	0	1	0	0	2	0	2	0	0	0	0	0	1	0	0	0
BnaNPF3.4	BnaC06g25780D	ACTACTTGTAATTTTTATCCATAGTTGATACTTGTTCTCCACAATTACTAAAAGTAAAACAAAATTTTATAAACTTCCTCAAACTTTAGTCACTCCCACGTGATCAGTTGATCACCAACACATTGATCATGTTTTGTTCACGATAAACTAAGCACGTAGGCAGAAAAACTTAAGAAGATGCTAAAAGCCTAAAAGTACACTAGTTCATACGGTCATGGAATCAAACAACAGTTCATAAGAGAATTGTTATCTTGTGTATTGTTTTTATATATTTCAGGTTTTTGTCGAATAACTTAAGCTGGGACTAAACTAGGAATAATTTGCCAACTAGCCATATATATTGACTATGACAATTAATAAATAATATAGCCATGGTAAGTTGAAAATAAATAACAAACC…	123	27	1	0	0	1	1	0	0	0	0	0	0	1	1	0	0	1	0	2	0	0	0	0	0	3	2	0	0	1	0	0	1	0	0	1	0	3	0	0	0	0	0	0	0	0	0
BnaNPF3.5	BnaA07g27240D	GTAGTCTAACGTACTGTTGGTAGCTGCAGTTACCAAAGGTTAAACAAAATTTGCAAACTTCCTTTTTGGTCAATCTTCATTAATCAGTTGATCACCCACACCTCGAACATGTGTGGGGGAAAATGAAGAAGATGTTAAAAATATACTTACATAAATATATATCCTTAATCAGATATTTAAAGCATTGTTTATTAGTTAACTGGTATGTTTGTCGAGAAGAAGAAGGGCAATGACAAGACAAAGAAGAGGTGCTCTTTTGGAGAAATGACCAAATACTTGGAAGAAGTAACCGTACCTATTTTTATGGGAATATTTGGAAGGGGAACTAGCTATGTCGTTGCGGAGAAGATAAGGCCATCATTAACCCTAGTTTTTTAACTGGCAATTTTAGGTTCGGCT…	100	30	0	0	0	2	2	0	1	0	0	0	0	0		0	0	0	0	1	0	0	0	0	0	2	0	0	0	0	0	0	0	0	0	0	0	2	0	0	0	0	0	1	1	1	0
BnaNPF3.6	BnaAnng20970D	TCTAGCGTATGCTAAAATACGTCTTAATTTTATAAGAAAACACAGACTACCACTCAAATTAAAACTATTAAAACGTCTTACTTTTATAAGAAACTAATATTTTCTTGATGTATCATAGACGATGTTCAAAATAATGAAATGCAAAAAGCAACACATGAATTACAAATAAAGTTTATAAAGAAAAGTGTGATTACTACGAAAATAAACAAAATTGTTTAGAATTTTAATCATCAGCCGATATATATATTTTTCAAAACTGGGAGGAGTTTGGGACAAGCTCGAATCTCTTCCTAGACCCAGCATTAATCGTTACTAATATATGATGACATTGTAGACCAAAAAAAAAAATATATATATATATATATTTATGATGACATAGCGTAAAACATTTATTTTAGC…	113	35	1	0	0	1	1	0	0	0	0	0	1	0	2	0	1	0	0	3	1	0	0	0	0	2	0	1	0	0	0	0	0	0	0	0	0	3	0	0	0	0	0	1	1	1	0
BnaNPF3.7	BnaCnng63330D	TTCAGAACATCAAACCCAGAACCAATCGAATCAAACAAATAAAAGCAAACGAAAGTCTCAAATCCTTGCATGCAAATCAAAAGCTTGAAGATGATTGAACCCTAACAGAGAGGGCAGGATGAAACAAATCGATCTAAGATTTTGATCCGATTGAAACCTTTCTAAAAGAGAAGCGAGGTTGATTCAGAGAAACTAAAAAAAAAAAAAAAAAAACCAGACAAGACATTGCCGAAGACAAACCTGATATACTGAGTGAAAACCTCACCAGATTGATCAAGCATAGGAAATAACGCAATTCCCTCTCTCTGAAAAATAATAGAGGGAAGAAAGAGAGAGAGATCCATTGCTTTTCCCCTAATTACCTTTTATTTCATTTAGCTTATGACTTATTATCACCGG…	92	29	4	0	1	1	1	0	0	0	0	0	0	0	0	0	1	3	0	2	0	0	0	0	0	2	0	2	0	0	0	0	0	0	0	0	0	3	0	0	0	0	0	1	0	0	0
BnaNPF4.1	BnaA07g09220D	ATTTCATTTTAGTTTTGTAATTATTGAAAGATTAATATGAAAGTGAAACCATGTTTAAAGCAATTGTTTAGAGAAACTAACTGACGAGTCAGAAATTCAGGGACATCAATGTGGCACATTGGGCTTGATAACTTTGGTTACTTGAAAGAATTAATAAGTATACAGCCCATTGTGATTCTTTCGTTTTCGTATGAATGTATCTTTAAAAAGTTAATTATTGCATTTCACTGGATAGCACCAAAACCTTGTTATCTATTAGTGTATCATAAATCAATGAATATGCGTATATCTGCTGAACTGTAAACAAGGGAAAGAAAAATGGGATTTCTTACATTCATACTAGCTAGTTGTCTATTAAATTCTTAATAATTGCTGTTTTTTTTTCATAACTGCTGAATT…	100	34	0	0	0	1	1	0	1	0	0	0	1	1	1	0	0	3	0		2	0	0	0	1	3	0	3	0	0	0	0	0	1	0	0	0	1	0	0	0	0	0	1	0	0	0
BnaNPF4.10	BnaA07g14010D	AAAGAAATGAGCCCCACAACCAAAATTTTACTCTCATCGACGACTCCCACAAACTTATTTTTTTCACCAGTTCTCCACCTAAATTAAATAATCCAGTCTAGACTGTCTAGTTACACAAAACTAATAAAATCAGTATAATCACGTTTCGTAATCTTAATAGCATTTTAAAAACTGCGGTAACCTACCCATAACCATTAAACCTGATCATGACCTGTCAACGTTAAACCTTATTTCTCACGTTTTTGAATTATATCTCCCTCGTCTCCTTCCTTCGACTTAATAGAGAGACGACGTTACAGAGAGAGCGAGAGATGATTGGATAGAGAGAGACATTTGAACAGAGAGCTGATCCCTTAAGCGTATCTATCTAGCGACGATGGCCACTGAAATAGAGAGCTG…	146	41	1	0	1	0	0	2	1	0	0	0	0	0	0	0	4	0	0	0	0	0	0	0	0	7	0	0	0	0	0	0	0	0	0	1	0	1	0	0	0	0	0	0	0	0	0
BnaNPF4.11	BnaC04g15610D	TGATGAGATGTTTTCACCATAATCATTCTAACAAATAAATGATGACATGTACTATTAAAAATGATAACATGGATTCTCTATAATTATGATTTAGTTTAACAAAATTATGATGTAAAGTTCAGTTATAGAAATATGACACTTCTTAATAATATGCATCAACAAAAGGAACAATGTATATCTTTAGTTTAGATATATATATCTCCTGGACATTATTTGAAAAGTGATTTGCTTAGGCGTTTTCACCATAATCATTCTAACAAATAAATGATGACATGTACATTAAAAATGATAACATAGAATCAGTATACGCAGCAAAAGTAACAATGTCTATCTTTAGATATGTATATCTCTTATACATTATTTGAGAAGTGATTTGCTTAGGTGTTTTCATCACAATCA…	161	35	1	0	0	0	0	0	2	0	0	0	0	0	1	0	2	0	0	0	0	0	0	0	0	4	3	1	0	0	0	0	0	0	0	0	1	1	0	0	0	0	0	0	0	0	0
BnaNPF4.12	BnaA09g23640D	ATATATATATATACATATATATGTGTCTGTGTAAATTGAAGATTGCTTTTCCTATATATTTTCGAACTAATTTAAAATGTATTGCAATTAATAACTTATGTAATAAGTAATAGTTTATCATTTAAAAAATTAGCATGAATTGAAGAAAATTGATGTTGTTATTATTATTATTATTATTATTATTATTATTATTATTATTATTATTATTATTATTATTATTCATATTTATAGTTGTTTATGTTTTATTATTAAAATTTTATAATATTTATTAATAAATTATTTCTATTATACTAATTTTTTATATAATTAATTATGTGCCTCCGACAAATATTTTTTCTGGATCCGCCACTAGACTCCATTAGTTTATTTGTGCATGCTGCTTTAGGAATGCATGATATT…	78	33	3	0	0	3	3	0	0	0	1	0	0	0	1	0	0	1	0	1	1	0	0	0	1	2	0	1	0	0	1	0	0	3	0	1	0	2	0	0	0	0	0	0	0	0	0
BnaNPF4.13	BnaCnng18870D	CTGTACTCTAGGATGCAAATCCTGCCTAATGCCAAGTTCTTCCAGGTCTTTACGAGCCGCAAGACTATCCTTTGATTTCCCACAATGCAGCAACGTTGACACTAAACGGTGACAAAAAATGAAGTTAAACAATAAACGGTGACAATGAAACACCATTTAAGGAAATGAAATAAGCATCTTACCTCCCAGTAAGGTAGTTTGAAGAAGGTTGACCTCTTCTTCCATCTAGATAACTCATACTCATCTACTTGTACTTCTTCTTCTTCCTCTTCCTCTGATTCACTCGATAAACCCTCGCTGTCAGAGCCTAAATCAACAGAACAATGAATCTTTTTTCTCTTACTTGCAGATCGTTTGAAATTTCCGAAAGAGAAATGTCATGCCCGTTAAGTATTCTTC…	26	20	1	0	0	0	0	1	2	0	0	0	2	1	2	0	2	2	0	2	0	0	0	0	1	1	1	1	0	0	0	0	1	0	0	0	0		0	1	0	0	0	0	0	0	0
BnaNPF4.14	BnaA09g14450D	NNNNNNNNNNNNNNNNNNNNNNNNNNNNNNNNNNNNNNNNNNNNNNNNNNNNNNNNNNNNNNNNNNNNNNNNNNNNNNNNNNNNNNNNNNNNNNNNNNNNNNNNNNNNNNNNNNNNNNNNNNNNNNNNNNNNNNNNNNNNNNNNNNNNNNNNNNNNNNNNNNNNNNNNNNNNNNNNNNNNNNNNNNNNNNNNNNNNNNNNNNNNNNNNNNNNNNNNNNNNNNNNNNNNNNNNNNNNNNNNNNNNNNNNNNNNNNNNNNNNNNNNNNNNNNNNNNNNNNNNNNNNNNNNNNNNNNNNNNNNNNNNNNNNNNNNNNNNNNNNNNNNNNNNNNNNNNNNNNNNNNNNNNNNNNNNNNNNNNNNNNNNNNNNNNNNNNNNNNNNNNNNNNNNNNNNNNNNNNN…	69	23	3	0	2	1	1	0	2	0	0	0	0	0	1	0	0	1	0	0	0	0	0	0	0	0	1	0	0	0	0	0	0	0	0	1	0	1	0	0	0	0	0	0	0	0	0
BnaNPF4.15	BnaCnng47430D	TGTGGCATGGAGAAGTAACCTTTGATCGTGTCGGTTACGTCCGATGCAAGACATCCGTCAACCCCAAACCTGAAAAAAAATTTAAAGTATAAATTATTTATTAATGTTATAAAAGAATTTTAAAAGAATTAAAAATAATAATTAATGTAACATACCACAAAGTTCCGTCCGGTCGGTCGGGGTCTATGACTGGTAAACCTTCTTTGCCTGGCTGACCGAGAAGGTCCTCGACAGTGTACTGCGAGTAAGGAGCACTCGGAGGCACCACCAAATCGGGATGAATCTCGGCGGGCATCGGAGGAGCCATCGTCGGAGGAGGCACAGTAGGAGGCTTCGTCGGAGGAGGCACAATAGGAACCAATGGTGCACTAGAAGAAGGCGACCGAGAGACTCTCTGAG…	59	21	0	0	2	1	1	0	0	0	0	0	0	0	0	0	0	0	1	1	0	0	0	0	0	1	1	2	0	0	0	0	0	0	0	0	1	1	0	0	0	0	0	0	0	0	0
BnaNPF4.16	BnaC01g28290D	CTCTCTCTCTCTCNNNNNNNNNNNNNNNNNNNNNNNNNNNNNNNNNNNNNNNNNNNNNNNNNNNNNNNNNNNNNNNNNNNNNNNNNNNNNNNNNNNNNNNNNNNNNNNNNNNNNNNNNNNNNNNNNNNNNNNNNNNNNNNNNNNNNNNNNNNNNNNNNNNNNNNNNNNNNNNNNNNNNNNNNNNNNNNNNNNNNNNNNNNNNNNNNNNNNNNNNNNNNNNNNNNNNNNNNNNNNNNNNNNNNNNNNNNNNNNNNNNNNNNNNNNNNNNNNNNNNNNNNNNNNNNNNNNNNNNNNNNNNNNNNNNNNNNNNNNNNNNNNNNNNNNNNNNNNNNNNNNNNNNNNNNNNNNNNNNNNNNNNNNNNNNNNNNNNNNNNNNNNNNNNNNNNNNNNNNNNNNNNN…	0	2	0	0	0	0	0	0	0	0	0	0	0	0	0	0	0	0	0	0	0	0	0	0	0	0	0		0	0	0	0	0	0	0	0	0		0	0	0	0	0	0	0	0	0
BnaNPF4.17	BnaAnng24930D	GTTCTTCAACCGAGAACGATGGCAGAATTGATCAGACCTAGTCAAATCTATACCAACAGGTCTGCAATTCAACCTCCAGTAATAGAAGGTGTTGATATGAAAGCCAGATACTTTTCTCATGTGGCTCAGCACCCTTTTCATGATTTTCCTCAAGAAAACCCCTTCGACCATATTGAGACACTAGAAGATTATGTGTCTGGAATACATGAGAAGGAAGCAGCCACAGACTACATCATCTGGAAGGTGTTCAAGTATTCTCTCTCTAGGAAAGCAAAAATTTGGCTGAGGCACTTAACACCGGGGTCTCTCACTACCTGGAGTGATGTCAGGACGGCGTTTCTGACTGAATTCATCAACGAAGGAAGGGCTGATGAGATAAGGGATAAAATTTGGACATTC…	21	27	0	0	0	1	1	0	1	0	0	0	1	0	0	0	1	0	0	2	1	0	0	0	1	4	1	2	0	0	0	0	0	0	0	0	0	1	0	0	0	0	0	1	0	0	0
BnaNPF4.18	BnaCnng69820D	CGCTTCGACGGCTTCGACCAACTTGTCCCGGTTTCGAATCAACGAAATCGTTGAATCCGTAAGTTTTTTTTTTAAAGTTCAATTCATTTATTTCTTGATTTAAATTTGTAAATTTGGCTATTTTCTATTTCAGTCGGTTCCAAAGAAGAAGGGACGTTTGGTCGGTTTGGGTCGTCGCACCCGGTCGGTTCCTCCTTCTTCTGCACCACCGCCTTTTGTTGATCCAGAAGTACTTACGGCTCAGTTGAAGGACAAGGATGATCGCATATCTTTGTTGGAGACCCAGAAGGCGGCTCAACAGGTGGGCTATGAGGCACAGAGGAGGCTGAACCAGCAAATGATGGAGATGATGCAGAGGATGTACCCGAACGAGGTGTTCCCGGACGTGCCAGACCCGTA…	49	25	1	0	0	0	0	0	0	0	0	0	0	1	0	0	0	3	3	1	0	0	0	0	0	1	0	0	0	0	0	0	0	1	0	0	0	4	1	0	0	0	0	0	0	0	0
BnaNPF4.19	BnaA07g09230D	ATTTTTGATGATTGTCATGAATAAGTTTTGTTTCTTAACGTGTCTCTACGCACAGGTTCTTGTCGCAGCTTCTGTAATGGGCTGCTCGAGTAAATCTTCGAGTAATGCTGTTGAGAACTTCTCTATGACCCCATCTAATCACTTGGTAGGAGAAGATCAATCAGAAGGAGCAAAGAGGGATTCCCAGTCACTAACAAATAGCTTGAGATGTCTAAACCGAGCGGTAGAGGGGAAAACGGTCCATAGATTGCTAGAATGCACGGTCCAACAAGTGGAAGACGTCAAGATTGTGCTCAAAATGCTTCCTATATTCGGCTGCACCATAATGCTTAATTGCTGCTTAGCTCAGCTCTCTACTTTCTCTGTCCGCCAAGCTGCCTCGATGAACAGAAAGATTGG…	76	29	1	0	0	1	1	0	1	0	0	0	1	1	0	0	0	1	0	2	1	0	0	0	1	3	2	1	0	0	0	0	0	0	0	0	0	0	0	0	0	0	0	0	0	0	0
BnaNPF4.2	BnaC07g12650D	TCATTTAGATGTTAAAAAACCTACTATTCATAAATACCTAACAGTCCACATCTACGACTTTATTCCAAGTCAACATGCATACATACTTAATTTTTGCACCAGATGGCTTACCGTCATGAAATCATGGATTATCATCTTAAGCCCCTAAAGTCTAGTTAGGGAAAGAAAAGGGAGCAATATATATATATATTTTTTCTAAATCAGCGTAAAAATTTGCAATATATAAAAAGGCTTCAAGACCCTATAGTTCTTCATTCCTTCTTATATATCGCTCAAGTATACAAAACACGAAAATAAAGCATACTGTAATATCCTTCACCTCTTCTAACTTTTACTTATAAATCAAAGATCTCCTTTGTTTCTCCTCCTCAAAGTATGGGAGAGATCGAGAAAATGGTG…	52	17	1	0	2	3	3	0		0	0	0	1	0	1	0	0	1	0	1	0	0	0	0	0	4	0	1	0	0	0	0	1	0	0	1	0	0	0	0	0	0	0	0	0	0	0
BnaNPF4.20	BnaC03g44600D	ATATACTGAACCAAATTTATACACTGCGGTTTCTTAAAAATAACATCCATTCGGTTTATTCAGTACTACCAAATCCAAACTATTTTTTCTATTTTCGTTTGGTTCGGTTTTAAATGGTTATCTTTTAAATGGTTCGATTTTAACGGATTGAACACTCATAAACTATCGTTATTTTGTTAATATTTTACATTTTTGATTTTTTTCATCTTTTCAGTACCACATGATTTTTTTTCAGTCCAAATACAATATGTGTTAATTTTAAATACAAATTTCCTAATTTATTTATTAATATAGAAAATATTTTGATCCAAAATCTACATCACATAAACAAAACTGTAAAAAAAAAAGAACATAGTTTAATACATTGATTACCAATATGAATAATGAAATTTATAATTT…	50	43	2	0	1	1	1	0	2	0	0	0	1	1	0	0	0	2	0	0	0	0	0	0	0	1	2	1	0	0	0	0	0	0	0	0	0	2	0	0	0	0	0	0	0	0	0
BnaNPF4.3	BnaA07g28370D	NNNNNNNNNNNNNNNNNNNNNNNNNNNNNNNNNNNNNNNNNNNNNNNNNNNNNNNNNNNNNNNNNNNNNNNNNNNNNNNNNNNNNNNNNNNNNNNNNNNNNNNNNNNNNNNNNNNNNNNNNNNNNNNNNNNNNNNNNNNNNNTGAGCGATTGTTGCAAAACGCCAGCAACCGCTACCAACCGCAAAAGCTGCGTTTGCGGGTGGTAGCGGGAAAACCAGTCATACCCTTAGTAAAACCTGTTTACCGCAAAATTCAGAAACGCGAAAAAAAAAATCAAGAAGCAAAATAAATATTTGCATGGATAAGAAAACACGACACTTGTCTATGCGCAACTAGTTTCTTTAGTTGCATGAGATCACTTTATTGAAAGCCTCCCAAACAGTATTAGATTCTTCAAT…	57	30	2	0	2	2	2	0		0	0	0	0	0	0	0	2	1	0	1	1	0	0	0	0	3	0	2	0	0	0	0	0	0	0	0	1	4	0	0	2	0	0	0	0	0	0
BnaNPF4.4	BnaC06g30900D	GATCAATCACAGTGTTATACCCCAAAACTCAAACTATATGAAATCGTTAAAAATGATCGAGTGTATAAATGTTTTTAGAAAAAATTGTGTTCTATGCGCTACGAAATATTATGAGAACAATGTAATTTATGCATCATATTTTAAGGCTATATCTATTGTGTATGTTGCTTGATTATGTATAAATGTTCAATTAACAACAGCACTAAATTACTTATATAATAAAAATGCATTATTAAAGATAAAATTTAAAATTAGTCTTAAATATAAAGAGAAATGAACTAATGCATCCATTACCACTTAGTTTTATATTAGATATACATTTAATTTAATATGATATTAATATGATATTAAAACTCAGTCCACGTAATTTAATTTGATCTTATTCAGTGTAAAAGTGGT…	73	31	1	0	2	2	2	0		0	0	0	0	0	0	0	2	0	1	1	0	0	0	0	0	2	1	2	0	0	0	0	0	0	0	0	0	3	0	0	2	0	0	0	0	0	0
BnaNPF4.5	BnaA06g22240D	NNNNNNNNNNNNNNNNNNNNNNNNNNNNNNNNNNNNNNNNNNNNNNNNNNNNNNNNNNNNNNNNNNNNNNNNNNNNNNNNNNNNNNNNNNNNNNNNNNNNNNNNNNNNNNNNNNNNNNNNNNNNNNNNNNNNNNNNNNNNNNNNNNNNNNNNNNNNNNNNNNNNNNNNNNNNNNNNNNNNNNNNNNNNNNNNNNNNNNNNNNNNNNNNNNNNNNNNNNNNNNNNNNNNNNNNNNNNNNNNNNNNNNNNNNNNNNNNNNNNNNNNNNNNNNNNNNNNNNNNNNNNNNNNNNNNNNNNNNNNNNNNNNNNNNNNNNNNNNNNNNNNNNNNNNNNNNNNNNNNNNNNNNNNNNNNNNNNNNNNNNNNNNNNNNNNNNNNNNNNNNNNNNNNNNNNNNNNNNN…	8	3	2	0	0	0	0	1		0	0	0	0	0	0	0	0	2	0	1	0	0	0	0	0	0	0	0	0	0	0	0	0	0	0	0	1	0	0	0	0	0	0	0	0	0	0
BnaNPF4.6	BnaC03g51520D	TTTTTTTTTTTGACCCAAAAAGTATTTTCAACCGGATGATCGCCTTTAATATTTTGAATTTTACACCAAAACACAGATGGTCCAGTTGATAGATGTACATGTGTTAGTCAGTCTTTCACCCACTGAAAGAAAATGGAGTTGGTGGAAAGTTGAAATGTGAGAGCTAAACTCTATGAGTGTTTAGAGTGTTGTAGTAACATCTAGAGATTATAGAGTTGTATGGGTAAGAAGAAAGGGTGGGGGCCTTTCGTAAATTGCGGGACAAACTAGGCAACCACCCAAATTGGATGATTGTGGAAGATCAATGGTTATACTTATCATATTATCGTACCGATTGATAAAATTTTGATCCTGTCAAAAATTTATCATCCACAGAAAGCGTTTTATGAAGGGTGGTGG…	64	38	2	0	0	0	0	1	1	0	0	0	0	0	0	0	0	2	0	1	1	0	0	0	0	1	1	3	0	0	0	0	2	0	0	0	1	3	0	0	0	0	0	0	0	0	0
BnaNPF4.7	BnaA03g57770D	CCACAGCAGCACACTAGAAGACCAAGACTCTCCCGAAATCTGCGAACTCGAGTTTCTAGAAGATGGTCTCGAAGACAGATCACAAACACTCTACGACTCTGACTCCGACTTGTCTGAAAATTCCGCAACGGAACGTTCCAGTGAAGAAGCTGGTGAGAAAATCTTAAAAATGGCCTTGACCTTCTCCGACTATGATCCTTACCGAAACATATTGCTATCTCACGTTTCGAGAGCAGTGGAAGCATATTCCGTTTTCAGATCCAAGCGGAAACATGTTTTCAAAGACAAGGTAGCATCGTTTCTACGAGAGCTCGGACACAACGCCGCCGTTTGCGTTTCGAAATGGAACTCGTCATCTAAACTCACCGCCGGGAGTTACGACTTCATCGACGTGGTTTA…	59	31	2	0	2	3	3	1		0	0	0	1	0	1	0	0	1	0	1	1	0	0	0	1	4	2	1	0	0	0	0	0	0	0	0	1	0	0	0	1	0	0	4	0	0	0
BnaNPF4.8	BnaC03g44610D	CGAAGACAGATCACAAACACTCTACGACTCTGACTCCGACTTGTCTGAAAATTCCGCAACGGAACGTTCCGGTGAAGAAGCTAGTGAGAAGATCTTAAAGATGGCCTTGAGCTTCTCCGACTATGATCCTTATCGAAACATATTGCTATCTCATGTTCTGAAAGCAGTGGAAGCATATTCCAGTTTCAGATCCCGGCGGAAACATGTTTTCAAAGACAAGGTAGCATCGTTTCTACGAGAGCTCGGACACAACGCCGCCGTTTGCGTTTCGAAATGGAACTCATCATCTAAACTCACCGCCGGGAGTTACGACTTCATCGACGTCGTTCACAAACCCCCTGGTGATCGGACATCCGTTCGTTACTTTGTTGATCTAGACTTTGCTTCTGAGTTCGAGAT…	56	30	2	0	0	3	3	1		0	0	0	1	0	0	0	0	0	0	1	1	0	0	0	1	4	0	1	0	0	0	0	0	0	0	0	1	3	0	0	0	1	0	3	0	0	0
BnaNPF4.9	BnaA03g57790D	TTAGAAAATATATTTAAACAAAGTTGTTGGACCATTTTATTAGACTTAACTATGTTTTTTAGTCTTACATATATAAGTACTTTACATAATTTAAATGAACTCATTTATTATTCTTCCATAATCTATTACATAATTATTTTGACAATAAATCTCCATGAATATATGACAGATTATTCAAACATGTTTACACATGACATGATCATTATCACATATAGTTTTATTAATAGTATAAAATTTAGTTATCGTTTAATACTATCAATGATTTAGTTATATTTAATTTATAGATTGTAATGGAGAATCCTTTGGTATATAATACTTTTTTTTTCATTTTTACTTTAATTGGAAACTAAAAGTCTTAATGTCAACTATTCAATTATGAAATATTAATTTAATTAATTA…	94	36	4	0	0	1	1	1		0	1	0	0	1	3	0	1	2	1	0	1	0	0	0	0	4	0	6	0	0	0	0	0	0	0	0	0	1	0	0	0	0	0	1	0	0	0
BnaNPF5.1	BnaAnng11360D	CTCTTTAATGATGGTAATGGCCCAGCCTGGCTCTGATACCAATTCTAATCACTAGAAACACATGAATTATAAGAACAACGTTTCTTATTAGCTTTAGAAACTACTCAAAAGTAAAGCTCTCAATATGAACAAAATCACATCAAAACTCACGTACCAGTGAAGTCAAGGTTAAAAATCTCAAAGGCTGAAGACGAACCAGAGATAAATGCGAACTAGAAGGCCGGCATCCTTACCAGAGCTAACGTACGCAAGATGGCGGACGTGACCATAGTTATCATTGAAATGAGCTTTAGTCGCAAGACTCATCGCAACTTAAGTGAAGAGGTCAGAAGATGGTTCTACAAGAATTGGCCAATTCTAAGAAGAGGTGGTACGGAAGCGAGGAGAGCATCCAGTCTA…	82	43	2	0	0	2	2	0		0	0	0	0	0	0	0	0	3	0	0	1	0	0	0	0	6	0	1	0	0	0	0	0	0	0	0	1	0	0	0	0	0	0	0	0	0	0
BnaNPF5.2	BnaA02g24240D	TCATGTAATTTGCTATTTTCTCAAGAATATAAGAAATCTTTAATATAAGTGTAATTAACTTTGATATATTCTTCTAAAATAATATTTCTTTATATTTCAAATAAAAAAAATGTTATTTATTTCCCTAAATATAGAGGACAGAGTAGAGGTCTATATTTTATAGAAAGAAATAAAGATAGATTAATTAGAGTACTCTCAATCTAATAACGTCACTTACCTAGATATTTGAATCATTACATATATTTTGCTTATATTTGTTTATACCGTTTCCTTAATTATTTGGTGAATCCTCTTGTTTGGGTGTCTTGTTCTTCTGATCTAGATTATACTATGTGTCTGTAATATAGCCTTTGGTTTAAAAGGCTATGTTTCTTTCTCAAGAGAATTATGTTGATTCTG…	137	32	2	0	0	1	1	0		0	0	0	0	2	1	0	0	1	0	0	2	0	0	0	0	2	1	0	0	2	0	0	0	1	0	0	0	0	0	0	0	0	0	0	0	0	0
BnaNPF5.3	BnaC02g47290D	TTGAGAGATAGATACAGCTTTAAGATCATAGGTGAGAAAGAACACTCCATAACACTCTTTCTTTCTTGAATAGCAACATACGCTTGACAACAATAAAGAAAAACAATAACAAATCTGGGAAATTGTAAACGTTGTGGGCAAAACTTAACTTGAAAAAATCTTGATACCTCAACAATGCACTAATTTAATCCAAAAGTTTCATCGGCTTGCCAACACCACTCTTTTTGCAAGTACCTTCTGTCAATAATTATATATGAATATCAGTCTATCGGAAGCTGCTATCAACAACCTCCTTGGATTTGCCATCAGAAACTTAAGGAAACCAGAAACTTAAGGAAACCAAATCATATTTGACCTTACCAATCCAGAAAACAGTTAACATGTGAAAGAACATGTCCT…	86	28	1	0	2	0	0	0	0	0	0	0	0	0	1	0	0	1	0	0	2	0	0	0	0	3	1	0	0	0	0	0	0	1	0	1	0	2	0	0	0	0	0	0	0	0	0
BnaNPF5.4	BnaAnng30000D	ATCCTAGCTCTACGAACATTACAATAAAGCGATACATCATAAAAAATAGATGTAGAGATTGTAAAAAAAATAGATGTAGAGCAACCTCTAAGATAAAATGACAGTGAATTCAGAGTAAAACTCGAATGCGTCAAAATAAAATTTATGGCGAAGCCGGAAAGTTAGAACTTAATCACTTTGGAATGTGACGTTAATAGCTGCCAATCCACACCTTGGGATATTGTTGACACGAGACCCTAAATTATTACATTTCTACCATATTTTTGAAACCTTTATATAAAATATGTTTACAATTTTCAGAACATTAAAGCAGAACATATTAAAAAAAAACTATTTTGTTTGGCAACAACCAATACTCTTTCACTTATTTGATAAGAAAATATCTTAAAGTATCATTAC…	78	39	1	0	0	0	0	0	0	0	0	0	0	0	2	0	2	1	0	2	0	0	0	0	0	0	0	1	0	0	0	0	0	0	0	0	0	2	0	0	0	0	0	0	0	0	0
BnaNPF5.5	BnaCnng62140D	GAATTTGATAGCTCGGCCAGAAAACATGCAAGGGTCACAGGCCCTGCTAATCCAGAGGTCTAGTTTTGCTAAAGCCCTACTTCCCCTCTACTGCATGCTTCTGTTCTTCCTGCCTATGCTACTTTGTCTGTCCCTATTTCTGCCCTTTTACTTCTTCGTCAAGGGATAAATTTTCACTCCAGGTCTTCCATAAACTGTTAAGTTTTCAAAGATTCTAGTGGAAGAAGAACAAACGAAAAAACCAGCCGAACCTAAACTGATCTTTAACATGTATTGTAGTGGGAATATTACACTTTCTCACTTTACCAGTATTCGGTTAATTTGTAGGTATGCCAGTGAATCAAGCTCTTGTCCGTTCTCATCTAACAACTAGATTCTCAACATTCCACAACTAAAATT…	19	28	0	0	0	0	0	0	0	0	0	0	0	1	0	0	1	4	1	0	1	0	0	0	0	2	0	2	0	0	0	0	0	0	0	0	0	1	0	0	0	0	0	0	0	0	0
BnaNPF5.10	BnaC04g47170D	GAAGAGTTTATGTTCTGTTTTACAAACCTAAATTATGTAAATCTCATAAACATTTTTGCTAAAAAAAAATTATTACAATATATAGATATTCTTCACAAGATTTACAACCCATATAAGATAGTGGTACCATTGAGGAAAAGAAAGAGAATAAAGTTATCGCATCCAAAAAATCACATGGTTTCATGATTTGGATTGTATAGTGTGCAGTCTTTTACGGTAAAGTCAAATTTTAAAATGGTTAGAACCATTTTTGAAATCTTTCCTTCTTTAGCTATGTTTATTACGTGTTGTTCTCAGCATCTCTTGCTCCATAATATCTGAGCTCATCAAATAACCAAACCATATTAGTCATTTTGCAAACAATTTTGGGATTATTTGAACATATTTATCACCTATTAA…	64	27	1	0	4	1	1	0	0	0	1	0	1	0	0	0	0	4	1	1	0	0	0	0	0	4	0	1	0	0	0	0	0	3	0	0	0	1	0	0	0	0	0	0	0	0	0
BnaNPF5.11	BnaC04g01330D	CCAAAAATGTATTTATATTCCTTGCGATAAAACTCAAAACAGCATCGGTGAGAGGTTTGTCCAAAGGAACCTGCGAGAGCTCAAGTACGTCAAGTGCATTGGAAGAACTGAGAGACGATATAAGTTCGTTTCTGCACAAGTCCCTTAAATGAGGAATCTCGTATCTTTGCGCTGCTAGATAAAGCGACCGAACATGTTTCTTTAGTTTTGAAGAAGAAACTAATCCGTGATCGTTGTACATGAACTCAACTAGAGTCTCTAACTCTTCGTGTCTCATCTCTGAGAAAATTAACGTTTGGTCGGATGAAGCTTTCGTCGCTTTTGATTCCAGCATCTTCTTGAATACCTCAGATCTTGCCGCCTATAATCATTGATAAAAGCATGTCAACGTACAAAATA…	71	31	4	0	0	3	3	0	1	0	1	0	0	1	0	0	1	3	0	4	0	0	0	0	0	3	0	1	0	0	0	0	0	1	0	0	0	0	0	0	0	0	0	0	0	0	0
BnaNPF5.12	BnaCnng07650D	AGCGGATGAAGATTTCACCTCGAGACCAAGAGGTGGACTAAAGAGAAAGCATGTTACAGCAGAGATGCTTGTAAGGAAGAGGGTCATGCCTCCCCAGTTTGATTCAGAAGAACAAGAGACTTGTTAGTTGTTACAAGTATGAGGCACTAGGCAGATGGTTTCATTATGTGTAGAGTCTGTTTGTTTTTGTTAGTGTAGAAGAAAATATATAACGGCAATAGTAATAGTAAAAATGTAATATTTTCTAAACCCAACCTTGAAGAGCTTGTTTAAATTTTACTCCGGAAGGCATTGCTACTACTACATACAAAATGTGGCCATGTCTCATTATAATAGGTGGTACGATTCCTTGCTATCGATTCTAATCTCTATTGCTTAGAGATGAAAACAGGGAGAGGG…	62	30	2	0	0	2	2	0		0	0	0	0	1	1	0	2	3	1	1	2	0	0	0	0	1	0		0	0	0	0	0	0	0	0	0	0	0	0	0	0	0	1	0	0	0
BnaNPF5.13	BnaA02g15780D	TTTTATAATTTATCTTGATGATGTAAAAATATTATAAAACCATATTGACTCAACTAATAAGAAAAATTCAATAAATCTCAAACAATTTTTTTAACTTATGTTAAATTTTTATCTAATATATTGAAAACATAACTTATTTTGTAAATTTTTTTAAATCTATACTATTATTTGATAAGTGAATTTGTTTAGTTGTCGTCTTCTCCATAATTTTAGAGAATTTTGCTTATTTATCATGTTCAGTAATTTTTAGCTGAGTCATTAGTTCATTAATTTGGATAATATTATTATTTTAAATTAAGTATTAGTAACTGTTATGATATAATCTATACAATAAATCAAGATTATATATATTTTTGAGTATTTTTTTAATATTAAAGTTAAATAATAGTATAATATAAT…	145	29	2	0	0	2	2	1	1	0	0	0	0	1	0	0	1	4	0	1	0	0	0	0	0	2	0	1	0	0	0	0	0	1	1	1	0	1	0	0	0	0	0	0	0	0	0
BnaNPF5.14	BnaCnng48110D	AAAGACGAAGCATATTCTGCCCAAGATCTTTATCACCCACGGATTGCAGAAAATTGGAGAGGTTCAGCAATGTCCAAATCAGGGGGAGTAATGTGTGTTGTACTCTTTTTCTTCACCTTGGTTTTATCCCAATTGGGTTTTCCTGGTAAGGTTTTAATGAGGCAACATTAAAGCACATTACAAGTTCTAAATGGTTATGGCATCCAAGGGGGAGTGTTATGAACCAGATTGTGCATGGCTCATAACTAGGACTGGGCAAATAAACCGAACCCGAATATCCGAACCGAACCCGATCCGATAAAAGGGAATTCGAACCGATCCAAACCCGACGTAAATACCGATTGGATCTTGTTTTATGATATTTTGGGTTATGGGTATTATCCGAACTGAACCCGAACC…	116	37	2	0	1	3	3	1	1	0	0	0	0	0	0	0	1	2	2	4	0	0	0	0	0	2	0	1	0	0	0	0	0	1	1	0	0	3	0	0	0	0	0	0	0	0	0
BnaNPF5.15	BnaA07g10390D	CGAACTTCTGAGATGAATATGGCAAATAAAATTTCCAAGAAAAAACATGAATTAGTTTTGGTTTGACTTTTTGTTTTGAGTATATTTGAAAAAGCTCAAAAATAAAAGTTAGTGTGTGCACATGCCCCACTTTGGTATTACGCTGCGCGCGTCCGCCCTTGTTGCTTCGACTGATTGGTTTCACAGTTCCAAGTGGTCCATTGGTTTAGGATATTTCCAAGATATTCCATATATATAACCATCTTCAAGTATGTATTTGTCCAAATTGTGTATAATAGTGCCAACAAGTATTATCTTCCTTGAAAGGGCTGAAGAATGGACCGACAGAATTGATGATTTCGTGGTTGGACGACCAACTAAACTGATGATCTGATTTAAAAATTCAATCATACTATTCCG…	99	30	1	0	1	1	1	0	0	0	0	0	1	1	0	0	0	3		3	0	0	0	0	0	1	0	4	0	0	0	0	1	0	0	0	0	2	0	0	0	0	0	1	0	0	0
BnaNPF5.16	BnaC07g13630D	TGTTTTGTAAATTACATTGAAAGTATAATATATTATTTTATAATATAGATCTTTGATAATATTTTTTTTATCTACACATATTATTATATTTAGAATTTTATAATTTGATGTAATTTGATGTAATTGTAATATTCATATTTGGGAGTTATGATTTCAAATTAATTAAGCTCGATTGTAAGAAAGATATATTGGACAACACGGTTTCCATATATTCCCATCTTGTGATGTACCAATTAACTTAACCGATTTCGTAGAGATTTATAGAATAATGAAAGTGGATAACACATTTTATAGATTATTAATGAAACCCATCTTTAATGAAGCCCATCTTGTGATGTACTCAATTAACCGATTTTGAGGCTATCATCTCGTGATTTAATAACGGTTTAATTTAAAAAA…	94	19	0	0	1	0	0	0	0	0	0	0	0	0	1	0	0	1	2	2	0	0	0	0	0	0	0	3	0	0	0	0	1	0	0	0	0	2	0	0	0	0	1	1	0	0	0
BnaNPF5.17	BnaA09g30560D	TCCAAGTGGTCCACTGGTTCTAGGACATTCAAATATTCCAAAACCATCTTCAATTATGTGTTTGTCCTTTTTTTTTTTGAACGAACAATTGTGTTTGTCCAAATTGTGTATATAATGCCAACAAGTCTTATATATTCTACTTGAACAAGTTGCGGAATGGGCCGAAAGGAATTGATGATTTCGAGATTGGAGGTCGACCAACTAATATGATGAACATGTTTGCTCCATTCCCTAATTAGTAGTATATATATACTTGAAAGCGCAAAGTGATTTAGACTCCATAAGAAGTGGCAGAAAAATGCTGCACCATGAACCTTCGCTTTATAAATGGATTAAATCCATGTGTTAGTAGAAATGGGGCCAAGTGTCAGCCCATTTAATTTCCAAGATCAGAATCGG…	68	35	2	0	0	2	2	0	1	0	0	0	1	1	0	0	0	0	0	4	0	0	0	0	0	4	0	1	0	0	0	0	0	1	0	1	0	3	0	0	0	0	0	0	0	0	1
BnaNPF5.18	BnaC05g17830D	AATATTCACCGCAGAATTATTATTAAGAGCTTACTTTAACAACTCTGTAAGAGTTTCTCAAAGTTTCAAATGAGAACTAACAAAAAATAAACATAATACAGCGCAGGAGATCAACAAAAATTAACAACTAAGAAGAAAAAATGACATTAAGCTAATTCCTTACATTTATTGTGTTAGTTATGCTACTCATTTTTCAGTTTTTGTCTAATTATCGAAAAATATGTGGTATAAAATAAGATGATGAACAAGGTTACTCCAAGTTTATTGGTAAAAATAAAGAAAAAGTTGTGAAAATTATTTAACCAATAAATACTTATCAAAATACAAACTCAAACAAAACAATTCACCTAATAGTAAAGAGTTTTTTTTTTAAAATACTATATTTATGATTTTTAATTG…	127	26	2	0	0	0	0	0	0	0	0	0	0	0	3	0	0	1	0	2	0	0	0	0	0	5	0	3	0	0	0	0	0	0	0	1	0	1	0	0	1	0	0	0	0	0	0
BnaNPF5.19	BnaA08g20790D	TGTTCTCTTGATGACTATCACATTAAAAATCGAAAATCGTTACAAGATACATTGATAAGTGTGGAATATTGTCTGTTATATTATATCTTACAAAAATTACGACTTTACACAATATATTTCAGCCAAAAAGGGATAAAACTTTACACAACACATGAAAGACAAAGTAACAGTCAAAATCCAACTCCGTGTTTGGCGCAATAACACGGCCGATAAGGTTGTATCTTTGAAAACGAATAACAATCAAATGAGCATTTTAAACAAGAAGATTCAAATATGAAAATTAATCTGTCATCGAGACAACTTGGCTGATCTTGACACACACAAAAAAAATCCAAAAGGAAAACTAGTAGAAGCAACAATAAAGCCCAAAATCTAACCAATTCGACATAGATATTTTTT…	102	27	2	0	4	1	1	0	0	0	0	0	0	0	1	0	1	4	0	3	0	0	0	0	0	2	0	0	0	0	0	0	0	0	0	1	1	5	0	0	0	0	0	0	0	0	0
BnaNPF5.20	BnaC08g06020D	ATTCTGTAAAAAAAAACGTTATAAATTTTGACTAGCAAAACACATATTCACTGTATTCTCAATTTACTGCTCACGAAACTTTTGTGAATGGACAGATAAAATTATTAGAGAATGATTATCGGGTGAAACCCAAAAACTAATTTTTTTTTATCTGATTAAAGAAAAAAAATTAAAACGGAACCAATCGCGGGCTGCCACGTGTCGTGGAATCCGCAAAATAGTGTAAGAAACTGGCCAATAGTGATTCGTAATTGGTGACGTTAGTGACCGTTTTTTAAAGAAAACATGAGATCCACATACTGATTTCATGCATAAATCCATTTTGGATTCCGCGATAATCATGCTCTTAAGCATTCGTATCCGGAGTTTGCAAGTAAAATCTAAAAAAAAGAAGAAAAT…	38	23	1	0	2	0	0	1	1	0	0	0	0	0	0	0	1	1	0	0	0	0	1	0	0	4	0	1	0	0	0	0	0	0	0	0	0	2	0	0	0	0	0	0	0	0	0
BnaNPF5.21	BnaA08g19500D	ATTAGACTGGATGGTCTAATCGATCAAATACAAATAATTTGTCAGGACGTTTTATAACAAATCTCTGACTTTATTTAATCTGCTTCCAATTGATAGGCTTCATCCATTAACTTCGAATCTCAACCAAGAAGTAGAAATTTTTCGACTTATTTCAACATGAAGAAGATGATTACTCTTCGATGGAGGAGATCTAGCACTCGCAGACAACAAGAGAACAAATCAAAGTTTTGGATAAAAAATTAAACTTGTATGGGGAGAAAGAGATTCAAACAAATCAGAGATAGATAATGAAAATATGACGAAAAGTTATGATTAGCTTGAAGATACACAACAAAACAAAAAGATCGCCTAGCAAAGAAAATTTCTGAGAAAATGGAACCAAAATCGCATGCATGAATA…	83	33	1	0	2	0	0	1	1	0	1	0	1	0	2	0	0	1	0	1	2	0	0	0	0	2	0	1	0	0	0	0	0	0	0	0	1	1	0	0	1	0	0	0	0	0	0
BnaNPF5.22	BnaCnng04550D	NNNNNNNNNNNNNNNNNNNNNNNNNNNNNNNNNNNNNNNNNNNNNNNNNNNNNNNNNNNNNNNNNNNNNNNNNNNNNNNNNNNNNNNNNNNNNNNNNNNNNNNNNNNNNNNNNNNNNNNNNNNNNNNNNNNNNNNNNNNNNNNNNNNNNNNNNNNNNNNNNNNNNNNNNNNNNNNNNNNNNNNNNNNNNNNNNNNNNNNNNNNNNNNNNNNNNNNNNNNNNNNNNNNNNNNNNNNNNNNNNNNNNNNNNNNNNNNNNNNNNNNNNNNNNNNNNNNNNNNNNNNNNNNNNNNNNNNNNNNNNNNNNNNNNNNNNNNNNNNNNNNNNNNNNNNNNNNNNNNNNNNNNNNNNNNNNNNNNNNNNNNNNNNNNNNNNNNNNNNNNNNNNNNNNNNNNNNNNNN…	52	19	0	0	0	1	1	0	0	0	1	0	0	2	0	0	0	0	0	1	0	0	0	0	0	1	0	0	0	0	0	0	0	0	0	0	0	0	0	0	0	0	0	0	0	0	0
BnaNPF5.23	BnaCnng04540D	ATAATCTTCAATGTAATATATACACGTTAGAGACCTATGTTAGATAGCATAGCTGAAAGCTGAATAATCCCACAAAGAATATAACAGATAGATCATAGAATATATGAAAACAATATTGAGTTTGTTCAAGGACAGTTGTTTTTGAGGTTTTGGTGTATATAAAAGCTTTGAAGCTATGTTATCAATGACCAATATATATATATATATATATTAATGATGACAAGTTTTTTCGGTATAATAAAGAAACACTATATTCTCGAGCTTTCCCTATTATTATGGTTATGGTTTTAACGCTAAGCTCTGTTATGGTTTAACGCTTTCATTCGGTACAATAAAAATCGTTTTCAAAATCAGAGCTTTCCCTATTATTATGGTTAACACTTTTAAACCAAAATTCAA…	99	27	1	0	0	4	4	0	0	0	0	0	0	1	3	0	1	1	0	0	0	0	0	0	0	4	1	0	0	0	0	1	0	0	0	0	0	2	0	0	0	0	0	0	0	0	0
BnaNPF5.24	BnaA08g19510D	TTTTGTTCTTAAATATTTGATAATTTGTTTTCTAAGTAAATTTTCTTAGTTATATCTTATATAAAATTTTGTATTTTCGAGTTTATAATTTAAGTTTAGAGTTTCTTTTTTGAACATAATAAGTTTATATTTATTTTAAGAATTGATGTTTAAGTTTGAAAATATTTGATTAATATCAAGACTATGATTTAAGATTTTGGATCAGAGTATGAAAATATTAGATTTGAATATTAGGTCTAAGATTTGTAGTTAAATTTTCAAAATTTTAGTTTTGAAGTTTATATTTAGAGTATTGTATGTATAGTAAAGTTTAGTGTATATGGAATATAAAGTTTTGAGTAAGGGGATTTGGGTTGAAGATAAGATCTAAAAGTAAAGTTTAATATTTTAAATTTTAAA…	109	20	1	0	1	2	2	0	0	0	1	0	0	1	0	0	0	2	0	0	0	0	0	0	0	3	0	1	0	0	0	0	0	0	0	0	0	1	0	0	0	0	0	0	0	0	0
BnaNPF5.25	BnaA02g15810D	CTTCCATGCTACTTGCTCTGCTGCTCTTCCTCCTTGGAACTAAGACTTACCGTTTCACTACTGAGAGAGGAGGAAACAAAAACCCTTTTGCTAGAATTATTCGTGTTTTTATAGAAACCGTAAAGAACAGAAGACAACCAGATTTACACATAGCTAACCCGAACGAGACCCTACTTCTCGTGGCTCACCAGAGTTCCAAACAATTTAGGTAACCTAATTAACAGAGATTCTGAATTTTTCTTTCTTTAGAATCTTGGAGGCCACGTTTGTGCTTATACTATTTTGGTTAGGGATACATATACAAATTGTTACTTTTTGTTCCTCTTTGGCGTTGTGGTAGGTTCCTTGACAGAGCGGCGGCTTCATGTGATTTGTCTGAAATTGAAGACGCAAAAGCTG…	21	30	0	0	1	0	0	1	0	0	1	0	1	0	0	0	1	1	1	1	0	0	0	0	0	2	1	1	0	0	0	0	0	0	0	0	0	2	1	0	0	0	0	0	0	0	0
BnaNPF5.26	BnaC02g21070D	TCTCTTCCTCCTTGGAACTAAGACTTACCGTTTCACTACTGAGAGAAGAGGAAACAAAAACCCTTTTGCTAGAATCATTCGTGTTTTTATAGAAGCCGTAAAGAACAGAAGACAACCAGATTTACACATAGCTAACCCGAACGAGACCCTACTTCTCGTGGCTCACCAGAGTTCCAAACAATTTAGGTAACCTAATTAACAGAGATTCTGATTTTTTTTTTCTTTAGAATCTTGGAGGCCACGTTTGTGCTTATACTATTTTGATTAGGGATACATATACAAATTGTTATTTTTTGTTCCTCTTTGGCGTTGTGGTAGGTTCCTTGACAGAGCGGCGGTTTCATGTGATTTGTCTGAAATTGAAGACGCAAAATCTGTGCTAAAGCTTGTTCCCATATG…	24	33	0	0	1	0	0	1	0	0	1	0	1	1	0	0	1	1	0	1	0	0	0	0	0	2	1	1	0	0	0	0	0	0	0	0	0	3	1	0	0	0	0	0	0	0	0
BnaNPF5.27	BnaA07g23210D	CCAATTAGCGTGTGGTGGTTGATTCCACAGTACGTATTCATTGGACTCTCGGACGTGTTCACAAGGATTGGTTTACAAGAGCTTTTCTATGACCAAGTCCCTTGTGAGCTTAGGAGCCTTGGTATGGCCTTGAACCTAAGCATTTACGGTGTCGGCAACTTTCTAAGCAGCTTTATGATATCAGTCATTGATAAGGTCACAAGCCATTCTGGTCAAACGAGCTGGTTCGATAATGACTTGAACGAGGGTCATCTAGATTACTTTTACTGGCTTCTCGCTTGTCTCAGCTCCATTGCTTTAGCCTTTTACTTGTGGTTCGCCAAGTCGTATGTGTACAACAGACTAAACACCTTCTAAAGCATTGTCCTCTGATCTGCCTAATGTATCGAGCATTCTTCA…	46	29	1	0	0	2	2	0	1	0	0	0	0	0	0	0	0	0	1	2	1	0	0	0	1	2	0	0	0	0	0	0	0	0	0	0	0	0	0	0	1	0	0	0	0	0	0
BnaNPF5.28	BnaCnng33930D	AGTGTTTCCATGCTACTTGCTCTGTTTTTGTTTCTCCTCGGAACTACCTCTTACCGCGTAATTACTGAAAGAGGAGGGAAGAAAAACCCTTTTGCTAGAATCAGTCGTGTTTTCGTGGAGGCATTGAAGAACAAAAAGCAAACTGATGTAGATAACCTGAAAGAGAACCTCCTTCTCCTACCTCACAAAGATTCCAAGGAATATAGGTAACATAGTTAACATAGATGTTTTTCTTGTTTAGAATCTTGGATCCCACGTTCTATTTTTTATATTTTACATCAAAATAACATTTTATTACTCAAATTTGATTTGAAGTGATATAGAAATCCAGATCGGAATAGAATAACCAATAAGAAGTAACTATCAATTCAAAAATCTAGCACTCTTAGCCCACGTTTG…	46	35	1	0	0	0	0	1	1	0	0	0	0	0	0	0	0	0	0	0	2	0	0	0	0	5	1	0	0	0	0	0	0	0	0	0	0	1	0	0	0	0	0	0	0	0	0
BnaNPF5.29	BnaA07g23200D	AGTTGGGCTTTAGGGTTTGGGATTCCATGTCTTTCCATGATGCTTTCTCTGTTCTTGTTTTTACTTGGAACACACACTTACCGCTTCAGCACCGGAGAAGGCAGAAAGCATACTAACCCTTTCGTTAGAATTGGTCGTGTTTTCGTTGCTGCAGCTAAAAACCGACAACAAACTTCTTCAGAAACATACCTTCTAGTCCCTACAGAAAGTTCAAAGACATTCAGGTGATGCTGTGTGTTTACATGTGTTGTTAGCTTATGTCTATTTTTGTTTCAATATAATCACATTTTCTAGTTTTTGTCAATAGTTTTTATCCAAAAGTTGAAAGAAGATTTCAATAAGAAGTTTTGTTTTGGAAACTGTAGATTCCTGGACAGAGCGGCGATTTCTTGTGATTCA…	51	29	1	0	1	1	1	0	0	0	0	0	0	0	1	0	1	2	0	1	2	0	0	0	0	2	0	2	0	0	0	0	0	0	0	0	0	4	1	0	0	0	0	0	0	0	0
BnaNPF5.30	BnaCnng33920D	GTCCCAGCAGCAACACTCCAATGTTTCATAAACCTATCAATCCTCGTCTTCATCCCAATATACGACCGTTTATTTGTCCCAGTAGCAAGATCAATAACTCATAGACCAGCAGGAATCACAACGCTTCAGAGAACTTCCACCGGCATTTTCTTCTCGATTCCTTCATTGGTAATAGCTGTTTTGGTGGAGATGAAGAGGCTCAAGACGGCCCGAGATCACGGGCTAGTTGATTCGCCTGAAGCCACGGTTCCAATGAGTGTTTGTTGGTTGATCCCACAATACGTTCTCTATGGAGTCTCTGACGTTTTCACTATGGTTGGTTTACAAGAGTTCTTCTATGGACAAGTACCCGTCGAGCTTAGGAGCTTGGGACTATCTTTGTACCTTAGTGTAGTTGGC…	106	30	2	0	1	0	0	0	0	0	0	0	0	1	0	0	1	4	0	0	3	0	0	0	0	2	0	0	0	0	0	0	0	0	0	0	1	3	0	0	0	0	0	0	0	0	0
BnaNPF5.31	BnaA02g15800D	ATTAATAAGGAGACTTTTGGTGAGGTGGTGGAGAAAGTTTCTTCCAAGCTGGCTGGTTGGAAGAGAAAATTCTTGAGTTTAGCGGGAAGAATAACACTCACTAAGTCTGTCATCTCATCTATCCCAGTTCATACTATGAGCACGATCGCTCTGCCAGCATCAACGCTAGGTCAACTGGACAAAATTGCGCGATCCTTCATATGGGGAAGTAGTGAAGGGAATCGGAAACAACACTTGATTGCTTGGGAGAAAATTTGTACACCAAAGAGAGAAGGTGGGCTCGGTATCAGAAAAGCGAAAGAAATGAATGTCGCCCTTCTAGGAAAACTTGGATGGAGACTGTTGAATACACATGATGCGCTATGGGTTAGGATCCTGCAGAAGAAGTTTCGCGTAGGT…	104	28	0	0	0	0	0	0	0	0	0	0	0	0	0	1	0	1	0	3	0	0	0	0	0	3	1	0	0	0	0	0	0	0	0	0	0	0	0	0	0	0	0	1	0	0	0
BnaNPF5.32	BnaC02g21060D	ATTGTAAATGTTGGTAATGGCTGAGTGCTTGGTTATAATCATCTATACTATTAAATCTGGAACATGTACAGTTGATATATTAGTTCAGTCCAATTAAAATCATACAACATCTAAATATAACTGTTTCTATTAAAAAGAAGTGGTCACCGATAATTTAGAACATACAATTACAAAAATATGTATTAACTAATAAAATATAGTTACAGAGATACAGTTTGGATCATCTATCTACAAACCATATGGTGGATCCTTTAATCTTAAACACAACTTCTACTTTTAGCACCATCTATTATTATCGTAATTCATATTGGCCCCATTCATATGAATTACTGGCCCATTCATATTATATGAATCACAAGATTATTGTTATAATAACATTGATAACAAAACTTGTATAAT…	120	34	0	0	0	1	1	0	0	0	0	1	0	0	0	1	1	1	0	1	0	0	0	0	0	4	1	0	0	0	0	0	0	0	0	0	0	0	0	0	0	0	0	1	0	0	0
BnaNPF5.33	BnaA07g29870D	CTCTCCTGAGACATGTACATTTTGTTTGATTGATTGTCAATACTGTTTCATTTGAAACTTCATACGTATTGACAATGAGAATTTGTAGGTTGGGCACACCAAAGGATACATACAGGTCTTAGTTAGTGGACCAGAAAGTATGCTTGGGACTTCAGCGATAGCGAGGATAACATCAGTAGGGAGATGGTCAGTGTTCGGGGAGGTGATTGAGACACTAGCCTCTACAAATGTAGTAACACAAGTCCGAGAGGAGACAAAGCCGGCATGTACCTCTGATGTCAGTACTTGTGAGACTTGCGCATGCTCTGCTGAGAGCTGTTGTGGAGAAGGGAAATCAGGAGAGGCCTGTAACGTGTCTGGAGATATCACAAGACAGGATCACAAAACAGGAGAAAAGTC…	65	18	0	0	5	2	2	1	0	0	0	0	1	0	1	0	1	3	0	2	0	0	0	0	0	1	0	0	0	0	0	0	0	0	0	0	0	1	0	0	0	0	0	0	1	1	0
BnaNPF5.34	BnaC06g33210D	ACTCTGAGTTTTGCTAATATCATTTTCACTCTACTGAATTTTGTTCATTGTTACATGCTGAGGCCTGAGAATAAAAAATATCACACCGCCATACATAAACGCACTGATAGTTGAAGCATGTTGGTTGTACATATAGTTCGCCTGAGTTTAAGATTCATTTCTCACTTTTACGATTTTCAGGGGAAACCGATGAAGACTTTTCTCAAACTGTTGGGCTTATCAAGGATTATAAGTTTGCTCAAGTTCATATATCTCAGTTTTACCCCAGACCAGGTAAGCTCTATGATTTGGTTATGCATGTAAATAATCAGGTATTTGGGAAGTGTTTTGATCGGTTCTAAAAAATCTTTCTCGGATGTGCTATTTATGGTATAGGGACCCCAGCGGCAAAGATGAAGA…	42	28	0	0	1	4	4	1	0	0	0	0	0	0	3	0	0	0	1	1	0	0	0	0	0	1	0	0	0	0	0	0	0	0	0	0	0	0	0	0	0	0	0	0	0	0	0
BnaNPF5.35	BnaA07g23220D	TCTCTCTCTCTCTCTCTCTCTCTCTCTCTCTCTCTCTCTCTCTCTCTCTCTCTCTCTCTCTCTCTCTCTCTCTCTCTCTCTCTCTCTCTCTCTCTCTCTCTCTCTCTCTCTCTCTCTCTCTTGTGAGCTAAGTTCTACTGTGAGAAAAGAGGGATTATTCGATTTGATTCACTTGAGGAGAGCAAGATCATAGTGAATTGGCTAAGAAAGATCAACTTGACAAGTAGGGTTGTTACTCATATCGAGGGTCCAAACTCGTTAATTGTCTTGTGTCATTCTTTTGTGTTTACGTTTTTTGAAGTATTGCGTTGAGTGAGAGATTGAGAGTGATCGAGGTTTCGAGCTTGTGACCTAACAAAATGAATAAAGAAAGGACTTGATTTCATGGGATGAAAGTTT…	46	32	0	0	0	1	1	1	0	0	0	0	1	0	0	0	2	0	0	1	0	0	0	0	0	1	1	2	0	0	0	0	0	0	0	0	0	3	0	0	0	0	0	0	0	0	0
BnaNPF5.36	BnaCnng33940D	ATATTTTTTTTCCTCGAATTAATGAAAATATAGAAAGGTTGGGCCTGACAGGTAATGGGTTTTTAGAAAGTAAGAACTGAATAACAAATCTGTAGTGCTTTGATGATGATAGTCAATCCAGATTAGCTTAAACCAAGACTGGTTATGTCAATTTTGAGCTGTCAAGATTGAAGAGGGTGGTTTATCCGGTTCAGCAAGGCGGTTAGCCCAAGGTTTACGGTGGGTTAAAATCGACTTAATGTGCGTAATAAACTCTCTCTCTCTCTTGTGAGCTAAGTTCTACTGTGAGAAAAGAGGGATTATTCGATTTGATTCACCTGAGGAGAGCAAGATCATAGTGAATTGGCTAAGAAAGATCAACTCGAGAAGTAGAATTGTTACTCATATCGAGGGCCCAAA…	110	37	2	0	0	1	1	0	2	0	0	0	1	0	1	0	1	2	1	1	0	0	0	0	0	2	0	0	0	0	0	0	0	0	0	0	0	4	0	0	0	0	0	0	0	0	0
BnaNPF5.37	BnaA07g23230D	ACCGTCGACGGCGTGAGAGACGATGAGAGCACGAACAGGAGCGATGACGATGAAACGGGAGCTGATTCTTACAGATCTGAGCCCAACAAGACACATAACGGTAAGCGTGAGGCGGTGAGCCGAAGAGGAAACCGAGAACATAGACCGGGAGCCCCCGGAAAACGAAACAGTCACAATGTTCTCCGACCAAGACAAGGAGACGGACGAAACCAGAGAGCTTGAACGGATAGAAGATAAGAGGAGAGAGAGACGTAGAGTTTTAGAGGGTCGACGCCGGCGAGCCATGACTCCACCGGCGTCGGAGAGGGGACGAGCAAATGGCGCCTCGATAACTGGGACTGGGAGAGTCTTTGCTAGGGCGTGCTTTTTAACCTCATTTATGTTTACAATGATCAAATC…	49	39	1	0	0	0	0	1	1	0	0	0	0	0	0	0	0	1	0	2	2	0	0	0	0	5	1	1	0	0	0	0	0	0	0	0	0	1	0	0	0	0	0	0	0	0	1
BnaNPF5.38	BnaCnng33950D	ATTGTCTCCAGATAGATTAGGGCAGCGAAATCAAGGTTGTTGATTTTCGACATTTGAAGTTATAGATTAATATTTTTAGATCTTTTAGGAATAATTTTTAATATTTAAACGATTAGGGTTTTATGTTCAAATAATCAAACAAGCCTTCACAGCCAAGATCTATGCCTCACGGCCAATGAGCAAGCCGCACGGCCATGGATGCAAACTAGTTCGTTTTTATGCATTTAGTTTGTCGTGTAATTGTAATCCTAACATGGTTTGTTTCTATCAGTTCATGATGCAATCAAAACAAGCAAACCTATCGGCCAAGCAAAGATCAAGCCACACGACTATTTGATTCAATTCAACACCATTCCTAGAATAAGTTCTAAGTGTAATTGCAATCAATCAATGTGATTA…	48	51	0	0	0	0	0	0	1	0	1	0	0	1	3	0	0	0	1	0	0	0	0	0	0	1	1	1	0	0	0	0	0	0	0	0	0	1	0	0	0	0	0	0	1	1	1
BnaNPF5.39	BnaA09g30570D	AAAAAATATTTAAGAAATATAAATATGATGTATAATTGTAAGGACTAAATTGCAAATAAAAAGATGAAACTTCAAATTTGAAGTTTTGAAAAGTGAAACTCTATATTTGGAGTTTCACTCTTCAAAACTTCAAATTTGAAGTTTTGAAGTTCTTTTTTGGAGAGCAAAAAACTCTATATTTAGAGTTATAGAGTTTCTTTTGGAGATACTCTTAGTATCAATACCAGTTTGTAGTTGGTATATCAGGATTATAGCTTAACTCATCAAGCACGTTGTGATTACCATCATTCTCTGCCGTTAAACGCTGCAAGATTTTATTTGAAATTACACACAAATATAATACGCCAGTTATCAAAAAAAAATTTACACACAAATATAAAACCAAAAGGTTTATCATCA…	121	25	0	0	0	2	2	0	3	0	0	0	1	0	0	0	1	3	0	1	0	0	0	0	0	2	0		0	0	0	0	0	0	0	0	0	2	0	0	0	0	0	2	0	0	0
BnaNPF5.40	BnaC05g17820D	TCTTTTTATCATTGGTTGTGTCACATACTGAGAAGACCCAATTGATCTGTGTAATTTATATATCATGGGCTGCGTCACGTAATGAGTAAAACAAATGGGCTTTGTGAAACTAAATGAAGAAGTCCTCAATTTTTTTCCCGTGGGTTTTGTACATCGTAGAAGTTAACCTAGGGTTTCCTGCATCGCTAGACAGATCTGGAGATTAAATAAAGAAGTCGTCAATTTAAACATTGTATTTGCATAATTGTAAGTGTTTCATGTGAAAACTAACCGTTTCTAACATGCATATTAAGATTTTATTGGTTGATTCAAAATTATTTCTAAACACTGTATAATAAAAGGCTTGTGCGTTAGCATGTCCCAAAAGAAGTTATAATAGTTGAGCTATTTTTGCCACTA…	117	45	1	0	0	0	0	0	0	0	0	0	1	0	1	0	1	0	0	0	0	0	0	0	1	1	0	2	0	0	0	0	0	0	0	0	0	1	0	0	0	0	0	1	0	0	0
BnaNPF5.41	BnaC02g21050D	GCTGTTTCCTATCGAGTCGCGAACGGTACTGAGGCTGAGGTTGCAAGCGGCTGATCGGAGACACGAGCTGTTTGCTGTCGGATCGCGAGCGGCTTGACCGTCTGATGCGAACGGGACGCTTGCTGTCTGGAACGCGAGCTGGATGCGAGATGGGGCTGAGTTGGTCTAGGATCAGGAATGCCTTGGGGCTGGAGCTGATCGGGGACGTGAGCTAGAACAAGAGACGCGATCGGATTAGGGTTCGTCGGATACACCGGCTACGGTTAGGGTTTTAGGGTTTATCGATTTTGTTTTTGGCTCAGGGTGTTTTAGAGTTTTGTGCTGATAACATGTTATAAACTTAAGATATTAGAAACTATAAGTTCTTATTATTATTACTCAATCATAAGGTGCCCTTAT…	61	38	3	0	0	0	0	0	3	0	1	0	0	0	0	0	0	2	5	2	0	0	0	0	0	0	0	2	0	0	0	0	1	0	0	1	0	6	0	0	0	0	0	0	0	0	0
BnaNPF5.42	BnaA09g34320D	CATTCAACTTATATCCAAGAAGAGATTCTAGCAGGGAAGTTGATCCTTGTAGATGTACAAGACCAAAGTCCCTGCAGTAATCGGACACAACCTGAGAGAGAGTGAGTATGGTTCTGGTGGAATCAGATAGTTATCTTGGAAACACATGGTGTCTAGATAGCTATCGTCTCCCCCAACCACAATGTGTTTATGGTCCAGATGCACTTACACTATACAACACAGTAAAATGCAAACAAAAACAAACAATCGATGCTAAACGGTGCTCAAGTGCTCCATAAAGTCATTTCATCAAAAGTACAGATGGATATCAAATCTTGAGATGATCTAGAGAATGTAGACAAGAAAAAGATTACTACCTCGATGGTTTGTTCCATGATAAGATCCTCTTCATGTGTTGCA…	76	27	1	0	0	0	0	0	0	0	0	0	0	0	1	0	1	3	0	1	1	0	0	0	0	2	0	1	0	0	0	0	0	0	0	0	0	0	0	0	0	0	0	0	0	0	0
BnaNPF5.43	BnaC04g53060D	TAAACCGAATGAATATAATTTTATAAAAACCGTAGGATTTGGATATGGTTTGGTATATAACCGATTAAACCGAATAAACCGAACAAAACCGACTAAAAGTAGAAACATGTAAATATGTATCTATTTTATAACAATACATGAATATCTATTTGTTATATAAGTTAATTTGTGTTAATAACTATTACCATAATGTTATAGTAATAAAGAACAATTTGTAAAACAATTGAACTATAATTAAATAACAATACATCGCAATTCATACATCTTATTTTTAAGTTTTTTTTTATCTTTTTGCTTTATTTTAGTATTCACTAAATTAATATGAAGATTATAAATTTGATAGAAAATAATTAATGGAAAATTTTCATAACTTTTTTCTTATCTATAAACAAACAGAGT…	88	17	0	0	0	0	0	0	0	0	0	0	0	0	0	0	0	2	4	1	0	0	0	0	0	3	0	0	0	0	0	0	0	1	0	0	0	0	0	0	0	0	0	0	0	0	0
BnaNPF5.44	BnaA03g17480D	CATATTTAATAATTGGATGAAACCTATATGATGATGGCATGATCCTCAATTCACCTTGTCGCCACTATTGTGTGGTGCATTACCAATGTTAGAAAATTGGAGTCAATGTGAATATAAGCAATTGTTACTATTCCTTTAGGTATTCTGCTCTGATTGGTTACTTTTTTACCAAAGTTCAATTTTATCATCTTTAGATATTGACGGTAACGTCTTCCGACTCATCAACCTTATGCATGGTGCTTCTTATCATTTACAGCCATTTGTGTTGGCTTGTGACCCACTTCTACTGTTTATAGCAGTGCATAACAATGAGAGACTATTAGTATTACAATGAGGAGCAACGCTCATAAAATAGGAGAATACATAGTGGAGGTTAGTATTTTCCATCAAATCTCAAAT…	43	28	1	0	0	0	0	0	0	0	0	0	0	0	2	0	0	0	0	1	0	0	0	0	0	2	1	3	0	0	0	0	0	0	0	1	0	0	0	0	0	0	0	0	0	0	0
BnaNPF5.45	BnaC03g20920D	NNNNNNNNNNNNNNNNNNNNNNNNNNNNNNNNNNNNNNNNNNNNNNNNNNNNNNNNNNNNNNNGACAGCCACAGACGTCCTGTGTGTGCTGGCGGACACCCACGGCCGTCCTGAATGTACTGAACAGACAGACCACGTGGGCCAAAATCACACAAACAGTCCACGGGAAGGGCCAGCGTGCTGAGTCCAAAGACCAACGTGCTGATATGTGTACTGATGGACAGCCACGGACGTCCTGTGTGTGCTGACGGACACACACGTATGTCCTATGTGTGGTGATGGACATTCACGGACGTCCTGTGTCTATTGAACAGACAGGCCACATGGTCCAAAATCCCCCGAACAGTCCACGGACAGTCTATGGTTGTCCAAAATTAGCCACGGGAAGGACCAACGTGC…	40	21	1	0	0	1	1	0	0	0	0	0	0	0	2	0	0	0	0	1	0	0	0	0	0	1	0	3	0	0	0	0	0	0	0	0	0	1	0	0	1	0	0	0	0	0	0
BnaNPF5.46	BnaA05g06730D	TTTCGGCAGCAAAATAACGCGGAGCGACTTGCAGGTGTCGCTCCAGCAAGTCGCTCCAGAGCCACTTTTAGTGTCTCCGACAGCACAAACGCGAGCGACCTTGGTGTGTCACTCCAGCAGGTCGCTCTGAACATCGGGAGCGACTTCGTGCAGTCGCTCTGGATGAGTCGCTCCGGGATGTGGTGCACAGCGACCTCATGTAGTCGCTCCGAGAAGTCGCTCCAGGCAGTGCTCGTCCAAAGACCACTCTAATCACCTCCTTTGAGCTCCAAATGCACCCAAATGTCTCCAGAAACTTCATGTGGTACTCAAATACCTGATAGAGACATATGTATGCAAAATGCAACCTAAACATGTCTAAATCCTAATCTATATGATAAAAATGTTTATGAATGAATG…	45	24	2	0	1	0	0	0	0	0	0	0	0	0	0	0	1	0	0	2	0	0	0	0	0	3	2	4	0	0	0	0	0	0	0	0	0	1	0	0	0	0	0	0	0	0	0
BnaNPF5.47	BnaC04g07600D	ATAGAGGGCAATATGACAATATTACATAAAAGACACATGATACAGTGAAAAAATAAGGGTTTTAGTTATAGATTGAATTGTAATTTTTGTGGTGGTTATACGTACAGCCCAATTTTCCATAAATCTATTGGTTGTAAAAAAAAACCTATTGATAATGGCATGGTCCTCAATTCCGTCTCGCCAATGTTAGCGGTGCGTTTATCTTCAAATCAATCAATTGTTGCAAACATTTGATTCCAGGTAAGGAAAAACTGTTACTAGTCCGTCAGGTACTCTGGTGTGCTTCTGATTGGTTAGCCATTTTACTGATGTTCAGTTTTGTCATCTTTAGATCTTGACGGTATAAATCTTCTGACTCACCAACCATATGGATTGTATTTCATATCATTTCCAGCCATT…	53	28	2	0	2	0	0	0	0	0	0	0	0	0	0	0	1	0	0	3	2	0	0	0	0	1	2	4	0	0	0	0	0	0	0	0	0	1	0	0	0	0	0	0	0	0	0
BnaNPF5.48	BnaA04g04460D	CTCTGGTAGCACATCCACTAAAGATTCACAACTTTTCTCTCGGCAATGATCACCAATAAGCTATCCACAGCCACTTAAAACTCATTAACTAAAACTTGAATTGGTCTTAGTACTCCCTAACCACATAATTATGTGAAAATCCTTCTTTCCTTGAAAAGAAGGCTATATAGATCATTCTAGAAGTAGAGGATAATGATCGTATAATGTCATCAATTTGGATGGTGGGTACAGTATTAAGCATAATTGACCCCTAATTAATTACATGTGATTATTACTGCTATAGTTGGAGCTATATGATTATGCTTATAAGTGTGTATCTTCCTTCTTAGTTTTTCTTTCTCGTGAGTGATTATAGACATATAGTCGTAATGGAGTACAATATTGATCGTGTAACATATG…	56	24	1	0	0	0	0	1	0	0	2	0	1	1	0	0	0	2	1	1	0	0	0	0	1	3	0	2	0	1	0	0	0	2	0	0	0	0	0	0	0	0	0	0	0	0	0
BnaNPF5.49	BnaA07g16180D	TCATCATATATGATAAGAGTTGACTCTTAATCCAAATATTTTTTCTGTTTTTTAATTACTATTGGATCCTTGTTTAAATATTAAAGATTTGAGAATGATGTTTTTGGTTTTGGTAGCAAATCCACTAACATTCACAACTTTCTCCTAGCAATGATCACCAGTAAGCTAGCCACAACCACTTAAAACTCATTAATTAAAACTTGAATTGCTCTGATTACTCCCTAACCGCATATCAAAATGAGAAACCGCTTTCTTTCTAGAAAATAAGGCTATATAGATCACTCTAGAAGTAGAGGAAAATGATCTTATAATGTCATTAATTTGGATAGTGGTTACAGTATTAAGCATAACTGACTCCTCTAATTAACTAACATGTGATGATTACTGTTATAGTTTGGA…	39	26	1	0	2	0	0	0	1	0	1	0	1	0	1	0	0	2	1	1	0	0	0	0	0	2	0	2	0	0	0	0	0	0	0	0	0	2	0	0	0	0	0	0	0	0	0
BnaNPF5.50	BnaC06g14960D	AATTACCATTGGGTCCTTGTTTAAATATTCAAGATTTGAGAATGATGTATTTGGTTTTGGTAGCAAATCCACTAATATCCACAACTTTCTCCTGGCAATGATCACCAGTAAGCTAGCCAAAACCACTTAAAACTCATTAATTAAAACTTGAATTGCTCTGATTAGTACTCCCTAACCGCATATCGAAATGAGAAACCCCTTTCTTTCTAGAAAATAAGGCTATATAGATCACTCTAGAAGTAGAGGATAATGATCGTATAATGTCATTAATTTGGATAGTGGTTACAGTATTAAGCATAACTGACCCCTCTAATTAACTAACATGTGATGATTACTGTTACAGTATGGACTTATATGATTATGCTCAAGTGTGTCTCTTCCTTTTTTTTCCTTGCTCGT…	45	29	1	0	0	2	2	1	0	0	0	0	1	1	0	0	0	2	0	2	0	0	0	0	0	3	0	2	0	0	0	0	0	0	1	0	0	4	1	0	0	0	0	0	0	0	0
BnaNPF5.51	BnaA09g54940D	GAGTAAGCGAGGGTTAAGGCAAGGTTGCTCACTATCTCCATACCTATTTGTAATATGTATGAACGTGCTGTCAAGGATGCTGGATGAAGCTGCAGTACAAGGAAGAATAGGATATCATCCAAGATGCAAGAACATTGATCTTACTCATCTATGTTTTGCTGATGACTTGATGATATTCGCAGATGGTACGAAAAATTCTATTGAAGGGATATTGGGGGTTTTTGACGAGTTTGACAAGATGAGTGGCCTGAAGATAAGTATGGAAAAGTCAGTTTTATTCATGGCTGGAGTAACAATTCAGAGGAAGGAAGAAATGCTAGGACAATTCAAATTTGCCACTGGATCCCTCCCGGTTCGATATCTTGGCCTTCCGTTGCTGACAAAGCACATGACAGTCAC…	35	17	0	0	4	0	0	0	0	0	0	0	0	0	0	0	1	0	1	1	1	0	0	0	0	1	1	2	0	0	0	0	0	0	0	0	0	1	1	0	0	0	0	0	0	0	0
BnaNPF5.52	BnaA05g33940D	TACTCTTTATCTTATTTATAACATTCCTTGGATTAAGAAGCCACAAGTGTATAGATGCATCCGCTGTAATACATGACACTTGGCATATTGAGAGAACACGTGTTTCGTTGTTTTCGCTATTCATTATACGTGCCACATGAGACCTACCTAACGACACACTTATTGTATGTAGTATATTCTTAGTGATACCTTAGTTAGAAAAATCAATGTTTTTTTTTGGTAAAAATCAATGTTTGTTTGGGGCTTTTTATCTAAAATAAATTTAATATGCGTCGCTCCGCAATAAATTAGCTCAAACACCAGACTAAGCAAATACTAAGCACGAAAATGAAATTTCACATACAAACCTTCCGTTCCAGATGTTTTTGATAAAACTAACAATACGTGAAAGGAAAATTA…	93	20	2	0	2	0	0	1	0	0	0	0	1	0	1	0	0	0	0	0	0	0	0	0	0	0	0	1	0	0	0	0	0	0	0	0	0	0	0	0	0	0	0	0	0	0	0
BnaNPF5.53	BnaC05g48750D	AATGTTCGTCTCTCTCCCGTAAAGCCACGTCATCAAGTCGTGCATTATGGGAGTGATACGTGTTCCATTTTATATTTAGAGCCAAAATAAATAAATGCAGTCAGGGGTAATCGAACCCAGTACCTCTAGCACTGGTAATTTCTCTTAGAACCACTAAGCTTAAGTCACTTTTCATAAATATGTGGCCGCGAAAATACTTATTATCGTGTCGGCTGGAAGCTCATGCTTCTTCTGCTTGTGGCCAGGGCCGACACTGAACTGACGTCAAGATGAAGATCGTGAAGTTAAAAACTTTGCTCCAAACAGTTTTGCAATGTTTCCAACTTTTATAACTTGATGCATATAATATATATCAAAATACATTTGTTGTACACGTTTTTATTAGTTTTGATTTTAAAA…	95	25	1	0	1	0	0	0	1	0	0	0	1	0	1	0	0	1	0	0	0	0	0	0	0	1	1	1	0	0	0	0	0	0	0	0	0	0	0	0	1	0	0	0	0	0	0
BnaNPF5.54	BnaA10g29780D	AAAGGGACCATCGCAAGTGAAAACACAGTCAAGACTGATCGTTGACTATTTGGCTGGTTCGGCCTCACTAGATCGTTGACTGCGAGGTTCGGCTTAGAATCGGCTTCTTGCTCAAAAGCTGGTCGGGAAACGTTAACTGTTAAAAGAGAGTTGTTAAACGTTAGTTGCAATTTTTCTACGAGACAAGTGAAATTAGTTAATTAATGTACGTAAAGTTAAGAGGATTTAATTATTACCTGTGGTCTTATGCAATTTTGCTAATATTTTAACTGCTAAAACACACAAATAAGGACCAAAGTTTGTAATCTAGTAAATTAACCACAATTAGACAAGACATTTAAATACACATAATTATAATACTAATCTTGATTAACCTATCAAATTATATGCAAAATTAGG…	80	31	3	0	0	1	1	0	3	1	0	0	0	0	1	0	0	0	1	2	1	0	0	0	0	3	0	1	0	0	0	0	0	0	0	0	0	4	0	0	1	0	0	1	0	0	0
BnaNPF5.55	BnaCnng65650D	GATTATTATCACAACTCAGGGATCTATAGTTTGGGCTAATCCCTCATAACCTATTTAAACCCTAAAATCTAACAATGGAACTACTCACACATGGCCAAGCAATTCATGACAGCAATTAGGTAAGAAAACTTCATTAGAATAGTAAATAGATATCAATGGAGTTCCAATCACAAATATAACTTTGGATTTTCTCTCCAAGCTATCAAAATCCTAAAAACCTTTTGCTGATAATAGTAAAACTAGAAACACAAGAAATCACCCCCTTTGCCTCTAACATGGTGGCAAAGCTTATATAATTAGGTTAAAACTCGTCATGGGTAATCTTGTAAATTGGTGAAAAATTGGGCTTCAAGTCGGCTGTGACCAAACAGGCTTTCTGCGCGCTTCGCTGTCGATCGA…	40	14	0	1	0	1	1	3	0	0	0	0	0	0	1	0	1	0	0	1	1	0	0	0	0	0	1	1	0	0	0	0	0	0	0	0	0	2	0	0	0	0	0	0	0	0	0
BnaNPF5.56	BnaCnng67440D	TTCCATTAGTGTAGACTTCAACTAAAGTCTACTAAACAATAACTTTACGTAGACTTAATAAAAAGTCTACTAAAATATGATTTAATTTTTTATCTTATGTTTTTCTCATAACACTATCTTATTTTGCATGTATTTTTTTCAAGACTTTATTTGAGGCATCAAGATTATGAAAAATCAAACGTACTCAAGAATACTTATTAATATATTGCTCTGTAATAATTTCTCATAATAAAATATTAATTTTTAAATAATTGTTTAATGCATAATCTATAAAGATTGTATTCATTTTCAGTTGTGTTTCACTTGTATGATATTATTAATTTTTTGTTAGATATCAATTTTTTCACAAGATCTAATCAAACAAACAAGTAAAACCACCATATGCGAAAATAATAACTA…	54	26	1	0	1	2	2	0	0	0	0	0	0	1	0	0	0	3	0	1	3	0	0	0	0	2	1	2	0	0	0	0	0	0	0	0	0	2	0	0	0	0	0	0	0	0	0
BnaNPF5.57	BnaA02g02370D	GGACTAAGAGACAAATTGCTAAAAGAGAGAGAAAAAGGAGAGTCTGTTATTAGTTTCTACATGCAGGGTATTACTAAAATGTTATTTTTTCATTTCACGATAAAAATAATTATGTCATCCATAATATTGAATATATCCCCTAAAGAAATAAAGTCTGCATAAAAAGTAGCTGATGAGTTAAAAGATAGCTTCCTGTTGAGTTGGAAGAAACGTATTTTTTTTTTGTCAACCATTTCTTTCATTCAATTAACTTAAACCACAGTATTTTTAATATTCATACCTTCAAGACTAGCCTTTGCCAGAGAAACAGCCTGAACATTATTAAAACAAGGAAAGCAACTAAAAGATAGAGGATTGAAGAGAGTAGCAAGGCTTCTAACGTCATGGAGAACACCTGCG…	44	14	1	0	0	1	1	1	1	0	0	0	1	0	0	0	0	0	1	1	0	0	0	0	0	0	0	1	0	0	0	0	0	0	0	0	1	2	0	0	0	0	0	0	0	0	0
BnaNPF5.58	BnaA05g06590D	AATAAGAAATAAAATTTGTAATCAAGGACGCCGAATTGATTTTCTAATGGTTAACTAGATTAATTAGTAATTTAGTATATATCTTGAAAGTCACATATTTAAATCGCAATAGGAGGAATCTGTTTTTGAAACGATATTACATGATTAAGATTTTATTATAGAAAAAGTATGGGTTGAGAGATCTATAATTTTCTAATCACGAAAAAGAAGTAAGATCAGTAGTGATTTCACATGCCGTTAAATTAAAATGTTCAACCCTATATGTGGATGATTTATCTCTTAGACTCTTTTAATAATAGTTGAGACTTGAGATCCATTTTTTCATCTCGATCTCAGTCACCAAAGATTCCATGACATAAAGGAGTTTGGTTTCCTGAAGCTACTCCTAAGTACTAGTTC…	31	23	0	0	1	4	4	0	3	0	1	0	1	0	1	0	0	2	0	1	0	0	0	0	0	4	0	1	0	0	0	0	0	0	0	0	0	3	0	0	1	0	0	1	0	0	0
BnaNPF5.59	BnaCnng43460D	ACAATTTTTTTTTTATTATTGCTAACTTTTGGATAAAGAAAAGTAACAACATACCCCAATTTTAATTACAGTTATGTCCATTCTCTAACTTTAGTTTCGGTTTCATGTTAAGTTTAAAACCAAGCCTAAATTGACAAATCTGTCGATTGTGTTCAATGAATTTACGTTGCCAGTATTCTAGTACATATCATTTACTTGACTGATATCTACCAAGTAGTAATCTATTTAGTCTACCAAGAAAACGCATATCAATTTAAATGACCAATCTAGTTAGGTGCAGATCACTAGCTAGTTTTGCTTATATCAAGTTGTATGTATGTGCAAGTACATCTAGTTAATCACGGGTTTCATATCCAATATACTAGCAGCATATTCTACTCTCAAGTCGCTATATCTATA…	49	27	1	0	0	1	1	1	5	0	0	0	1	0	0	0	0	0	0	1	0	0	0	0	1	3	1	1	0	0	1	0	0	0	0	0	0	4	0	0	0	0	0	0	0	0	0
BnaNPF5.6	BnaA02g24250D	TACATATGTCATTTTAAAATAACATCCAACTTCTATATATAGTCAATACATATGTCCATGTTATATTCTAGACTAAATATTTTCTTTCTTAAAAATTTAGAAAACAATTTTTTTAGTCTACAAGCAAATGTTGTAGAGCAAGCATGCATTATACAAAATAATATATATTTAAAATCCATACACAAAAACATAAAAGTTGTTATAGGCATCTTTCTGACACATGCACACTCCACTATGAATAAGAATTAAAAAAAAACAGTATTGTCATCAAACTTTATCACAAATCCACATTTGTACATCTATAATTATGAGTTGGACAATTAGTTAATTTGATACAATACCAAAGCAAGAATAATCGAAAAACAATTATACCACCGCATACTAATAAGTAAGACATAA…	86	19	0	0	3	0	0	0	0	0	0	0	0	0	0	0	2	0	2	2	0	0	0	0	0	3	0	2	0	0	0	0	0	1	0	0	0	2	0	0	1	0	0	1	0	0	0
BnaNPF5.60	BnaCnng63420D	TGTCTTTGGTTGAATAATATGAAAGCAATCATTACTAACAAGTCTATTGGCTATCTTAACACCTTTAACAACAAATGTCTTTGGTAAAGTATGTTAAAAGCTTAGGAGAGTTGTCTCAGGCATTTCATCAAACACCTTGTGGGTGGAAAATGCCTAAAGATCAACTTTTGAGAAGCCAACTCAGAAGATGCATTATGAATACTCTACTAGTAAGGAATAAGAAGGATCTACACTATAACATCCTCGATCTAGCATAATCACCCTTGATCTAGCCTAATCACCCTTAATCTCCCTAACCCATAAATTCAAGAATGGATTACTCACTACTCTTCATGATTCCTCTTAAACCCATATTGGATTTCAGATTAATCATGTAGAGAAATACAGATAATAGATATG…	28	10	0	0	0	1	1	2	1	1	0	0	1	0	1	0	0	0	0	0	0	0	0	0	1	1	0	2	0	0	0	0	0	0	0	0	0	1	0	0	0	0	0	0	0	0	0
BnaNPF5.61	BnaC09g19090D	GTAGAGCAAAGTTTTTCAATATTTTCATAACATTTGATATGGTACATCGCATCAAGAAAGTCAAAACAAATTCTTGAGAAAACAATATAGCTTGATAAAAATATGGTCTGGCAATTACGATTACAAAAGAAATCAATGATAAAATCTAGATCGAATATTGGTTGGATGATGACAGTTCATTGATATCAAGCTGATCTTGTTTTGCGCTTATTAACAATCGAAATGCGTTTCGGCATCACAATGGGCTGCAGTCACTTGCGTTACCTACACAAGAAAAGTTCTCTAAATAAAAATATATTTTTTTAGTTAAAGTTGTTCTGGATGAGATTACTTCTGACAAAATTTACTCTTGAACCCGTCCTACAATCTGCGATAACCATTACAACAAAAAACAGAGCA…	86	27	1	0	0	2	2	0	0	1	0	0	0	0	1	0	0	4	2	2	2	0	0	0	0	5	0	1	0	0	0	0	0	0	0	1	0	3	0	0	0	0	0	0	0	0	0
BnaNPF5.62	BnaA09g17780D	ACATATATGTTCAAAATTATTAATCTTGGTTAGAAAAACAATTAAGATCGACAGTAATTTAGGAAAATACATTAAATTTTCGTAAACAATTCATAATATTTGATACAATCAAATTATTAATTATCAAAATCATCGGAAGAAAATCAAAGATTTGGCCAGTTCAGATCTTAAATTCTGGAGTCAAGTGTGGAATCAATTCATAATTGATTTTCTTCCGTTGATTTTGAAAATCAAGTCAATATTTTTCCCTTGGCCTACAAACAGTTTAATATTTAGATTGACAAGGTTTACTTCCTCAGATTTCCTTATTTTATACGTCCCAAATTTAAGTTGTTTCTATATGGTTTGAATTAATTTCTTATTTCTGGTATAAATATTTGTAATTTATAAGCTATAGGG…	99	24	5	0	2	0	0	0	1	0	0	0	0	0	0	0	0	0	0	0	0	0	0	0	0	3	0	0	0	0	0	0	0	1	0	0	1	3	0	0	0	0	0	0	0	0	0
BnaNPF5.63	BnaA05g01710D	AACAGGAACATATAGAGAAATAAGGAAGCTTTATTGATGCTATGATTATATTGAGACGATTGATAAATCAACTAATCAAAGTTGAAGCTGAAGGTTTATCACTTAAAAGTGTTCGTCGAGAAAAATAATGATAAAGATGGTATGAAGTTTTTTTTAAAGGAATGTTAGTGTGAACGCATTAAATTTACAGTTTTGGTAAGAAGCGTTCTCTGCATGACACCTAAGCGTTTTACTAAATAAAAGCTTCTCGTGAAGCCACGTCACCACGTCACATTCCTTGCCAATAAACTTTTATGGTAAGTTTTAAAAGTGCTTCTCCTTTAATATATAGGGGATATGAAGATGATAATGAAAGAGAAGAAATACAATAACGAGTTTGTGGGCTGAGATAGCTGCAAA…	60	28	4	0	0	2	2	0	0	0	1	0	0	0	0	0	2	4	0	4	3	0	0	0	0	2	0	1	0	0	0	0	0	1	0	0	0	0	0	0	0	0	0	0	0	0	0
BnaNPF5.64	BnaA02g24280D	ACGGTTTGTTTTGCATTCAACTAACATTTTATCAAGATAAATACAATTTTAACTTGATGGCAGAAGAAAAACAATTTTAACTTTGTCTAAAAATAGGAGTTCAGTACACGTTCATCGGAAAGAATTTGGTTAGAAATCAAATGTAATCTGCACAATGATTAATAATGTTCCGAATTAGCCCTTTCCGGAAAAAAAATGTTCCGAATCCTCTTTTCACCGTTAAAAAAAATAAACATCAGATATTTCAGTGGATTAGGGGATATCTTATCAACATCTTTAAATTAGAAAAAATGAAAATTATACACGTTACCACCACTACAAGTCTACAATAACATATCCATTACTAATTGTCTAATACAAAGCCAACGCAGTATTTTATATACACATGGTCCAGTTGGT…	161	25	0	0	2	3	3	0	0	0	0	0	0	1	1	0	0	2	0	1	0	0	0	0	0	4	0	0	0	0	0	0	0	1	0	0	0	2	0	0	0	0	0	0	0	0	0
BnaNPF5.65	BnaA07g23260D	TACAAAGTCTCTCAAATGTTACTTATGAATTTACATTGGCAGTGAAATTGGACTCTGTGGAGGCTTTTTGTTCAGAGATTGGGTGTATGAAGTACTTTACAAACGAGGAATGTCTAAAGGCACACATAAGATCTTCCCACCAGCACGTCAACTGTGAGATATGTGGTTCTAAGCATTTGAAGAAAAACATTAAAAGACATCTAAAGACTCATGACGAAGATTCATCATCACCAGGAGAGTTCAAGTGTGAAGTTGAGGGTTGCTCTTCCACATTCTCAAAGGTAAAGAAACATTCAGAGCTACTCAAAGTTAACTCAAAACATTTGAGCATCCCCTAATTATATATTATTGTGATTTTTGCAGCCTTCTAATCTTCAGAAACATTTGAAAGCAGTGCAC…	45	23	2	0	0	2	2	0	3	0	0	0	1	0	1	0	1	0	0	1	1	0	0	0	0	2	0	1	0	0	0	0	0	0	0	0	0	5	0	0	0	0	0	0	0	0	0
BnaNPF5.66	BnaA07g23240D	NNNNNNNNNNNNNNNNNNNNNNNNNNNNNNNNNNNNNNNNNNNNNNNNNNNNNNNNNNNNNNNNNNNNNNNNNNNNNNNNNNNNNNNNNNNNNNNNNNNNNNNNNNNNNNNNNNNNNNNNNNNNNNNNNNNNNNNNNNNNNNNNNNNNNNNNNNNNNNNNNNNNNNNNNNNNNNNNNNNNNNNNNNNNNNNNNNNNNNNNNNNNNNNNNNNNNNNNNNNNNNNNNNNNNNNNNNNNNNNNNNNNNNNNNNNNNNNNNNNNNNNNNNNNNNNNNNNNNNNNNNNNNNNNNNNNNNNNNNNNNNNNNNNNNNNNNNNNNNNNNNNNNNNNNNNNNNNNNNNNNNNNNNNNNNNNNNNNNNNNNNNNNNNNNNNNNNNNNNNNNNNNNNNNNNNNNNNNNNN…	3	8	0	0	0	1	1	0	0	0	0	0	1	0	0	0	0	0	2	2	0	0	0	0	1	2	1	0	0	0	0	0	0	0	0	0	0	2	0	0	1	0	0	0	0	0	0
BnaNPF5.67	BnaC04g26790D	TGTCTTTTTCTCTAATATTTACCTAATTAAGTATTTTTCTTTCTACTTCTCAAACAAGGAGTTGAGATTGATTTTGAAAGAATCAAAAATAAAAAATCAGTAAATGAAGAACATTTGTTTAGAACTATTCAGTCAATAAAATAAAACTAGATGTTTTATTGAATTGATATTAGTTTTTGAAGTTCTCCAAGAGTTTGTAGATATCAGGGATCAGATCCTAGGGGGCTGCAAGCCTGCAAGAGGCTTTATCCAGAATCTTTTGGACCAAAAAATTTGGTACTTTGGAATCATTTGAGTGCGAAGTTTTGTGTAAGGCATTAATAATGTGTTGGTGATTTTCAGTAGACTCCTAAAAGTATTTGGTCTTGGTGGCAGCCAAGAGGGAGCTGTCTCTAAATA…	115	22	1	0	0	1	1	1	0	0	2	0	1	1	0	0	0	2	1	1	0	0	0	0	1	3	1	3	0	0	0	0	0	1	0	0	0	1	0	0	0	0	0	0	0	0	0
BnaNPF5.68	BnaC08g24890D	AATTCTAATGAATAGTTAGTTTAAATTTTTTATAAAACAAATTATGATACTGTTTATTTATCCACCCGCAATCGTCCGCAACCGCAAACGCCATCTGCAACCAGCTTTTGATTTTAAGAGGTTCAGAGCGGTTTGAAGTGGTTTGTATGATTGTTTCGAAACGTTGGCAACTGCTAAAGCTGCCAGTCAGACCCTTAGTCAAGAAGAGATAATCCTACATTGAAGTAAGTTGTTTAGAGCATCTCCAATCCACTTCTATTTTTAGTTATATAATAGCATTTAGAGGCAAAATCACTTTAACTAATTTATATTTTTGTCTTTAAAATAGAGATTGCTATTTTTCATCAATTTATAAAAAAAGAAATAGCATTCTTCTATACGTTGCTCTATATGTAGCAA…	107	26	2	0	0	1	1	1	2	0	0	0	0	0	0	0	0	2	0	2	0	0	0	0	0	2	0	1	0	0	0	0	0	0	0	1	0	3	0	0	0	0	0	0	0	0	0
BnaNPF5.69	BnaC09g42590D	GGAAACGTTAACTGTTAAAAGAGAGTAGTTAAACGTTAGTTACAGTTTTTCTACGAGACGAGTGAAATTAGTTAATTATTGTACGTAAAGTTAAGAGGATTTAATTATTACATGTGGTCTTATGCAATTTTGATTATATTTTAACTGCTAAAAACACAAATAAGCACCAAAGTTTGTAATCTAGTAATCTACTCATTTGTATCGGTGTCATTTACTTCAATTCAATTTAATAAGAGTACATGGGTAAATTAACCAGAAAAAGAAAAGACATTTAAATACACATAATTATACTACTAATCTAGATTAACCTATCAAATTACTGATTAAGTATTATTATATGCAAAATTAGGCGTGAGTGGTTCATGGCCACACCTTTCAAAAATATCAAAAATAGCAAAC…	76	23	0	0	0	2	2	0	3	1	0	0	0	0	1	0	0	0	1	1	1	0	0	0	0	4	0	1	0	0	0	0	0	0	0	0	0	3	0	0	1	0	0	1	0	0	0
BnaNPF5.7	BnaA03g19060D	NNNNNNNNNNNNNNNNNNNNNNNNNNNNNNNNNNNNNNNNNNNNNNNNNNNNNNNNNNNNNNNNNNNNNNNNNNNNNNNNNNNNNNNNNNNNNNNNNNNNNNNNNNNNNNNNNNNNNNNNNNNNNNNNNNNNNNNNNNNNNNNNNNNNNNNNNNNNNNNNNNNNNNNNNNNNNNNNNNNNNNNNNNNNNNNNNNNNNNNNNNNNNNNNNNNNNNNNNNNNNNNNNNNNNNNNNNNNNNNNNNNNNNNNNNNNNNNNNNNNNNNNNNNNNNNNNNNNNNNNNNNNNNNNNNNNNNNNNNNNNNNNNNNNNNNNNNNNNNNNNNNNNNNNNNNNNNNNNNNNNNNNNNNNNNNNNNNNNNNNNNNNNNNNNNNNNNNNNNNNNNNNNNNNNNNNTCCAACT…	50	20	3	0	0	0	0	0	1	0	1	0	2	0	0	0	0	4	2	0	2	0	0	0	0	2	1	2	0	0	0	0	1	2	0	0	0	0	0	0	0	0	0	0	0	0	0
BnaNPF5.70	BnaC02g05830D	TTAGAGTTGTGATGATGAACTGTGTATGCATTGTTCTCCACTCATGAAGGACTAAATTGTGTTAGTAATGTGATTGATATAGTTCGTGGTGTTGCTTGTTGTGTCACTGAGACTTATTGTTTGTTTGTCTTTTTAATTTGTTACTTGTATTGTTAAGATTACATAAATTATATTAAGGTTGTTGAAAGTACCTTTTGTTTCTGGATATTTTTTCTCCAGTTTAGTTGTGTAAGTTGTGTGTATTAAGTAATAATTTTTTTATTCTTATTAGGTTGGTTATATGTTTTTTTATTTTTAGACTTGTTGCTTTTACCGGACCTTTAAAACAAATACATGAAGACTTGTAGAAATAACTATAAAGTGAGTGACAATTAGTATTTGGACCTTAATGAGTTTTAA…	32	37	0	0	0	1	1	0	1	0	0	0	2	0	1	0	0	1	0	2	0	0	0	0	0	1	0	3	0	1	0	0	0	0	0	0	0	2	0	0	0	0	0	0	0	0	0
BnaNPF5.71	BnaC02g47020D	CTAACCAAAATCTTCCTTTCTTTTCTACTTTCTCTTCCTATCTCTCTCTATTCTCTCTCCCAAAATCTAATTTCTCTTTTTTTTGGTGATTTAGCAAAAAAACCCGAAAAATATTAAATGGAAAGCCAATGTTCAAAAGAAAAAATTAAATGTAAGCTGCATATTTACGTTTTACGTCGAAAGATTCGCATTGTGTGGTGCGTCATCTTCATTGACTATATATATGATAAAAATGCAAACTCTTCACCCAAACATCCATGTTAGAAAAAAACACAGAAGCTACCTAACAAAGAGAGATCTAGAGAGAGAGGAAATGATATTACAAGAGGAAGGAGATAATTATACAAAAGATGGAACTGTTGATCTTCGAGGCAATCCTGTCCGAAGATCCCAAAGAGG…	112	26	1	0	0	1	1	0	1	0	0	1	1	0	0	0	0	1	0	2	1	0	0	0	0	1	0	0	0	0	0	0	0	0	0	1	1	3	0	0	0	0	0	0	0	0	1
BnaNPF5.72	BnaA09g17770D	TGGTACGTATATTTTCTTTTCTCTAACCATTACGAAACAAAGATACTAGCTTAGAAGATACATAAAATATTAAACTACTTGGTCTATATGCACGGGAAAATCAATATCTTTCTCATTAGTCATTATGAATCAGGAAGGCTAAATGATTCGGTAACCCTCCCAGCCCTGAACTAACCGGTTTAATCATTTATCAATTTCAGGGGATGTTGGTGTTAACGTTATCAGTATCCATACCGGGACTCAAACCACCTGAATGTTCTATGGCTAATGCTGAAGACTGCGAAAAGGCTTCTGTTCTACAGTTAGCGGTTTTCTTTGGAGCATTATACACATTAGCCATTGGTACAGGCGGTACAAAAGCGAACATTTCTACCATAGGAGCCGATCAGTTTGACGAGA…	41	34	3	0	0	0	0	1	1	0	0	0	0	1	1	0	2	1	2	0	0	0	0	0	0	4	0	0	0	0	0	0	0	0	0	0	0	2	0	0	0	0	0	1	0	0	0
BnaNPF5.73	BnaCnng64880D	GTCATACGAAAGAATAACAAATCTTCAGCATCGCGAGACGTTGCAGACGCCTGAAGATTTGTTCTTCGACGAAATTTCCTTCCTCGATAAAAACACTTTCTTGGAAGACCAGACAGTCATATGCACTAACATCTTCTCAAAACATATCCTTCGCGAAGACTCGATACAGTAATTTTAACCATTAAGTTTGTTGCTGATCACAACAAACTCTTAACGTCCTAAACAGACTTAGCCATCTCGTAGAGATGACTCTCGTACATCCGACACAAGGATAGTAACGCTATAAAAGAAACCCAAAATTTTTGGTCAGCACTTCCAGGAGGCTTAAAAATTGTCCTTAGAGAGATGCTCGGTTCCAACCATACAAGTCGTATAAGCCGAGAACCTATCGCGGACTTT…	27	21	0	0	1	1	1	0	1	0	1	0	0	1	1	0	0	0	0	2	3	0	0	0	0	3	4	1	0	0	0	0	0	0	0	0	1	1	0	0	0	0	0	1	0	0	0
BnaNPF5.8	BnaC03g22680D	AAAAGGATTGAAAAATAAAATAGTTCAACATATATTTTCCAATTTGCATTCATTGCTTTCACCGCAACCATTCTATACTCTGCTAACAACTATCAAAAAGGTTCAAATTGTTTAACTAGTGGGGTATATGAGTTCTTCCTCCTAAGTCTAACTTTAGCTACCGCTTATCTGTGGTGTTCAAAAAAAAAAAGCTACCATTTATCTCTGATATTTCAGATGCAGCGATTGAGAAAGCGTAAGGCAACATACTATCTAGCAGCAGAGAGCTTTGCTTCAAAGAGAGTTGATGGATTTGAGCTGCATAAAGTTGAGGTAACATCTAGGCTCTAGCAGCGAGCTAGAGTATGTAAGAAAAAAATTCACCCAAAAAAAAAGACAGAGAGTGGCCCACAAGCAAAG…	63	22	1	0	0	0	0	0	1	1	1	0	2	0	1	0	0	0	3	0	2	0	0	0	0	3	2	1	0	0	0	0	0	1	0	1	1	0	0	0	0	0	0	1	0	0	0
BnaNPF5.9	BnaA04g23260D	CATACCTATTAATTTGAAATACTATTCACTAGACTATTACTATTTAAGCTGAGTACTAGGCTTCTAGCTATCAGATTCAGGTAAATGGTAAATAGGAAATTAAGCTCAGTTCTAGGCTTCTAGCTCTCAGATTCAGGTAAATGGTAAATCGGAAATTTGTTGCTAGAAAAATTTAAGATGTAAATGTAAGGTATACCAAATGATCTTAAGGCGTTAGATGCATTTATTGAGAATACCTAATCAAGCTCGATTTATGCATTTTTCCCTTTCTCTCTTTGTGAAGACAAAGGACCATCAAGGCTTAACTCCTAAGGTGGGGGGCAAGATATCAATAGCTTTTTGGACCACGCTCTCTATCGTTCCAATTCTATTGGATGCATCAAACGCGTCTTTGGACCA…	73	18	2	0	3	2	2	0	0	1	1	0	0	0	1	0	0	2	3	0	0	0	1	0	0	4	0	3	0	0	0	0	0	1	0	0	1	1	0	0	0	0	0	0	0	0	0
BnaNPF6.1	BnaA08g24900D	AGATGTATCATGACGAAGAGTTTGCAATAGTTTTTCTGAATTTCATATTAAAGCATGAAAATCTATTAATTAGTTTTAGAAATTAATATAAGATATATGTTGCTGAGAAAGAATTAAAGTAGATGTATGGTTAGCATTATTCGTAATATTCTTTTTTTTTTTTGCACTTTCTTAGAGATTCATTGATTTAAACTTTTGTATTGGATATTTTACATAGACTCCGAGACTGATCAACTGAACTAGTTAACTTACTTTCTACAAAAAAAATGAAACTTAAAATTTGAAAATGTGTTGTTCTCGGGTGTTTTTTTTATTATATTTTCTCAAGAAATAAAGAGAACCACCAATTTGAACAAAATAAAAAGAAAGAACCAGAACCATTAAAGTTGCAAGGCTACT…	74	35	1	0	1	1	1	1	0	0	0	0	1	1	2	0	0	1	0	0	0	0	0	0	0	4	2	2	0	0	0	1	0	1	0	0	0	4	0	0	0	0	0	2	0	0	0
BnaNPF6.2	BnaC08g15370D	GAACAGATCTGGAAAAAAACTCGATGTCATACCTTAAATTGGTGAGATAAGTTCCTTAGCATACTTAAGGCTTTTCCAAGCACACCGAATCACAAACGAAAGTAACCCACCCAGAATCGTTAGCTTCTATGACTTTATGAACCATAAAAAATTTAGAATCAAAATCTTGGTTTTTTTAGCTCATTGTGGAGAGAAAGTGAGAGATATGTTGTGTTTAGTTCACAAGAATGGAAAAAGAAGAAGGGTAAATCAATTTTGGGAGCATTAAGAGCTTCAAGTTGGTTGTTCATGGTGGTTGTGGTATTGATGACAATGGCAATCTTGTAATTACTTGAAAATGATGAGGGTGAGAGAGTAAAAATGTCATTTTCGAAAAAAAAAGAAAAAAAAAATTGATGG…	111	33	2	0	0	0	0	0	0	0	0	0	1	0	1	0	0	2	0	0	0	0	0	0	0	3	2	1	0	0	0	0	0	0	0	0	0	1	0	0	0	1	0	1	0	0	0
BnaNPF6.3	BnaA09g47380D	TCTTTAGTTTCCATTTTAAAATTTTATATTATTATAATCTATTTTATTAATTTTTTTTTATTTTTCTTTTCCAGATCATATATTTATAAATTTAGTTCAATATAGAAGATAATAAATTTGGGTTCATTACTCGTTCTCCCTCTTCTTTTTGGATGGGACTCTTCATTGTCACTTGTCACCTTTGTTCGCTGTTCCGCAATCTTTGGATGTGTACAAACTAATGGACTGTTGGGGATATTTACATATATAGAATTATGAACGCTTTTGTCCAAAAAAAAAAAGAATTATGAACGCTAAAAAGGTGCTTGTTTATGGGTTTTGAAAATTTATCTGCCCGCTTATCGGTGATTCAGAGATTGAGAAGACATAATTCACGACAAAGAATCTACAATAAAATTG…	70	33	2	0	1	0	0	0	2	0	1	0	0	0	2	0	0	0	0	1	0	0	0	0	0	2	0	2	0	0	0	0	0	0	0	0	0	1	0	0	0	0	0	1	0	0	0
BnaNPF6.4	BnaC08g41560D	TTCACGACAAAGAATCTACAACAAAATTGTCTGAATTTTATATTAAAGTTTAAAGTTCATTTATTAGTTTTAGAAACTAAGATAAATTAATGTATATTTAGTTATTCTTTGTAATATAGTTTCTTACTTTTCTTGGAGTGTTTCAAAAAATTGTATTGGATATGTTACATAGACCTGAAGACTGATCAATAAAACCAGTTAACTTACTTTCTCTGCACAATTTTAAGATAAATTAATTATTTTATTCCTGTATTTGTTCTAAATATTGTGTTGTTCTCTGTTGTTTCTTTCTCTGTTTTATGCTGTTATTTTCTCACGAGAGAAAGAGAACCATTGAAGTTGCAAAGCTCAAAAGAAAAAATAAACACTTGTGATTATTATAAGACACTTTACATTAAT…	83	31	1	0	1	0	0	0	1	0	1	0	0	0	1	0	0	2	1	0	0	0	0	0	0	2	0	3	0	0	0	0	0	0	0	0	0	0	0	0	0	0	0	0	0	0	0
BnaNPF6.5	BnaA07g12830D	AGATATTGTGATCGTGCAAGCAATTTGTTTCTTGTTGTTTCATCAATAAATAATAGGATTTTAATTTAATTGCTGAAAAGTATATTGGTTTAAATTTTAAATTTATGTGATATTTAAAATTAGTTGAGATTGGTTGTACGATGTTGCGGCAAAAAATAAAATAAAAATATCTATATTATTAAAACAGAAACATTGTGTTGGACCTAACATTTATTTTATAAGTTTTTAAATTAAATACATCTTCCTACTTTATAGTTAAACCTACATTAAATCACTAATATTCTTTTTCTTATACTACTATCAATGTTTCCAAACAATATAGTCANNNNNNNNNNNNNNNNNNNNNNNNNNNNNNNNNNNNNNNNNNNNNNNNNNNNNNNNNNNNNNNNNNNNNNNNNN…	96	32	3	0	0	0	0	0	1	0	0	0	1	0	1	0	0	4	0	1	2	0	1	0	0	3	0	0	0	0	0	0	0	0	0	0	0	0	0	0	0	0	0	0	0	0	0
BnaNPF6.6	BnaC04g17300D	TACAAAAATGATATACACAATTTTAATTATGTAAAATTAAATTAAATATAATTTAATTAAATCAAAATAATAAAATAAATTATTATTTTTAAAACTAAATCCAAATTGTTTAAAAGCTTATTTTATGATTTAATGTATCTTAAAAAAATTGAAACTAAAATACTAATATATATATATATATATATATACCAGTTTTTCACTTTTAAAAATTATTATTCATGCCATAAGAAATCTCCTGATAAAAGTAAAATAATAACATTTTTCTATGCCGTAAAAAAAACTTTTTTTTCTATTAAAAGAGAAATACACAACTTTTTCATGTGTTATTTTTTTTTGGGATCATCCATTAAAAGTTTAATTAATACATTTTTGTATATACAATATCTCAACAATATCATG…	87	36	2	0	1	1	1	0	1	0	0	0	1	0	0	0	1	2	0	1	0	0	0	0	0	2	1	0	0	0	0	0	0	0	0	0	0	4	0	0	0	0	0	0	0	0	0
BnaNPF6.7	BnaC07g16870D	TTACTTCAACCAATAAAAATCATACTACAGAATATAAGTGGTCTTAAACATCAAACTACATTTGCCTTTTAATATTGAAACTTGAAAACATCAGTTAAAATGAAACAAATTTTCTATATAAAATACCAGTTACAGTGAAACAGAGAGTACAAACTTGATTTAAACGAGTTAATGTATAATACTTTGTTTTTTTCCTAATAAAAATTAAATGTAAATCCCATGATAACATAACAAACGAAATCGATTAAACAAGTTTTTGAACAAAATATTACAATGGTAAACTAGGACTTGACCAGCACATTCGTGCGGGTGATTTTTGATTTTTCAATGGATTAAATTTCAGAATGGTTATGTTTTATTTTATTTTATATGGTATTATTTAATCACATTGCTATTAAA…	129	25	1	0	0	0	0	0	1	0	0	0	0	1	1	0	1	0	0	1	0	0	0	1	0	3	0	0	0	0	0	0	0	0	0	0	0	3	0	0	0	0	0	0	0	0	0
BnaNPF6.8	BnaA02g01590D	ATGTTGTAATTTGGATTGCTCTTTGATCTTAGTTATGTAATCTGATAGGAGTTTTTGGTTGTGAGAGATGTTTTCTTAAGGAACTTTTTCGTTGGTGTAGTTGGCAGTTTCTTTGGCTCTCTACATACTGATTGATGATCAAAATTTGTTTTTGATACTGTGTTTCAGTGCCAGCGATTAGGGGAAAAGATTACGGCAAAACGAAGATGAAGTATCCAGATTATACAGAAACACCTTCTGGTCTTCAGTATAAGGTCATCCACCAACTCCTTTATTAGAGTGCCACCTTCTATAGTTTATATGGTTAGAGATCTATATGGTGATCTCTTCATTTCTTTAACGAGTGCAGGATTTGCGAGTAGGAACTGGGCCTATACCAAAGAAGGGAGAAAGAGTTGT…	41	36	1	0	1	2	2	0	3	0	0	0	0	0	0	0	0	0	0	3	0	0	0	0	0	1	0	0	0	0	0	0	0	0	0	0	0	4	1	0	0	0	0	0	0	0	0
BnaNPF6.9	BnaC02g04710D	ACCCCAAAGTAGAATAAGTTATTGAAATTTCGTAGTTTGGATTATTGCTCTTTGCTCTTACTCTGGTAGGAGTTTTTTTGGTTGTGGGAGAGGATGTTTTCTTAAGGAACTTTCTCTCTGGTGTGGTTGGCAGTTTTTTTTTTTGTTAGCTCTCTTCATTCTGATTGCTGATTAGATTTCTTTTGGTGATGCAGTGCCAGCGATTAGAGGCAAGGATTACGGCAAAACGAAGATGAAGTATCCTGATTATACAGAAACACCTTCTGGTCTTCAGTATAAGTTCACCCATCCCCTTTTATTATCTTACACCTTCTATAGTTTAATTGTGATCTGTTCATTTATTTAACTTGGAGAGATTTTGATACGAGTGCAGGATTTGCGAGTGGGAACTGGGCCTAT…	49	30	2	0	1	2	2	0	2	0	1	0	0	0	1	0	0	0	0	2	0	0	0	0	0	1	0	0	0	0	0	0	0	0	0	0	0	6	1	0	0	0	0	0	0	0	0
BnaNPF6.10	BnaA05g19580D	ATTAATATATTCAAAATTTGATATTCCATTCTAGACCACTTGATAATGATTTGATTTACTCATATCCTTTACATATTGGATTATAATTTATCGTATAATTCAAATGAAATAGGATAATAAATATATAACAAACATATATTATAATATAACACGTTTTCGCAAAGAAAATATCAAGTCTTTAGGTTACCAAAAAAAAATATATATATATCAAGTCTTTAGAATATCCTACAGATCAGTTAGTATAACATATCTGATTCTATTATATAACTACGTACGTGTTGAACTGTCTATGGTTTGGCTATAGGTAGTGGGATTGACCCACATAACCTTAATAATTGCATGTTAAAAATATAAAATAATGAAATATCGATTAGAATCACTAACCCTTTTCCAAAAGGA…	46	33	0	0	0	1	1	0	1	0	0	0	1	0	1	0	2	0	0	2	0	0	0	0	0	1	1	2	0	1	0	0	0	0	0	0	0	1	0	0	0	0	0	0	0	0	0
BnaNPF6.11	BnaC05g30740D	NNNNNNNNNNNNNNNNNNNNNNNNNNNNNNNNNNNNNNNNNNNNNNNNNNNNNNNNNNNNNNNNNNNNNNNNNNNNNNNNNNNNNNNNNNNNNNNNNNNNNNNNNNNNNNNNNNNNNNNNNNNNNNNNNNNNNNNNNNNNNNNNNNNNNNNNNNNNNNNNNNNNNNNNNNNNNNNNNNNNNNNNNNNNNNNNNNNNNNNGCCGCCGGGACGCCCCGCAGAACCGCTGCTATAGTGCGGGTCGGGATTGGTCATAGGGTTCAGGGCCCGCGTCCCGTGGCGGTACGACCCGCAAAGACCCAACTGAAAATGGTACCGCGGCGGGGCGGGACAAATGGGTTGCGGGTGATCCCAATTGCCATCTCTAGTTGTACTCTTTTTCCTTCATCATGTTTTTGTCC…	68	38	4	0	1	0	0	0	1	0	1	0	0	0	3	0	0	4	0	1	0	0	0	0	0	0	0	1	0	0	0	0	0	0	0	0	1	3	0	0	0	0	0	0	0	0	0
BnaNPF6.12	BnaC05g09690D	GCATAATTTTTGTTTTAAAAAACTTAAGCATAAGGTATAGTTGTTCGGTTTTACCATTAAAAGTTATATGTACTAGTGTTCATGCTAATTAATCATCTTCAATGACCTAGCCAACGCTGTGGGAGAATCTCTGGTTGGCGCACAGCTGTCACGTGCTAATAAACTGGGCCTGAGATATACGTTTATTATGATCCATTTATTTTCATCTCTATTTTCCATTTTCGAATTTAGGATTATCTTAAAATTTTATCTAGGGCTGGGCATAAAATCCGAAACCCGAAATCCGAATCGAATCCGAACCGAAAAATCCGATCCGAAATGTAAAAAATACCTCAATGGATCTTGTAGGGTGTTACAAAACATATCCGAACCCGAAGTGTTATTAACCGAACCCGAACG…	82	18	0	0	5	0	0	0	0	0	1	0	0	0	1	0	1	0	2	0	0	0	0	0	0	3	1	1	0	0	0	0	0	0	0	0	0	0	0	0	0	0	0	0	0	0	0
BnaNPF6.13	BnaCnng61860D	NNNNNNNNNNNNNNNNNNNNNNNNNNNNNNNNNNNNNNNNNNNNNNNNNNNNNNNNNNNNNNNNNNNNNNNNNNNNNNNNNNNNNCTAAACATATGTAAGATTACAATTTTCACCAAAAAAGACGGCTTATCTCCATAATGTAACATTACTATTTTGTAAAAAAACATTATATATAATTTTGAAAATAATAAATAATATGTAAACATACAACATAAAAAATAGAAATACTATATTAAACATATGTAAGATTACCATTTTATATTTAAAAATAACAATAATATGTAAACATACAACATAAAAAAATGGAAAAACTACATTAAACATATGTAAGATTACCATTTTTCACTAAAAAAAATGGCTTATCTCCATAATGTAACATTACCATTTTATAAAAAAAG…	76	21	0	0	2	1	1	0	1	1	0	0	0	0	0	0	0	0	1	1	0	0	0	0	0	3	2	1	0	0	0	0	0	0	0	0	0	1	0	0	0	0	0	1	0	0	0
BnaNPF7.1	BnaA01g11510D	TTAAATATTTTATATAATAATCTATTAATTAATTTCGTAATTATAAGTATAATATTATTTAAAACAAATTTAATTAAGATTTTATTATAAAGGAACTCTATGCTATTTTCATAAATTTCTATGTATAGCCTATATTATACTAAAATAGAAGTACTATATAAATTAAATATAAAAATATATTAAATTTATAAATTAACTTATTTTATTTTAAAAAATCATTTTAAAAATCATTTACCATTAAATATATTCTATTAAAATAGAAGTCATAACTTCTATTCATGTGTGACTTTTTAAAAAATAAAATTTTATAAGAAAATTATATTTCATTTATTTCAAATTAACATTTTGGTATCATTAAAATATCACATCTTATATAATCAATACATATAACAACTTCAC…	137	19	1	0	1	1	1	0	0	0	0	0	0	2	1	0	0	2	1	1	0	0	0	0	0	2	0	1	0	0	0	0	0	0	0	0	0	4	0	0	0	1	0	0	0	0	0
BnaNPF7.10	BnaCnng78690D	GATTTGAAGATTTAGGTTTTAGGGTTTAGGGTTTAGAGTTTAGGGTTTAGAGTTGATGTTTCTGGGTTTAGTGTTTAGAGTTGATGTTTCATGGTTTAGGGTTTAGTGTTGATGATTTCGGGTTTAGAGTTGATGTTTTAAGTTTAGATTAGTTAACCGTATGTTTTTTTTTTTGTCAAAGTTAATAAAAAAGTTATAAATGTCTTTTACCCATTACTAAAGATAGGTGTAAAAGTGGTTAGTGTAAACATGAAAAGTGATACTTTGAAAATAGTATTATTGGCAATATCCTATAATTTGATTGGTTGATGGTTTTTAAATTTTTATTTATTTAATTAAATTTTTTTAAAAGGAAACAATCATAGAATTACCTAATCTAATATATTTTTCCTAACATAC…	177	28	0	0	0	1	1	0	0	0	0	0	0	0	0	0	1	1	7	0	0	0	0	0	0	2	0	0	0	0	0	0	0	2	0	0	0	4	0	0	0	0	0	0	0	0	0
BnaNPF7.2	BnaA03g44820D	GTAAGAGATAAGAAAGCGACTCATACCAAACCAATCATCAAAACCAAACTAATCGTCCAAACTTACACTAAATCTAAGAACTTGCATACTACTAGCATCCCAAATTACATCTGCAAATTAAAACTCATTCTTAATATATATTAATTTGACGACCAACCGTAGAAAACAGCAAAATCAAACACCAGTTTGGTATCACAATATCTAACATTTTAATTCGTAGTTTAAATATGTATGTATATTATAAATATTATTTTGACAACTAAATATTTGTTTTTGTTGTTGAAAAAGTAAATGTCCCTTTTACGATTTCAACATATCGTATACACATGCACCACGTACTTTGCGTGACGCTTCACATATATATGGTTAGTCTGTTTTAAGCTGAAAATACACGATTAC…	61	23	2	0	0	1	1	2	1	0	0	0	1	0	3	0	0	1	0	2	0	0	0	0	0	3	0	2	0	0	0	0	1	0	0	1	0	1	0	0	0	0	0	0	0	0	0
BnaNPF7.3	BnaC07g36810D	TTATTAATCGTTTAGTAAGTTTTTGGGGAAAGAAGTTTGTAATCAACGAATATGGACACTTCAACGACTGACCTTAAAACCCTAAATTCAAGGTATGTTCTTAACCAAGATGTATGATAGCCTTTTTCAGTAACTCATTTAGTAAGACGTATCGTTTCGCTGGTGAAGAACAAAATTTGGGACATCATTAGAATATAGTTTTCTTCTTCCTACGGGTAATTCATGCGACGTAAAACTTCGAAAATATTTCACAGTATCTATGAATCTAGACATTCGAATATGAGTTTTTATGTATTTCACATCCTTATAATAAATATCAATAAACATTTAATTTATATCAAAGTTTTGATTATCAATACCAAACATGTTGGTATTTGTCTATCTAAATATGAAATAAAA…	112	19	1	0	0	2	2	1	1	0	0	0	0	1	3	0	0	1	1	2	0	0	0	1	0	1	0	1	0	0	0	0	0	0	0	1	0	1	0	0	1	0	0	0	0	0	0
BnaNPF7.4	BnaA05g35790D	GAACCATGAATTTGATACTTTTCTCACACTTTTTAAAAGTGGGATCCACAAAATGCTGACGTGGCATATTGAGGAGTGGCAAAATGCTTCATTATTATAATGTAGATTATATTTTCATTTTTATACAAAATTTCCTATAAGATATTTTCTGTATTGCAATGTATATTTATTAATCAAGTGAAATATAATCGATATTTTTTTTTTTGAAAAAATGAAATATAATCGATATTGTTTAATTTTTTCCTACATACATTAGGAAAATATATGAAAAACTATTATTTCTAAAAGGAAAATGCATTGAGATGAAATTGTACAATATTTAAAAATTTACATTCAAAACCTGAAATAATAACTTGTTTGAAAAATAATCACCAACACGTTTAATTTTAAATAGAAGGT…	110	31	3	0	0	0	0	0	0	0	0	0	0	0	2	0	2	2	1	0	0	0	0	0	0	1	0	1	0	0	1	0	0	0	0	0	1	8	0	0	0	0	0	0	0	0	0
BnaNPF7.5	BnaC05g28620D	GTTTGGTACTCGTAATGGATCTTGTCTTGTCCTCTTGCCGGCAAGCAATGTATAAATAAGAAGCCAAAGAGCAAACCTGATTTCTTCCACTGGCTGACTTCTGACCCTCTAACATTTTGTAAATTTCGTTGGCTAAGCATACCTGAATCAAAAAATATATATATATATCACTATTAGAAACAAAGAGATGAAACAAAGAGAGAGAGAACCAAGACATGAGACAAAACGTCAAAACCTTTCTCTTAACAAAGAGATGAAATTGATTTTGTCTCAATGTCCATGGTCAACTGGACATCTTTACATCGCAAATCAAACCAGCAAATGCAATCATCCTATAATCATACTTTTAAATTTAAACGTTTAAAATAGTATGATTCTGAATTGGAAATAACCTTGGAA…	81	26	2	0	3	1	1	1	0	0	0	0	0	0	4	0	4	1	0	2	0	0	0	0	0	2	0	1	0	0	0	0	0	0	0	0	0	1	0	0	0	0	0	1	0	0	0
BnaNPF7.6	BnaA09g24330D	AGTCAAAATCACTCTTTCACCAGGAGGCAAACGCCAACTAGCTTGTACGTGATTTTGTCATTTTCAAAAGATCCGTGCAATTTGTTTCAAAAGCGATATACTAACTAAAGGACTTCTCAATAAACTGATCTATAGCCAAAAAGAACCTCCAATTCTAAAATTTTGGCTGCTAGCAAATCATCTACTGATTAATTAATCTAAACACCGGTTAATTAGTAAATATGTATCAATAAGTAGGTCAACTAGGTTGCACCATATGGCTGCTTGATTATTACTACTACACATCGATTAGTTATATTGATTACACGATGTGGCTAAAATAATTTGGTGAAAGTAAATGAAAAGTATGTGTCAACTAGTGATTTTAAGAACCAAAACGATAATAATTATATAAATTAA…	89	20	4	0	1	2	2	0	0	0	0	0	0	0	3	0	2	2	0	2	0	0	0	0	0	4	0	1	0	0	0	0	0	0	0	2	0	3	0	0	0	0	0	0	0	0	0
BnaNPF7.7	BnaC05g24580D	NNNNNNNNNNNNNNNNNNNNNNNNNNNNNNNNNNNNNNNNNNNNNNNNNNNNNNNNNNNNNNNNNNNNNNNNNNNNNNNNNNNNNNNNNNNNNNNNNNNNNNNNNNNNNNNNNNNNNNNNNNNNNNNNNNNNNNNNNNNNNNNNNNNNNNNNNNNNNNNNNNNNNNNNNNNNNNNNNNNNNNNNNNNNNNNNNNNNNNNNNNNNNNNNNNNNNNNNNNNNNNNNNNNNNNNNNNNNNNNNNNNNNNNNNNNNNNNNNNNNNNNNNNNNNNNNNNNNNNNNNNNNNNNNNNNNNNNNNNNNNNNNNNNNNNNNNNNNNNNNNNNNNNNNNNNNNNNNNNNNNNNNNNNNNNNNNNNNNNNNNNNNNNNNNNNNNNNNNNNNNNNNNNNNNNNNNNNNNNN…	111	27	4	0	1	1	1	1	0	0	0	0	0	0	1	0	1	2	0	1	0	0	0	0	0	3	0	0	0	0	0	0	0	0	0	0	0	4	0	0	0	0	0	0	0	0	0
BnaNPF7.8	BnaA10g15520D	ATATAGTAGAATAGTGTATTTGATTTAAAAACTAACAAAAAAAGTTTGGGTCAATGAGAATGATTTTGTTTTAATAAGAGACGTCTCACTCTTATGTTGGACCTTGTGCAGCTTAAAAAATATACATGTGGTCTAAAAAAATGGGCCCTAATATTTTAGAAAAAGACACTAAACTCTAACTAAAATTTGCAAAAAAAATATATAGGCTATGTGCAAATGTGCCTTGGGCACATGCCCAGACGGGGCTAAAGAGAGATGATATTATATGTTTGGCTAAGAAAACCTCGTTGCAAGCGTTTCATAATGTTATGGTATCATGAGGAATGGAGAGCTCTAAATCTCTCTTAATGATAGAGAAGAGTGGAAACTTGAAGGAGTCTTCAAGGATGCCATTAACTT…	77	33	3	0	0	1	1	1	0	0	0	0	0	1	0	0	1	1	1	1	1	0	0	0	0	4	2	2	0	0	0	1	0	1	0	0	0	2	0	0	0	0	0	0	0	0	0
BnaNPF7.9	BnaC09g38060D	TAGTTTTATTCTTGGATATAGATGTGATATTTAATGTGAGAGAGTGAGAGGAGTGGTGGGAGCGGCATTAATGGCTTGATTAATATATAACAAAGACAAAAACTGAGTAATTACACTTGCATTGATCAGAGTTCGTGAGATCCGAAGAGAAACCGCTGTGCTGAAATAGCGCACTCTGGAGCTTTTTTCTTCTACATTATTATTATATTTAAAAACGTACAAAAAAAGGAGAATGATTTTGTTTTAATAAGAGAGATGATATTATATGTTTGGCTAAGAAAACCTCATTGCAAGCGTTCCATAATGTTATGGTATCATGAGGAATGGAGAGCTCTGAATCTCTCTTAATGATAGAGAAGAGTGGAAATTTGCAGGAGTCTTCAGGGATGCCATATTAAC…	81	28	3	0	0	0	0	1	1	0	0	0	0	1	0	0	0	4	1	2	1	0	0	0	0	5	1	1	0	0	0	1	0	1	0	0	0	2	0	0	0	0	0	0	0	0	0
BnaNPF8.1	BnaA09g18920D	ATGAATCTATTTTAAAGGAGTAGATAGTTCATTTTTTGTGCGATAAAACCTAAATATTTTTATATTTGAACATCATATTAAATCATTGGACTAAATGAGGTTTTACACGGTCAATTATTTTAAAAATTAAAATAATATATATATTTTTTTTGACAGCAAACGTTTACAGACTCATGTTGACTCTGTAAACTAAAGTGGCAACTCCGCATCCATGTGAACGACGAAGGACGTTTGTTTCCTAGCATTGCGTGTTAAGCTATCAGTCCGTATATTCATCGTTCGGTAAACATGAACGATGTCTGAGTTTAGAAAGCTTCCTTTTAAAAGCTTGATATCTTCTAAGTAGCTTCCAAATGCTGGTCATTCTTCTGGTTCCGAAACCATCTTTACCAGCTGAGA…	159	29	1	1	0	1	1	0	0	0	0	0	0	0	0	0	0	3	0	2	2	0	0	0	0	3	0	1	0	0	0	0	0	0	0	0	0	2	0	0	0	0	0	0	0	0	0
BnaNPF8.10	BnaA02g26150D	GATTATATACACAGTTTGAGTATTATTAAGGTTGTTTTGTGAATTTTAGAGATTTTTAAAATTTTATTTAAATTTTATTAATATCTTTGATTAAAATAAACACAGTTTGAGTATTAAAATCAGCTCCATTTTAAAAGTTTATCTATTAAAATAAGTATAATAATTAGTTAAAGTATTAAAGTGGGTAGCGAAACAGTTTAGGTATTAAAAAGCTTAACGAACTTTAGTTGGAACATTTTTATGAAATTTTCCCATTATTTTTTGTGTTTACCAATTTTTAATAATTTTAGATCAATAGGATTTAAGAAGTATAATTTTTAAAAAAGTTTGTATCATCAACTAATAAAACATACCTAAAAACGTAAAACATGTTCTTGAAATAATTTTACAAACATTTAA…	83	37	2	0	1	0	0	1	0	0	0	0	0	1	0	0	1	1	0	2	0	0	0	0	0	1	0	3	0	0	0	1	0	0	0	0	0	6	0	0	0	0	0	0	0	0	0
BnaNPF8.11	BnaC07g50970D	ATCCGTCAAGGGAGTATCCGAAGAGAATAAGCATTCCAGCAAAGCTAGTACCTACGTGCATTAGGATTTTCATATATTAGAGGACAAAACAAACAATGTCCAAGTAATATAAAAAAAACATTGAAAACGTAATCACCTCTGTGTGACCAACGTCCACAAGCATCTCATCCAGCTTATTAAGATCTGTATAACCGAGTCCTCTAAGTGCCTTCAAGGTGAGGACAATGGAACAAAATCCCACTTCCATATTGTCTAAAATGATGAAAGTCTTCTTCCCGCTGCCAAATATTTCTTTAGGACAACCTTCCATTGTGTTTATCTCCTTTTCCATAAACTTGCCACAAATGCATTTTAAGGAGCAGAAGTTACTATATGCCCTAGAGCATGAATCAGAAGCTT…	58	27	3	0	0	0	0	1	0	0	1	0	0	0	0	0	0	2	1	0	0	0	0	0	0	4	0	0	0	0	0	0	0	1	0	0	0	0	0	0	0	0	0	0	0	0	0
BnaNPF8.12	BnaC09g10630D	GAAAAAGTCATGTTAATGACATATGGTTATAATGTTATAATGGTGATGATTACATTGAATGATGGTATTGTGATGGCGAGTTTTGTTAATGTTTTCTTCTTTGTAGTAATATGTATGATGATGTTATACTATTATAATGCTGTGAAGGTGATGTCTGAATTTGATAGTTTATGAAAATACACAAAAGAAAAATTTTGAGACTATAGTTCAGAATTTTCATTTGAAGAATCGCATTTTTATAGTTTTAATTAAATTCATTTATCAGTGTTGATAAATTTGATACTAATCTTTTTTTTTGCGCATAATGCCAGAACAACACTCTTAGTAAAACAGTATAATTATATTGCTATAGTTTAAACGATACTTTTACGAGTTTGAGTTTCTGATACGTGCATGGAT…	23	25	0	0	0	1	1	2	1	0	1	0	1	0	3	0	2	1	0	0	1	0	0	0	0	7	0	0	0	0	0	0	0	0	0	0	0	2	0	0	0	0	0	0	0	0	0
BnaNPF8.13	BnaC04g32850D	TAAATTTTGAGAACTTACCTTATTCTCTGCTCGTCGAATCACATGAAATATTAAAGGAAACAAAGAGTTAATATGGTCAACTAAATTAAATTTTAAATCAATCAATTTTGATCAAAAATACGTATTTTTATATCTTTTATTTTAGGAAAGCTTGTATATATATTGCTACCACTTTAAAAATATGAAATAGGACGGTATTGAGCCTATATGACAATTCTGCGAATTTGATTCCTAGATTGGAGTTCTATAACCAGAATGAATTATATTCAAAGACGTATATTGTTGCTAATATTAATAGCATGATTATGCTGTTATGATAGTAATTATTGTGATGAGTGATTGTCAAAGTAAATATATGCCTATGGCTGGCAGATGTTTTGCAGTTTCCTGTTCGGACAA…	97	34	0	0	1	0	0	1	0	0	0	0	0	0	0	0	0	1	0	0	2	0	0	1	0	8	2	0	0	0	0	0	0	0	0	0	0	1	0	0	0	0	0	0	0	0	0
BnaNPF8.14	BnaCnng54700D	CATCTCTAAGATTTCCACACACATCGAATTTCTTCAGCTCTGATACGCGTCCAGTGTCGGTCGACGATGAAGTGGTAGTGTCGATCGATGGTGATGTGGTAGTGTCAATCGATGCCAGTTTGTTGGTGTCGATCGATGGTTTCAGGTCGGTGTTGATCGATTCTGCTTCCGATGGGCCTTTATCGACATCATCTCTAAACAGCAACCCTCTCTGAGAAGCTTCTACATGTAGAGGATCATCAAGTACCTCGATGTAAGGACTGAGCTGCGTACTTCTATCAGGTGGAATAGGAGATTCAACTTCAACCACACCGCATGGAACCATAATCTTCACAGGATCATGTATCCTCTTCACTCATTTGTGAAACTCAGCAGCTTCTTCTGTCCAGATAGGTGGTC…	1	26	1	0	0	0	0	0	0	0	0	0	0	0	3	0	3	0	0	0	0	0	0	0	1	1	0	4	0	0	0	0	0	0	0	0	0	0	0	0	0	0	0	1	0	0	0
BnaNPF8.15	BnaA04g04310D	CTTCATCTTGACGTCAGTTCAGTGCCGGCCTTGGCCACAAGCATAAGAAGCATGGACTTCCAGCCAACACGATAATAAATATTTTCGCGGCCACATATTTATAAAAAGTGACTTTAGCGTAGTGGTTCTAAGAGAAATTACCAGTGCTGGAGGTGCTGGATTCAATTACCCCTGACAGCTTTTTGTTTTATTTTGGCCCCAAATATAAAATGGGACACGTGTCACTCCCATAACGCACGACTTGATGACATGGTATCACAGGAAGGAGGCGAACATATTTTTATATATATAGATAGATATCGAAACAACATGAATTAGGCCATTGTTACCATTATTATGTATCAACTGATTTTAAGAGTTAATCATTTATTGAAACAATAGATTAAATATCACTTGGGA…	41	28	2	0	1	0	0	0	1	0	0	0	0	0	2	0	1	0	3	1	1	0	0	0	0	1	0	1	0	0	0	0	0	0	0	0	0	2	0	0	0	0	0	1	0	0	0
BnaNPF8.16	BnaC09g20890D	CTTTAATATATATATGTAGTACGTGAGAGAGAGAGAGTCAAAGATGAATCTTTTTATTTTCTTCTTAAGTTACAAAATGAGGAAATGGGACCATCACTATTTATAGTGGTGTGGAAGTCGGTTGATCAAATCAACTAAAAGAAAAAGACAAAACCAAAAAGATGATGATGCACAAATGAACCAAGAAGAGGACAAGTGTAATGTAATGGCAACATATGACATAGACATCTAGTCCACTAGATGAATCATCAATTGCAACATATTTTTATTAATCCACTAGAAGCTCATGGTTCTAACGAGCTGGGGGGCTAACTATTGGGGTCAAAATCGGTCACGACGGAATCAATGTCTGAAAGTCCGTAAAAATCGGCATGAACGTTTTTATGAAAAATAAATCTT…	72	25	1	0	1	0	0	2	3	0	0	0	0	0	0	0	0	2	0	1	0	0	0	0	1	3	1	1	0	0	0	0	0	0	0	0	1	1	0	0	0	0	0	1	0	0	0
BnaNPF8.17	BnaC09g20900D	TCTTCCAACAAGGTTCTGTATTATTACAGGTTCGATCAAGTTGTGTTCTTTGACTTTCAATTTACTTACCAATTATTACAATTAGATCAAGGAACTGTGGGTTTTCGTATCGTATGGTTTCTATGTATCAGTCAACTTTCGCTGAGCTGTAGTTGTGATGCTTATGTTAGCTAAGTTGGATTAGATTTCATTGGATGTGTGTTTGTCTGAACATGTTTCTTGATTTTGTTTAAGCAGGAAGTGAAACTGTATGCTGAAGATGGTTCAGTGGACATTCATGGAAACCCACCATTAAAGCAGAAGACAGGAAACTGGAAAGCTTGTCCATTCATTCTCGGTAATAAAAACAAAAAACAAATGTTTCTTGTTTTGTCTTTGTTGTAGCTCTAATCCTTCAAG…	33	27	1	0	0	0	0	0	1	2	0	0	2	1	0	0	1	1	4	3	0	0	0	0	0	3	0	4	0	0	0	0	0	0	0	1	0	5	0	0	0	0	0	0	0	0	0
BnaNPF8.18	BnaC04g26500D	TATCACTTGGGAGGACTACACCATGTGAACCCATATTCCTACAAGTAATAACTAAAATAATGCATTGGATCTCAGTCTCTCTTAAGTCAGCGGCTAAGTGATTTTTGCTTACAAGATAATCTAATCTTTAAATAATTACTTGTTGATAATCTTCGGGATGATTCGATGACTTTCAAACATGTATTAAAGAATTCGAATATAAATTACAGCTAATCATTTGGGGATTAAGGAGTTCAAGTCAACAAGTTATAATTGGAGATACTGCCAAATCCTCAGTAGATATTTAGGATTCAGTTTTTTTATGACTTATTCTCTAGGTTCACCGACCAATAAAATTGTGTTATTTCATATATGATATCTTTTAAAAAATGAAACAAAATATTGTCAAATTATATTATC…	61	24	2	0	1	2	2	0	0	0	0	2	0	1	0	0	0	0	0	0	1	0	0	0	0	4	2	1	0	0	0	0	0	0	0	0	0	5	0	0	0	0	0	0	0	0	0
BnaNPF8.19	BnaA09g34070D	CTCTAGAGGCTTTAAATTATGTAAACTCAAAAAAAAAGATGTTACTAACTCTTGGTTTTGAGCTAGAGTGGAGCTAGAGCCAAACTGTGGATACTTCAAGATTGTCCAATCAAATACATGTCAAACTGATAACCTGCAAATATATAACGTTAGACAAAATTTGATTAGTTTTTATAAAAAACAATCTTCAAGCATAAGCTACTGGAATGTAAGAATATGGAGTTTCTGTGAGGCATTTTATCAAACACGTAGCCTGCTATGAATATACATATTCCATAAAAAAGAAAAGACAGCTTACAAAGATAACATGTTTTGCTCGGATTTGATTACTCTTCCTCGGCCACTCTGAACTGCTAGTGTTTTTATATTAAGCTTAATCCTGAAATGCACATTTTTAAT…	61	34	2	0	1	4	4	0	2	0	0	0	1	0	1	0	1	0	1	3	0	0	0	0	0	1	0	2	0	0	0	0	0	0	0	0	1	1	0	0	0	0	0	0	0	0	0
BnaNPF8.2	BnaC09g20910D	CGTTGATCCTCTCGCTTGTGGCGTATTTCACGACAATGGATGGTCAAGATGGTTGGATTCCTTCGGAGGACATTGATAAAGGACATCTTGACTACTTCTTCTGGCTTTTGGTCTGTTTTGGTTGTGCGAATATTCCTGTTTTTGTCTTCTTCTCTGTCAAGCACTTGCAGAAAAAGGCTGCTTAAGCTTCAGCTTGGCTCTTGTTTAATATTTGTATACACGGAGAGTCAGAAACATGTAAAAGTTATGGGCCACTATGTAAAACTATGAAGACTTCATTTCATACTTATTTGTAAATACGTCATAGTTCCTGTGCTACATGTTGGCCGTTGTAATATTGATGAAAAAGATGGAAATCAAAGAGTAATTTGGTGTTGCCAAATTTTGGCATTTACTGCT…	117	23	2	0	1	1	1	0	0	0	0	0	0	1	1	0	1	5	0	3	2	0	1	1	0	0	0	0	0	0	0	0	0	0	0	0	0	0	0	0	0	0	0	0	0	0	0
BnaNPF8.20	BnaC08g25000D	TGATTATTTATTAATTTATACTCTTTCCGTTTAGCAAAAAGATTAATAAATTTTTTGAAATGCATTTATGTTCTTATTAATTATATATATTTAACGTATTTGAGATAAATAAAAATATTTCTATAATCTATGCATTTTATAATTAATATTAATTTTAGAATAAATATAAATTGTATTGAAATTATAAAATGACAATTTTTGTATGATAAAAAAAAATAACACTTTTTTTGTAAAGGTGGGGATATAATTCAGTTAGATCTGTAGTATCTTACAACAAGATAATAAATTATGGGACCATAATTAGTTCTCGCAACTACCTTTCATATCAATGTTAAAGTCTTTATTAGTTTCAGCGGTAGGACACCTCTATTACAAAGCTTTAACTTTTAATTAAATGAT…	50	15	1	0	0	1	1	0	1	0	0	0	0	0	1	0	0	2	5	0	1	0	1	1	0	0	0	0	0	0	0	0	0	0	0	2	0	5	0	0	0	0	0	0	0	0	1
BnaNPF8.21	BnaA10g27530D	AGATCAGTTTACGTTATAGGCATTTTGAGTTTATGTAGAGAAAGAGTAACTGTTACAAAATCATGGGTTCATGGCTGAGAAATCTTAGGGATTTTAGTATATATTAAAAAAAAAATTAAACAGTTAAGATAAAGAGACGAAAATGTTTTTGCATTAATTTTTTTTTTTTTTGCATTTATGCTGTTAAAAAATTGTAAAACTTTACCACTTGGCAATTTTTTTTTCTAAATTTTTTCCACATGGCAGCTTTTAATTCGTTAGGCGACTTGCGCTTTAGTATATAAGGGATTCTTCTGTATTTGAATATATTTTTTTTATTTTCATAATTTCCTCTTATTTTCTGCTCAGATAATAAATTAAAAATAAAGGAAACTACAGTTTATATTATTATTTTATTTT…	53	34	1	0	2	2	2	0	2	0	0	0	0	2	1	0	0	3	0	4	2	0	0	0	0	5	0	3	0	0	0	0	0	0	0	0	0	1	0	0	0	0	0	0	0	0	0
BnaNPF8.22	BnaCnng03860D	ACCACTATGTTTTGCACGACATATTTGATATTATGGCTCTAACTTGTATTATCAGTTTAATTTATTGGCCAGAAAGTACTATAATCATATTTAAATTGTAATGATTATCTAATTTATAATAAACAAAATCACCAGTGACTCTTTTTATACTCAGATAACAAATGAGAAGCACTTCAAATGATTTATGTAGGATTACGTTTAACGTTCTGATTAAAAACAAAGAAGTTGTCCAAGTGAGACTGATAACCACCATAACAATTCACAAAAAGAAAATTTATTTTAAGATCTATTGACAAACGTGTATAACATGAAATAATTTATATTTGAAGTTTCAGTTAATAAAAAATAAAAAATAAAGGAAACTACAGTCTAAAATCATCATTTATCTGATAAAATATT…	57	33	1	0	2	2	2	0	3	0	0	0	0	2	1	0	0	3	0	3	2	0	0	0	0	4	0	1	0	0	0	0	0	0	0	0	0	1	0	0	0	0	0	0	0	0	0
BnaNPF8.3	BnaC07g21430D	ATCTTATTGGGTTTCTAATAAAGCCGAAAAGAGCTTGAAAATCCCAGATTTTTTTACTGCCGTAATGGGCTCGTAAATTCGTTTTTAAATACTTGTTTCAGACTGGTGCAATTAATATGGCCGAAAACCATTTAAATTTTTCAGAAAGATAATAGCAATTTTTGTAATTAATTGAAAAATCATGGGCATAATCCTAAGAAAGATTCTGCTTTAATAGTATAGATGTTTCTCATTTCATGAAAACTTGGTTTTGTTTTTTGTTTTCATTTATTTGATTTTCTTTCTATCAATAACTAGGTTTACCTTTCATTTGATTTTGAATGATCATGTTTGATGTTCATTTCTTAATTTTTAATCGATGTTACTTATGTTTTGGTTACAAAATAGGTACAAATAAGG…	47	27	3	0	0	3	3	0	2	0	0	0	2	0	2	0	0	1	2	2	1	0	0	0	0	0	0	3	0	0	0	0	0	0	0	0	0	4	0	0	0	0	0	1	0	0	0
BnaNPF8.4	BnaC02g34280D	GCAATCAAATCTCCAACGAAATCAATCTCTCTGCGGAATTCTCACTCTTCTGGGTTTATCTCTCTCCCTCGTCTCCTTATCTCAGATTCTAGGGTTGGAAGTTTCTATCTTCTTGTTTCGGTTTAGTGTTGGTGTCGATTCATTCTCTGTAGCTAAATTTGAGTAGTCTACTATGGTATGTGTTGGCTTGTTACATGAAGATTTCAATTGAATTATCTAAAGCTCTGTTTTTTTTTTTGAACAGATTGGTGGAGGTCAGCTTTGCGTGTGGCCTGGTGGTTTGAGACATCCGTGCCTCGGGAAACGATAGAGGTAGCATACACATCTCTGGTGTACTTAACATTTCACAATCAGTGACTTGAAACATATATGTATTTTGAGTGGAACTATAGGTGAAGC…	56	30	2	0	1	1	1	0	1	1	0	0	0	0	0	0	0	1	0	0	0	0	0	0	0	2	1	2	0	0	0	1	0	1	0	0	0	0	0	0	1	0	0	0	1	1	0
BnaNPF8.5	BnaA09g18900D	NNNNNNNNNNNNNNNNNNNNNNNNNNNNNNNNNNNNNNNNNNNNNNNNNNNNNNNNNNNNNNNNNNNNNNNNNNNNNNNNNNNNNNNNNNNNNNNNNNNNNNNNNNNNNNNNNNNNNNNNNNNNNNNNNNNNNNNNNNNNNNNNNNNNNNNNNNNNNNNNNNNNNNNNNNNNNNNNNNNNNNNNNNNNNNNNNNNNNNNNNNNNNNNNNNNNNNNNNNNNNNNNNNNNNNNNNNNNNNNNNNNNNNNNNNNNNNNNNNNNNNNNNNNNNNNNNNNNNNNNNNNNNNNNNNNNNNNNNNNNNNNNNNNNNNNNNNNNNNNNNNNNNNNNNNNNNNNNNNNNNNNNNNNNNNNNNNNNNNNNNNNNNNNNNNNNNNNNNNNNNNNNNNNNNNNNNNNNNNN…	26	18	4	0	3	3	3	2	2	0	0	0	1	0	1	0	3	2	1	1	0	0	0	0	0	2	0	1	0	0	0	0	0	0	0	0	0	2	0	0	0	0	0	0	0	0	0
BnaNPF8.6	BnaA06g34380D	TTTTTGATGAATTCTTTTATTCTAATCAATTTTAATATGTGTTAAAAATGCAAAAAAATTAAATGAAGAACTGACAGGATCTAACTCACAGTTATGATTTTCATTTTTCCTTTGTTATTTACCATAATCCAATTTTTTTCTTACCAAAAATTAGTTGTTTGTATTTTTATTTATACAGTATGATAGTTTGATGAAAGAGTTCATAGAAAAAATAAATGATATGTTTTAACATACATATTTTTTATCTATCATCATTTTTTAAACGACAAAATGTTGTATATTTTATCTACCATTATTTTTATTTAATATTTTGTTAGTATCACTTTTATTTTTATTATTTTATCATTTGTATTTAAATGATTGTTTTCTCTTTCTAAAATACCAAATTATTACTTTAAT…	106	41	1	0	3	1	1	0	1	0	0	0	1	0	1	0	0	2	1	1	0	0	0	0	0	3	0	1	0	0	0	0	0	0	0	0	1	1	0	0	0	0	0	0	0	0	0
BnaNPF8.7	BnaA06g09430D	AGTTTGTTGTCTTGTAAACTAAGAATATTGCTCTACTCTTGCTTGTTTTTATAGTCTGACAAAATAAACCTGGACATCCTCCGAGTGGTTGGTTACCGTCAATGGTGCAACAAGCTTTGGAACGCTGTTAGATTCGCGATGATGAGGCTTGGCGATGATTATTCCCCTCCGCTGACTCTAAGCCCCGAAACGATGCCATTCAGCTGCCAGTGGATTCTCTCTGTACTAAACAAAGCAATATCAAAGACAGTGGATTCACTAAATGCATTTGAGTTCTCGGATGCTGCCAACACAGTATATGCATGGTGGCAATATCAGTTCTGTGATGTGTACATTGAAGCTATCAAGCCTTACTTTGCTGGTGACAACCCTGCGTTTGCGTCAGAGAGGGCTCATGCA…	33	14	1	0	3	2	2	1	2	0	0	0	1	2	2	0	0	1	0	3	3	0	0	0	1	3	1	4	0	1	0	0	0	1	0	0	0	0	0	0	0	0	0	0	0	0	0
BnaNPF8.8	BnaA09g56930D	TGAAAAAGTGGAGACCGAAATGGAAACCGTTCTAGCGAGCGTGAAGTGCCTGAGGGCACTCCGGGCTGGGTTAATGGAGAAACAGAAGAATGAAAGGTCTGAGTAGTTAACTAAAATGAACATTTCGAAACATTTTTATAACCATTCTGCATTTTTCGAATAACTGGTCATTTTGTGTACATTTATCTCAGGTTACCTGCTTTTGCTGTGTGTGAAAACAACGTAACATCTGAAATTGTAAAATCTCACGAGTTGGAGATCAGAACCCTTGCAAATCTATCGTCCTTGGAGGTAAACAAGCCCACCTTTAGTTTCTTTCTTATGGTTTCTCTACTGTTTCTTTTTCCTGTTTCTAAGTTTATTTGGGGCTTTTGTATAGGTTCTGTTAAAGGGAGAACA…	105	31	6	0	3	1	1	1	0	0	0	0	0	0	1	0	0	0	0	2	1	0	0	2	0	1	2	3	0	0	0	0	0	1	0	0	0	0	0	0	0	0	0	0	0	0	0
BnaNPF8.9	BnaC08g39460D	GGGCAACTTGGATCCAAAAGAGCTGGTTGTTGCCAAAGAAGGACAAGTGAAGGACTTTCCGAATGGTATTTCTGAATGTGGTGCTGACGCTCTTCGCTTTGCACTCGTCTCTTACACTGCTCAGGTACTATCTATTGCACACAGCCTCACAACCTCTAAAGTTCTCCTTCAAACTTTAAACTAAGAATATTACTCTACTCTTGCTTTCTTTGTAGTCTGACAAAATAAACTTGGACATCCTCCGAGTGGTTGGTTACCGCCAATGGTGTAATAAGCTGTGGAACGCCGTTAGATTTGCGATGATGAGGCTTGGCGATGATTATTCGCCTCCACTGACTCTAAGCCCTGAAACGATGCCATTCAGCTGCCAGTGGATTCTCTCTGTGCTAAACAAGGCAA…	13	20	2	0	3	1	1	1	1	0	0	0	0	0	1	0	0	1	1	3	1	0	0	0	1	2	1	4	0	0	0	0	0	0	0	0	0	3	0	0	0	0	0	0	0	0	0
[truncated: 75 more columns]
