# Supplementary material for: Genome-wide characterization, expression analyses, and functional prediction of the NPF family in Brassica napus
Source: BMC Genomics. 2020 Dec 7;21:871. doi: 10.1186/s12864-020-07274-7 (PMC7720588; doi:10.1186/s12864-020-07274-7)
Supplement: Supplementary file 8 — Additional file 8: Table S4. Transcription factors with potential binding sites in promoter regions of BnaNPF genes. [file 12864_2020_7274_MOESM8_ESM.xlsx]

## Sheet: Table S4
Additional file 8: Table S4. Transcription factors with potential binding sites in promoter regions of BnaNPF genes.
Transcription factor gene family	Number of genes
GRAS	1
GRF	1
NF-YB	1
RAV	1
SRS	1
YABBY	1
BBR-BPC	2
EIL	3
Nin-like	3
WOX	3
ARR-B	4
C3H	4
CAMTA	4
CPP	4
E2F/DP	4
BES1	6
ZF-HD	6
ARF	7
AP2	8
B3	8
SBP	8
LBD	9
HSF	11
GATA	13
Trihelix	14
Dof	18
G2-like	18
MIKC_MADS	18
TCP	20
C2H2	21
HD-ZIP	22
MYB_related	24
bHLH	31
bZIP	37
WRKY	41
NAC	57
MYB	67
ERF	81
