# Supplementary material for: Genome-wide characterization, expression analyses, and functional prediction of the NPF family in Brassica napus
Source: BMC Genomics. 2020 Dec 7;21:871. doi: 10.1186/s12864-020-07274-7 (PMC7720588; doi:10.1186/s12864-020-07274-7)
Supplement: Supplementary file 10 — Additional file 10: Table S5. Duplication events of NPF genes in Brassica napus, Brassica rapa, and Brassica oleracea. (XLSX 23 kb) [file 12864_2020_7274_MOESM10_ESM.xlsx]

## Sheet: Table S5
Additional file 10: Table S5. Duplication events of NPF genes in Brassica napus, Brassica rapa, and Brassica oleracea.
Allopolyploid in B. napus with B. rapa or B. oleracea					Segmental Exchange (SE) in B. napus					Segemental duplication (SD) in B. napus					Homologous exchange (HE) in B. napus
Name	B. napus	Chromosome	B. rapa or B. oleracea	Chromosome	Name	B. napus	Chromosome	B. rapa or B. oleracea	Chromosome	Name	B. napus	Chromosome	B. napus	Chromosome	Name	B. napus	Chromosome	B. rapa or B. oleracea	Chromosome
BnaNPF2.18	BnaC01g25280D	C01	Bol018722	C01	BnaNPF1.4	BnaA10g20960D	A10	Bol043560	C09	BnaNPF2.29	BnaC09g05810D	C09	BnaA09g06180D	A09	BnaNPF2.34	BnaA01g26960D	A01	Bol030912	C01
BnaNPF2.25	BnaC03g51560D	C03	Bol019440	C06	BnaNPF2.12	BnaA06g13070D	A06	Bol030729	C05	BnaNPF2.32	BnaAnng11510D	Ann	BnaC02g39450D	C02	BnaNPF4.12	BnaA09g23640D	A09	Bol031636	C07
BnaNPF2.43	BnaC03g55450D	C03	Bol041353	C03	BnaNPF2.15	BnaA09g44430D	A09	Bol044846	C08	BnaNPF3.1	BnaC06g30180D	C06	BnaA07g24560D	A07	BnaNPF1.9	BnaC01g35410D	C01	Brara.A03072.1.v1.3	A01
BnaNPF2.6	BnaC06g30920D	C06	Bol032953	C06	BnaNPF2.9	BnaA07g09200D	A07	Bol004380	C06	BnaNPF4.11	BnaC04g15610D	C04	BnaA07g14010D	A07	BnaNPF2.26	BnaC02g42280D	C02	Brara.B03827.1.v1.3	A02
BnaNPF2.8	BnaC06g25140D	C06	Bol017370	C06	BnaNPF4.1	BnaA07g09220D	A07	Bol004377	C06	BnaNPF5.11	BnaC04g01330D	C04	BnaA05g01710D	A05	BnaNPF1.3	BnaC05g37210D	C05	Brara.E02535.1.v1.3	A05
BnaNPF3.2	BnaCnng27190D	Cnn	Bol028660	C02	BnaNPF4.9	BnaA03g57790D	A03	Bol042488	C03	BnaNPF5.12	BnaCnng07650D	Cnn	BnaA07g23210D	A07
BnaNPF3.4	BnaC06g25780D	C06	Bol024012	C07	BnaNPF5.33	BnaA07g29870D	A07	Bol034908	C02	BnaNPF5.15	BnaA07g10390D	A07	BnaC07g13630D	C07
BnaNPF4.16	BnaC01g28290D	C01	Bol036561	C01	BnaNPF5.52	BnaA05g33940D	A05	Bol030419	C09	BnaNPF5.16	BnaC07g13630D	C07	BnaA02g15810D	A02
BnaNPF4.6	BnaC03g51520D	C03	Bol019436	C06	BnaNPF5.57	BnaA02g02370D	A02	Bol021204	C02	BnaNPF5.20	BnaC08g06020D	C08	BnaA08g20790D	A08
BnaNPF5.3	BnaC02g47290D	C02	Bol022807	C02	BnaNPF5.9	BnaA04g23260D	A04	Bol006869	C04	BnaNPF5.23	BnaCnng04540D	Cnn	BnaA08g19510D	A08
BnaNPF5.41	BnaC02g21050D	C02	Bol034908	C02	BnaNPF8.10	BnaA02g26150D	A02	Bol038058	C05	BnaNPF5.45	BnaC03g20920D	C03	BnaA03g17480D	A03
BnaNPF5.47	BnaC04g07600D	C04	Bol017730	C04	BnaNPF8.19	BnaA09g34070D	A09	Bol025178	C08	BnaNPF5.69	BnaC09g42590D	C09	BnaC02g05830D	C02
BnaNPF5.50	BnaC06g14960D	C06	Bol025161	C08	BnaNPF8.6	BnaA06g34380D	A06	Bol015118	C02	BnaNPF5.8	BnaC03g22680D	C03	BnaA03g19060D	A03
BnaNPF5.61	BnaC09g19090D	C09	Bol032092	C09	BnaNPF2.11	BnaC07g12690D	C07	Brara.G00946.1.v1.3	A07	BnaNPF6.2	BnaC08g15370D	C08	BnaA08g24900D	A08
BnaNPF5.67	BnaC04g26790D	C04	Bol025161	C08	BnaNPF2.14	BnaC08g18440D	C08	Brara.H02396.1.v1.3	A08	BnaNPF6.6	BnaC04g17300D	C04	BnaA07g12830D	A07
BnaNPF5.71	BnaC02g47020D	C02	Bol022807	C02	BnaNPF2.16	BnaC08g36990D	C08	Brara.I04764.1.v1.3	A09	BnaNPF7.2	BnaA03g44820D	A03	BnaC07g36810D	C07
BnaNPF6.11	BnaC05g30740D	C05	Bol038345	C05	BnaNPF4.2	BnaC07g12650D	C07	Brara.G00944.1.v1.3	A07	BnaNPF7.6	BnaA09g24330D	A09	BnaC05g24580D	C05
BnaNPF6.4	BnaC08g41560D	C08	Bol031348	C08	BnaNPF4.8	BnaC03g44610D	C03	Brara.C03995.1.v1.3	A03	BnaNPF7.9	BnaC09g38060D	C09	BnaA10g15520D	A10
BnaNPF6.7	BnaC07g16870D	C07	Bol027143	C06	BnaNPF5.10	BnaC04g47170D	C04	Brara.D02462.1.v1.3	A04	BnaNPF8.12	BnaC09g10630D	C09	BnaA09g10430D	A09
BnaNPF7.3	BnaC07g36810D	C07	Bol024295	C07	BnaNPF5.18	BnaC05g17830D	C05	Brara.H02235.1.v1.3	A08	BnaNPF8.22	BnaCnng03860D	Cnn	BnaA10g27530D	A10
BnaNPF7.5	BnaC05g28620D	C05	Bol020904	C05	BnaNPF5.34	BnaC06g33210D	C06	Brara.G03101.1.v1.3	A07	BnaNPF8.8	BnaA09g56930D	A09	BnaC08g39460D	C08
BnaNPF7.7	BnaC05g24580D	C05	Bol022226	C05	BnaNPF5.53	BnaC05g48750D	C05	Brara.E03648.1.v1.3	A05
BnaNPF8.18	BnaC04g26500D	C04	Bol025178	C08	BnaNPF5.68	BnaC08g24890D	C08	Brara.I03672.1.v1.3	A09
BnaNPF8.2	BnaC09g20910D	C09	Bol015118	C02	BnaNPF5.70	BnaC02g05830D	C02	Brara.J01987.1.v1.3	A10
BnaNPF1.2	BnaA05g23510D	A05	Brara.E02535.1.v1.3	A05	BnaNPF6.12	BnaC05g09690D	C05	Brara.F00873.1.v1.3	A06
BnaNPF1.8	BnaA01g28150D	A01	Brara.A03072.1.v1.3	A01	BnaNPF8.20	BnaC08g25000D	C08	Brara.I03688.1.v1.3	A09
BnaNPF2.10	BnaA07g09690D	A07	Brara.G00946.1.v1.3	A07	BnaNPF8.3	BnaC07g21430D	C07	Brara.F03440.1.v1.3	A06
BnaNPF2.13	BnaA08g22330D	A08	Brara.H02396.1.v1.3	A08	BnaNPF8.4	BnaC02g34280D	C02	Brara.B03084.1.v1.3	A02
BnaNPF2.17	BnaA01g20270D	A01	Brara.A02314.1.v1.3	A01	BnaNPF8.9	BnaC08g39460D	C08	Brara.I04979.1.v1.3	A09
BnaNPF2.19	BnaA06g16980D	A06	Brara.F01711.1.v1.3	A06	BnaNPF5.17	BnaA09g30560D	A09	Lost	C subgenome
BnaNPF2.21	BnaA06g20740D	A06	Brara.F01711.1.v1.3	A06
BnaNPF2.23	BnaA02g33530D	A02	Brara.B03827.1.v1.3	A02
BnaNPF2.24	BnaA06g22160D	A06	Brara.F02176.1.v1.3	A06
BnaNPF2.3	BnaA02g35730D	A02	Brara.B01802.1.v1.3	A02
BnaNPF2.30	BnaA09g06180D	A09	Brara.I00700.1.v1.3	A09
BnaNPF2.31	BnaA06g29150D	A06	Brara.F02898.1.v1.3	A06
BnaNPF2.35	BnaA02g13640D	A02	Brara.B01770.1.v1.3	A02
BnaNPF2.38	BnaA06g18430D	A06	Brara.F01840.1.v1.3	A06
BnaNPF2.5	BnaA07g28390D	A07	Brara.G02919.1.v1.3	A07
BnaNPF2.7	BnaA07g24080D	A07	Brara.G02919.1.v1.3	A07
BnaNPF3.3	BnaA07g24560D	A07	Brara.G02514.1.v1.3	A07
BnaNPF3.5	BnaA07g27240D	A07	Brara.G02804.1.v1.3	A07
BnaNPF4.10	BnaA07g14010D	A07	Brara.G01389.1.v1.3	A07
BnaNPF4.14	BnaA09g14450D	A09	Brara.I01588.1.v1.3	A09
BnaNPF4.5	BnaA06g22240D	A06	Brara.F02181.1.v1.3	A06
BnaNPF5.19	BnaA08g20790D	A08	Brara.H02235.1.v1.3	A08
BnaNPF5.2	BnaA02g24240D	A02	Brara.B02869.1.v1.3	A02
BnaNPF5.24	BnaA08g19510D	A08	Brara.H02116.1.v1.3	A08
BnaNPF5.25	BnaA02g15810D	A02	Brara.B02003.1.v1.3	A02
BnaNPF5.27	BnaA07g23210D	A07	Brara.G02371.1.v1.3	A07
BnaNPF5.42	BnaA09g34320D	A09	Brara.I03710.1.v1.3	A09
BnaNPF5.44	BnaA03g17480D	A03	Brara.C01908.1.v1.3	A03
BnaNPF5.46	BnaA05g06730D	A05	Brara.E00726.1.v1.3	A05
BnaNPF5.48	BnaA04g04460D	A04	Brara.D00502.1.v1.3	A04
BnaNPF5.49	BnaA07g16180D	A07	Brara.G01613.1.v1.3	A07
BnaNPF5.51	BnaA09g54940D	A09	Brara.I03672.1.v1.3	A09
BnaNPF5.58	BnaA05g06590D	A05	Brara.E00710.1.v1.3	A05
BnaNPF5.62	BnaA09g17780D	A09	Brara.I01915.1.v1.3	A09
BnaNPF5.63	BnaA05g01710D	A05	Brara.E00170.1.v1.3	A05
BnaNPF5.7	BnaA03g19060D	A03	Brara.C02073.1.v1.3	A03
BnaNPF6.1	BnaA08g24900D	A08	Brara.H02669.1.v1.3	A08
BnaNPF6.10	BnaA05g19580D	A05	Brara.E02053.1.v1.3	A05
BnaNPF6.3	BnaA09g47380D	A09	Brara.I05137.1.v1.3	A09
BnaNPF6.5	BnaA07g12830D	A07	Brara.G01280.1.v1.3	A07
BnaNPF6.8	BnaA02g01590D	A02	Brara.B00490.1.v1.3	A02
BnaNPF7.1	BnaA01g11510D	A01	Brara.A01198.1.v1.3	A01
BnaNPF7.4	BnaA05g35790D	A05	Brara.E01782.1.v1.3	A05
BnaNPF7.8	BnaA10g15520D	A10	Brara.J01623.1.v1.3	A10
BnaNPF8.15	BnaA04g04310D	A04	Brara.D00487.1.v1.3	A04
BnaNPF8.21	BnaA10g27530D	A10	Brara.J02933.1.v1.3	A10
BnaNPF8.5	BnaA09g18900D	A09	Brara.I02046.1.v1.3	A09
BnaNPF8.7	BnaA06g09430D	A06	Brara.F03440.1.v1.3	A06
BnaNPF1.11	BnaC02g03900D	C02	Lost	C subgenome
BnaNPF2.36	BnaC02g17990D	C02	Lost	C subgenome
BnaNPF2.33	BnaC02g39450D	C02	Lost	C subgenome
BnaNPF2.41	BnaC07g49410D	C07	Lost	C subgenome
BnaNPF6.9	BnaC02g04710D	C02	Lost	C subgenome
