# Supplementary material for: Genome-wide characterization, expression analyses, and functional prediction of the NPF family in Brassica napus
Source: BMC Genomics. 2020 Dec 7;21:871. doi: 10.1186/s12864-020-07274-7 (PMC7720588; doi:10.1186/s12864-020-07274-7)
Supplement: Supplementary file 11 — Additional file 11: Table S6. Expression profiles (FPKM value) of BnaNPF genes in 50 Brassica napus tissues at different developmental stages. [file 12864_2020_7274_MOESM11_ESM.xlsx]

## Sheet: Table S6
Additional file 11: Table S6. Expression profiles (FPKM value) of BnaNPF genes in 50 Brassica napus tissues at different developmental stages.
Gene name	Ro-24h	Ro-48h	Ro-72h	Ro-s	Ro-b	Ro-i	Ro-f	St-s	St-b	St-i	St-f	Le-s	LeY-b	LeY-i	LeY-f	LeO-b	LeO-i	LeO-f	Hy-24h	Hy-48h	Hy-72h	Ao-i	Ao-f	Cal-i	Cal-f	Cap-i	Cap-f	Pe-i	Sta-i	Sta-f	Pi-i	Pi-f	SP-3d	SP-21d	SP-46d	Se-3d	Se-21d	Se-46d	SC-21d	SC-30d	SC-40d	Em-19d	Em-30d	Em-40d	Em-49d	Co-24h	Co-48h	Co-72h	GS-12h
BnaNPF1.6	4.05074	6.39762	1.16541	0.296196	0.0723135	0.035916	0.0429997	4.67057	7.43093	5.83767	1.3761	4.96326	22.9052	18.0437	29.1496	20.3537	22.1005	12.2385	15.3966	28.8425	44.5572	53.0325	71.1618	5.90401	2.94749	35.139	42.733	56.1998	36.847	24.1975	9.53005	17.5327	21.3762	71.2018	0	4.53296	2.12334	0	2.90193	1.67271	0	4.74604	2.68587	0	0.180367	2.06396	1.64907	2.84103	19.9589
BnaNPF1.7	7.55047	15.6966	4.49528	0.651064	0.162825	0.866416	0.384243	10.9098	20.0601	13.8735	6.15608	10.1433	21.5486	18.4987	37.7627	11.2575	11.9519	5.24348	21.4264	30.5041	65.7445	82.2904	82.1553	8.01266	4.42736	57.6745	73.2511	92.6381	66.7327	40.2024	13.2822	23.6467	32.8967	103.995	0.075223	3.40754	1.7076	0	0.399248	0.260959	0	3.78972	1.37691	0	0	1.59352	1.58297	4.71003	25.6989
BnaNPF1.8	1.26086	1.32133	2.74653	0.221584	0.287382	0.729399	0.986846	3.81082	7.72985	6.28189	0.566778	0.638054	1.4513	0.832964	1.34613	0.796925	0.515668	1.05258	4.71152	4.72327	17.2981	2.11401	4.28538	2.07559	1.28986	3.82468	3.43424	1.38643	1.70852	2.16073	3.08903	3.9514	2.89134	4.55745	0.263826	2.9716	0.609527	0.106995	0.325682	0.454482	0.139479	2.87197	1.86879	0	0	0.407637	2.3473	5.02196	7.66111
BnaNPF1.1	0.623905	2.07459	0.865389	0	0.0335172	0.156789	0.0199582	0.748503	0.689002	0.427947	0.128026	0.387317	0.653351	0.604702	0.773875	0.430136	0.320559	0.301229	0.830995	0.799093	2.7176	0.956236	0.812805	1.04412	0.909643	0.521871	0.257119	0.537714	0.363019	0.477871	0.552628	1.18837	0.703684	2.79762	0.109862	1.38272	0.268381	0.0416627	0.328647	0.08227	0.0309656	0.59375	0.194632	0	0.0276348	0.131031	0.537648	1.07874	1.42669
BnaNPF1.9	0.0573666	0.684859	0.214733	0	0	0	0	0.144971	0.842146	0.385213	0.142303	0.0995265	0.290966	0.419832	0.354435	0.059122	0.0754213	0.160362	0.472233	0.414058	1.17946	0.289348	0.382742	0.226582	0.209753	0.125398	0.154646	0.0388109	0.140256	0	0.326812	0.502602	0.341311	1.0403	0.071956	0.517307	0.0734162	0	0.0673326	0	0.0344201	0.285336	0.206542	0	0.0304986	0.0985333	0.186101	0.362717	0.632596
BnaNPF1.4	32.6187	26.9473	15.3926	27.5075	14.0787	19.1566	14.5992	22.5957	17.9136	17.2284	16.299	11.8289	12.0001	11.5223	11.1751	12.9711	14.4628	12.6996	21.2599	13.8903	19.3464	13.9864	13.4654	5.69026	5.67856	6.81079	7.56231	5.76401	5.45701	6.15993	15.0518	17.934	20.7966	17.0367	12.3953	23.465	16.8725	13.0833	19.3899	15.8148	9.24648	18.1863	9.55738	8.00092	9.36773	20.2839	27.673	20.5612	22.8511
BnaNPF1.11	0	0.0861364	0.0388459	2.16848	6.77928	1.87009	1.60951	4.28192	2.09687	1.62157	2.94921	0	0	0	0	0	0	0	0.171932	0.0808118	0.154936	0	0	0	0	0	0	0	0.0739955	0	0	0.0814008	0.196075	0.195426	0	0.163588	0.695626	0	0.789196	0.508039	0.0564685	0	0	0	0	0.063597	0	0.0366329	0
BnaNPF1.5	0	1.34689	1.20423	2.30961	1.52271	4.52768	9.4607	0.14506	2.37859	2.46814	2.41767	0.0427338	0.098264	0.114144	0.105803	0.19377	0.520587	0.295635	0	0.263448	0.194818	6.47434	7.20096	0.141868	0.413113	0.0940635	0.246347	0.074837	1.71662	1.87129	0.568562	0.759016	0.510243	0.159681	0.0371488	0.0820736	0	0.0461914	0	0	0.0343885	0	0	0	0	0	0.0184949	0	0.0445929
BnaNPF1.2	12.5513	17.2738	11.9195	6.62589	102.882	53.5291	69.4919	25.4754	94.1102	77.6588	73.0329	11.2028	13.9839	9.03289	11.3629	11.4778	16.1593	10.2308	16.6293	67.3233	46.5958	45.0061	108.248	3.61364	7.12399	19.5826	23.7159	6.8099	13.0502	21.8377	23.0401	28.3673	43.4626	57.0674	5.44208	18.9348	1.74528	0.566318	3.42077	2.96063	1.25451	1.84436	0.614635	0.0384209	0.306223	3.13363	10.1013	18.759	21.0761
BnaNPF1.3	17.181	23.259	14.0521	1.8547	50.5795	24.4981	33.1913	25.0995	129.827	110.43	62.6833	7.69358	10.3872	7.44111	9.03533	6.88628	8.42849	3.31246	14.713	46.5556	46.9983	72.9424	129.537	10.1538	8.29694	32.6678	33.0999	13.2111	26.2827	27.5568	23.6707	28.5916	25.9227	36.6896	0.762298	16.4776	0.495065	0.26173	0.504864	0.399785	0.111253	0.683266	0.271736	0.0379941	0.524385	3.6942	13.9169	24.0389	21.6889
BnaNPF2.12	1.44818	4.63213	7.40042	16.1349	13.3506	38.3252	37.3246	14.4383	6.68675	5.90386	11.3169	1.01484	1.15289	1.18761	1.02486	0.456771	0.196542	0.109719	2.04331	4.44221	4.65778	0	0.0288469	0	0.0334289	0.0367391	0.0325227	0.106985	0	0	0.583356	1.10714	4.40756	6.49305	0.068626	1.65868	0.357239	0.231111	0.26713	1.00713	0.141374	0.841178	0.054727	0	0.025159	0.812709	1.52107	1.59051	2.65398
BnaNPF2.28	1.81613	15.2151	25.068	35.4207	142.121	185.995	168.984	14.437	4.63043	6.56661	63.7569	6.26647	0	0.338839	0.999586	0.12904	0.135476	0.350749	3.93287	4.89089	12.3408	4.37894	2.65327	0.0429657	0	0.714243	0.862511	0.127561	0.544363	0.373977	0.14909	0.172866	0.166406	0.343793	0.0698991	0.138944	0	0.236045	0.0328624	0.155606	0	0.479972	0	0	0.5223	0.721538	3.10608	4.73958	6.60634
BnaNPF2.29	2.21051	17.9791	28.5386	72.0577	199.421	261.736	203.619	56.4052	28.6715	36.883	164.472	8.7309	0.490051	1.97223	5.02831	3.62546	4.10182	3.5606	5.50915	9.79236	19.6878	15.7337	15.2789	1.22625	1.0657	0.525081	0.557251	0.243482	0.649064	0.596965	0.0745783	0.278145	1.66891	4.38264	0.406123	1.32415	0.0971065	0.409935	0.28794	1.43989	1.12656	0.591229	0	0.0406617	0.644831	1.96507	7.09482	6.73605	13.3265
BnaNPF2.13	2.31806	4.83703	5.69742	6.7546	14.7838	16.7408	12.0404	9.47499	1.80524	2.07396	1.57138	2.10759	0.433443	0.449189	0.461072	0.343247	0.219002	0.508692	2.42512	2.32579	5.99212	0.111442	0.0550501	0.112969	0.071424	0.493532	0.824735	9.9602	0.520144	0.635481	0	0.040805	0.119054	0.692242	0.0659477	0.607409	7.80753	0.157914	11.2096	9.2816	8.25366	15.3186	7.01171	0.596804	0.136422	8.99941	1.82277	3.51397	3.6146
BnaNPF2.15	3.66514	8.23786	4.93604	12.0214	16.6434	27.5809	22.0399	16.0832	9.73757	7.53603	4.68219	0.334707	0.324889	0	0.0593628	0	0	0	2.60337	3.83266	6.19217	1.22558	0.715434	0	0	0	0	0	0.951896	0.439052	0.716498	0.652344	0.911668	0.0471883	0.075434	1.44849	10.1721	0.116334	17.0352	13.0154	11.842	5.60073	8.84356	0.695317	0.051187	7.15508	1.07818	1.39246	6.75931
BnaNPF2.42	0	0.155313	0	0	0	0	0	0	0	0	0	0	0	0	0	0	0	0	0	0	0	0	0	0	0	0	0	0	0	0	0	0	0.889279	0	0	0	2.02092	0	0	0	0	7.79678	2.16851	0	0	0	0	0	0
BnaNPF2.8	5.21172	22.124	17.8126	13.4728	0.761462	13.0131	13.3671	0	9.47363	7.19095	14.4995	2.52031	9.25554	8.10126	13.0144	4.80664	3.72214	2.06194	8.27257	10.9309	13.8728	0.484685	0.73193	0.0764981	0.0377168	0.0293621	0.224583	0.064223	0.114955	0.293714	0	0.107013	0	0.6919	0.358395	0.051301	44.602	0.123559	23.421	21.5338	10.5545	153.6	98.4014	5.57043	0.213841	22.9063	5.5749	12.6638	15.0694
BnaNPF2.7	4.36927	15.9377	9.53081	3.41657	0.403734	4.67722	4.16298	0	8.42954	9.42919	6.12063	0.260829	5.4302	3.90766	6.18177	1.08725	0.730606	0.400518	4.30227	10.8918	7.01288	0.763652	1.09314	0.897023	0.54686	5.88671	15.5232	4.09685	5.41967	11.6231	0.873322	0.881508	2.04546	6.00784	0.176962	0.227031	14.9915	0.0366021	10.5944	13.5615	5.40312	9.21674	45.0222	1.84268	0.377782	7.93247	2.29432	9.28263	10.1672
BnaNPF2.1	0	0.0433872	0	0	0	0.0162147	0	0	0.0293505	0	0	0	0	0	0.0313823	0	0	0	0	0	0	0	0	0	0	0	0	0	0.0403562	0	0	0	0	0	0	0.0178562	3.93081	0.0488473	3.30342	5.42051	5.42459	5.38143	7.93579	3.22073	0	1.9829	0.0336982	0.0203976	0
BnaNPF2.2	0.152061	0.086714	0.0422693	0.0667365	0.109369	0.0391097	0.0983259	0	0	0	0.0417614	0	0	0	0	0	0	0	0.0320686	0.026078	0.0303886	0	0	0	0	0.12	0.160994	0	0	0.105178	0	0.0218067	0	0	0	0	4.26166	0.0441131	4.17277	6.40005	4.05705	5.66972	8.03993	1.73326	0.130508	2.06324	0.0337567	0	0.0793601
BnaNPF2.21	2.04198	1.62351	2.4046	1.59275	0.984828	1.60859	1.93385	1.47191	0.956583	0.698658	1.20413	1.02863	0.787506	1.05549	0.661448	0.622888	0.739247	0.856034	2.26318	2.51626	1.89674	1.30507	1.75361	0.175494	0.097248	0.486564	0.730916	0.148028	0.295853	0.929562	1.52353	1.69929	2.25874	2.01021	0.416641	1.63	1.0464	1.89647	1.57021	2.85848	1.39515	1.85325	1.40847	1.53101	1.83126	1.46878	2.71526	3.609	2.02297
BnaNPF2.22	3.53151	4.80879	5.37427	8.19682	6.34372	7.02399	7.67891	8.04317	5.36043	4.81508	5.76331	7.86632	7.1238	8.16668	8.65926	6.35071	6.34645	8.37899	4.03805	6.95322	6.023	5.07791	4.97574	2.29537	2.26991	3.99106	4.66707	2.2948	2.86402	3.72079	3.9274	4.81899	6.37216	7.08964	4.18517	2.62656	4.73616	8.92897	9.11608	12.7123	4.40452	4.59198	4.76307	4.1849	4.33241	6.97478	4.81291	7.12268	5.81923
BnaNPF2.14	1.96448	7.05675	6.29867	9.80895	19.0439	29.6423	27.8648	8.0155	18.8671	22.1162	25.6357	0.998382	0.813481	0.776637	0.943531	0.360133	0.252721	0.235352	2.53067	6.66652	8.2419	2.31508	2.76638	0.300565	0.204095	0.249783	0.261002	2.55025	0.392303	0.51257	0.749779	0.441383	2.58888	2.77418	2.38515	0.526103	32.1067	0.26359	39.7482	99.1173	22.5399	36.0525	16.6471	0.831904	0.26869	39.2038	1.48095	3.44444	7.50395
BnaNPF2.16	1.42723	7.59739	8.70136	0.936304	1.98246	5.6623	8.76195	3.95888	5.53321	6.14381	2.7089	0.769625	0.038947	0.341116	0.34496	0.15319	0.126138	0.0265683	3.1334	4.41879	11.9024	1.24037	1.16173	0	0	0.143469	0	0.088351	0.124456	0.07054	0.240271	0.428636	0.552369	0.457492	0.247814	1.19018	19.1536	0.405944	34.8466	42.3673	13.562	6.32691	10.7758	1.62704	0.18342	10.383	1.63556	2.86774	6.66855
BnaNPF2.11	0	0.08939	0.086275	0	0.0338912	0.116588	0.119851	0	0.0506355	0.099782	0.214395	0	0	0	0.0647025	0	0	0	0.0319208	0.161428	0	0	0	0.851172	0.79003	0.212871	0.132116	0	0	0.119222	0.215508	0.161056	0.314731	0.126516	0.0399247	0.432679	20.3046	0.040957	51.4577	48.0978	20.1051	0.459419	0	0.173094	0.189917	10.1207	0.157389	0.0414815	0.0822004
BnaNPF2.10	0	0	0.0217818	0	0	0	0.0200786	0	0	0.156298	0.129326	0	0	0	0.0653055	0	0	0.0304434	0.0655883	0	0	0	0	0	0.0416743	0	0	0	0	0	0	0.0467433	0.0220597	0.0238245	0	0.0372895	7.8076	0.158243	12.3127	14.8737	6.06733	0.125281	0	0	0.0395394	4.88737	0.0170949	0.0208608	0
BnaNPF2.9	0	0.0453209	0.131291	0	0.0172098	0.166281	0	0	0.0824954	0.040424	0.0869266	0	0.0465715	0	0	0	0.036774	0	0	0.155877	0	0	0.0313013	0	0.0420731	0	0.0655205	0	0	0	0	0.0227251	0	0.0239571	0.0658155	0.0374657	23.0539	0.0821255	45.5722	56.6913	17.0018	0.345727	0.31561	0	0.0957452	17.3155	0.125205	0.0210273	0.0417172
BnaNPF2.19	8.65015	13.1544	16.1438	0.329321	0.155373	0.169867	1.05077	3.82812	2.03679	3.02337	3.27479	27.2559	9.54497	10.685	13.0552	7.47464	9.4752	10.2729	18.2695	15.9232	24.9432	7.44848	16.2696	9.12051	12.3634	8.52581	10.2329	5.3904	8.4634	10.7147	1.4398	1.49734	2.60473	5.96858	13.6585	1.33146	3.77921	2.82285	2.45104	2.48658	2.72237	8.09569	9.62726	4.55551	11.1032	6.04362	24.9985	36.4564	16.3912
BnaNPF2.20	12.9156	13.3691	20.0653	3.59647	2.082	4.40592	6.48818	13.7412	12.4637	14.3193	19.0126	31.8198	40.8698	45.7805	56.4755	23.4235	21.9596	26.6361	22.3896	21.4196	29.0864	30.1681	53.1335	31.705	26.7297	17.2603	18.0356	11.9154	13.3719	20.2982	12.3461	10.1434	14.6217	19.4444	27.1379	8.95858	7.04725	11.9191	2.36685	3.09567	8.73142	11.9689	20.9	23.4573	19.3027	9.2617	28.737	40.7247	20.7247
BnaNPF2.24	5.98902	7.73273	10.8451	13.0152	6.56321	16.8629	13.8029	33.075	15.1664	19.4991	12.7144	21.8206	5.33967	5.91639	7.83005	7.71894	10.5099	11.5748	14.6984	6.07956	6.17467	1.27326	4.27392	10.3948	8.51078	6.40084	7.26042	11.8456	7.4951	5.95845	2.26566	3.27172	1.52315	22.2173	34.9442	1.32898	1.61205	0.639501	1.03828	1.9507	0.466081	3.99878	1.75799	1.16399	0.254509	10.9562	18.6369	24.8503	6.37577
BnaNPF2.25	23.5616	28.0556	28.806	34.7548	21.3849	36.9716	33.9057	36.9759	30.9538	29.1535	41.1159	52.6197	24.4885	33.7743	31.8191	24.0377	28.0807	33.2829	89.8528	12.9192	19.0729	6.44238	8.69829	23.2791	26.8535	21.2848	19.1989	20.0814	90.7281	97.0254	4.23336	5.75725	3.08351	25.9575	76.8277	2.23034	4.19916	6.98657	3.17539	4.20943	5.81298	8.30568	5.41496	15.0571	2.1083	54.4784	57.2775	74.9437	15.7346
BnaNPF2.17	0	0	0.0385863	0	0	0	0.0185175	0	0	0	0	0	0.159349	0.155109	0.115972	0.116051	0.097542	0.196304	0	0.0171553	0	0.027928	0	0.0320606	0	0.0285838	0	0	0.901555	1.01834	0.436903	0.350112	0.22293	0.0425628	0	0.344207	0.0282391	0	0.109334	0.0744275	0.02866	0	0	0	0	0	0	0.0348101	0.0367865
BnaNPF2.18	0	0.0778035	0.076258	0.12045	0.0586975	0.0642676	0.0711183	0	0.0252367	0.0173611	0	0.115582	0.346766	0.540475	0.421131	0.224529	0.292581	0.373518	0	0.0399679	0.0433257	0.130297	0.055386	0.250698	0.0994647	0.355989	0.529819	0.121018	5.21699	6.09788	0.722776	0.69952	0.615657	0.0444265	0	0.709112	0.0299901	0	0.068272	0.108296	0.0272553	0.0243875	0	0	0	0.0632545	0.0149348	0.103722	0.178057
BnaNPF2.27	1.24632	2.99272	4.17778	6.99939	3.64879	7.88338	7.03554	6.70643	4.4223	5.22224	14.4389	2.71867	1.35018	1.28619	1.1147	3.22957	4.70244	4.53644	3.8926	2.18711	1.6565	0.91242	0.808132	5.8467	10.788	10.836	15.3604	0.903008	3.54797	10.0235	0.997822	0.871342	0.428322	3.12879	2.53027	0.3361	0.847863	0.077928	1.63932	1.5073	4.43537	1.88096	0.864806	0.522464	0.0646716	3.72993	3.57007	4.62923	1.49439
BnaNPF2.23	6.41271	5.95128	10.2387	7.68625	7.3163	26.2481	24.8907	8.59156	14.3212	22.9557	35.4555	6.87228	5.95919	5.79071	5.68663	16.7736	24.2288	18.4538	16.6527	8.95575	3.89463	6.42263	5.38528	46.7347	74.2392	74.1232	97.5957	5.61909	20.2294	66.9372	3.86976	4.56492	1.99757	11.5315	18.5179	2.01584	4.92159	0.457869	10.8276	12.0895	22.2324	3.43488	4.86918	1.63001	0.408204	19.9548	13.2201	20.8473	5.06365
BnaNPF2.3	0.254132	0.0470272	0.063755	0	0	0.0232704	0	0.120381	0.10544	0.0585805	0.126384	9.37511	15.9709	13.5328	18.2004	7.43602	7.14682	12.6218	1.36396	0.208194	0.313989	34.3205	22.1092	75.5306	57.1572	20.6926	27.0162	27.404	6.98423	17.978	35.1213	30.0124	37.4746	0.137833	2.42717	3.49796	4.85565	0.23822	15.0533	20.5241	1.50599	0.0618223	0	0	0.081138	7.24001	1.04917	0.423576	0
BnaNPF2.4	3.21322	2.52425	0.447521	0.10105	0.0589856	0.0550849	0.136356	66.7821	6.26166	6.66891	0.374636	149.255	63.2803	62.4581	58.6801	27.0067	45.0036	62.8447	19.7355	5.25926	13.4758	32.4735	30.7473	194.346	199.524	45.1129	50.3563	50.2747	45.8822	66.126	14.045	9.20137	13.7588	16.216	209.887	6.50694	1.16335	0.774799	3.60757	9.29364	0.699959	0.041283	0	0	0.469432	15.1955	4.77403	5.17894	2.15013
BnaNPF2.6	0.753733	13.0695	11.0996	0.520535	3.03882	0.762155	2.21888	11.5013	1.75663	1.22642	0.936117	35.0597	48.5431	47.855	36.236	34.4315	60.071	78.4963	7.23726	16.128	23.1656	111.905	96.9642	395.466	401.463	370.771	348.445	147.746	250.088	297.284	65.937	62.3623	25.0232	6.53575	264.141	16.9794	16.6375	0.710715	43.3783	58.7582	7.80168	0.408627	0.111223	0	0.195332	17.3357	10.0655	5.40648	12.2979
BnaNPF2.5	9.40929	14.1623	11.8591	0.954862	0.456434	0.444633	0.437398	6.31671	1.14076	0.747111	0.501597	38.9302	79.9624	75.959	89.2513	75.496	94.7689	112.714	25.7812	19.7419	16.5524	64.1976	154.082	986.057	991.971	572.464	544.038	187.918	506.918	619.697	51.5735	50.5209	26.2006	16.0047	1090.14	12.2958	11.5936	3.99292	22.5175	37.9269	5.41252	0.632775	2.59835	0.75151	2.59061	25.3274	36.7843	31.9079	11.354
BnaNPF2.35	0.693187	8.28599	5.92056	1.42685	0.368396	0.349239	0.337137	0.0720218	0.180637	0.088724	0.143214	0.17829	0	0.0590735	0.182163	0.0690548	0.112214	0.120453	0.521237	1.64179	2.21917	0.0325312	0.035666	0	0.0452979	0.209778	0.039462	0.32401	0.438001	0.144762	0.308183	0.252335	0.467232	0.11042	0.277982	0.0623129	49.9856	0.0965748	82.237	41.838	0	2.42709	1.54653	0	0.278263	58.3231	0.666542	0.991327	2.41797
BnaNPF2.36	0.689085	8.91075	4.73791	3.99901	4.50725	6.92739	2.93847	0.289647	0.227191	0.258433	0.0474719	1.20043	0.14805	0	0.217328	0	0	0.120489	2.04047	2.55729	4.26189	0	0.0354599	0	0.083245	0.823144	0.544524	0	0.811287	0.460867	0.130996	0.0245063	0.0726796	0.563403	0	0.912404	19.7346	0.0458451	23.5334	9.26626	0.10304	6.58232	4.06984	0.0968314	0.030751	20.2455	1.53554	1.56865	3.85371
BnaNPF2.34	0	2.67654	1.91485	0.880135	0.131696	0.535674	0.156432	0	0.0244368	0	0	0.0387353	0.338695	0.219057	0.0628985	0	0	0.0289608	0.0960375	0.0518425	0.115808	0.0274481	0	0	0	0	0	0	0.0396076	0.037706	0.134761	0.0650365	0.103595	0	0	0.124399	2.75696	0.0417481	0.200145	0	0.0592265	7.5449	2.54744	0	0.0407084	0.0174899	0.0581462	0.188909	0.118344
BnaNPF2.38	1.04567	6.59731	4.86425	2.73781	1.00255	3.56776	3.62353	1.92665	0.463882	0.579542	0.343934	1.07063	0.351152	0.347805	0.716198	0.540749	1.09758	1.37438	1.3169	0.868675	1.39559	0.183465	0.426697	0.0456117	0.0371944	0.114255	0.240887	0.034543	0.136331	0.326406	0.403604	0.454494	0.0452427	0.130836	0.626157	0.172493	0	0.0440326	0.0692285	0.28782	0.0617185	0.0214847	0	0	0	0.132016	0.641847	2.68117	1.80569
BnaNPF2.43	1.90561	8.84834	4.23456	2.66985	0.69693	1.6632	1.60493	1.16164	0.561453	0.828991	0.519593	2.21766	0.309001	0.415434	0.468508	0.766351	1.22082	0.535342	1.88972	1.34837	1.40603	0.565879	0.363534	0	0.186228	0.852064	0.419301	0	0	0.345392	0.0572235	0.27091	0.103037	0.065808	0.187935	0.183362	0.072141	0	0.061811	0.396788	0	0.104002	0	0	0.207582	0.115955	0.613904	2.48595	2.87414
BnaNPF3.2	0.371562	0.355602	0.153223	0.899004	0.360355	0.465254	0.271911	0.301792	1.37493	0.917296	1.17433	1.64014	1.50696	1.63675	3.38295	2.24275	3.23552	3.31317	2.60702	0.464529	0.424297	1.96088	3.78561	3.84499	9.51185	0.242213	0.347441	0.106034	0.133906	2.46278	0.791376	2.4749	1.90393	10.2553	0.249458	0.0832404	3.91223	21.246	9.54158	9.22674	2.5074	0.116769	0.05244	24.3516	40.3529	3.1604	6.83282	1.16264	0.362389
BnaNPF3.7	0.216017	0.563545	1.70626	1.85302	1.32844	0.511773	0.587335	1.97155	1.72561	1.62864	0.883651	12.014	9.06261	13.029	22.2661	7.04554	9.90367	10.4877	2.03754	2.94915	1.76519	4.75169	5.12937	1.17047	0.90042	0.375317	0.653054	0.146083	0	0.220125	3.12739	5.32445	4.67452	18.0562	0.211919	1.64953	0.072038	44.14	0	0.0852453	9.96073	0.126745	0	133.757	91.308	1.43414	3.35209	3.15453	0.936063
BnaNPF3.4	1.54969	1.02977	0.706994	4.58192	3.28166	6.27605	2.41866	1.17198	0	0	0.269644	3.96904	1.67418	1.728	3.73384	1.56739	0.843356	1.30743	1.74186	0.536259	0.366215	1.36941	0.922503	5.33431	2.00735	1.42956	0.817043	1.38044	1.62476	0.471856	1.06425	0.928435	0.0979094	2.83548	0.322563	0.361518	0	0.247506	0	0.297151	0.224554	0.037804	0	0	0	1.82234	1.1542	3.08148	0.77333
BnaNPF3.3	1.69133	0.747233	0.777053	0.121761	0.477747	0.334815	0.807098	1.13826	0.148673	0.10993	0.19258	4.04599	6.22052	6.72204	13.3365	5.71658	4.45852	4.37992	2.01666	0.61456	0.223508	23.5524	10.952	50.3409	25.7068	2.82659	4.21478	8.95325	2.90834	2.54888	3.35141	2.25874	0.158115	14.5366	1.5278	0.0517652	0	0	0	0.0370426	0	0.0183677	0.054683	0	0.111028	1.50046	1.70574	2.57329	0.552195
BnaNPF3.1	0.646428	0.74115	3.13926	23.7913	3.80222	26.7146	16.041	44.4035	15.6456	22.9953	5.98621	24.9219	82.8845	63.4857	64.7352	20.9805	24.7021	36.4327	3.19852	11.8443	8.07972	101.106	157.802	706.554	588.021	215.612	299.302	213.242	33.4584	257.632	86.0744	76.9686	24.656	10.3173	75.5488	9.03385	0.713791	9.47994	0.958955	0.823145	1.11095	0.879879	0.825933	1.47707	8.03788	1.20456	3.80322	5.52723	3.10297
BnaNPF3.5	0.125046	0.298476	0.454786	7.35579	1.53917	10.3783	5.18609	7.45808	4.67537	6.55983	2.05651	10.1819	21.1838	19.8849	19.5904	8.06516	10.257	16.4414	0.370028	5.24798	1.14621	14.4741	26.8611	201.305	170.179	33.5716	40.9852	39.6625	2.43242	37.7591	17.9977	16.3201	9.00286	5.47096	40.4213	0.995325	0.159655	0.583594	0.300917	0.360899	0.402931	0.2926	0.094736	0.210699	0.409243	0.280402	0.291279	0.491129	0.262199
BnaNPF3.6	0	0.0924985	0.621	8.72813	0.453311	12.6548	5.46966	14.2219	3.71617	6.85467	1.676	10.1696	26.5894	20.4322	24.5587	8.21062	10.4926	15.5048	0.107562	5.41016	1.18742	21.0389	25.2075	158.831	143.613	22.0745	38.538	36.1352	3.12594	33.3768	15.8354	14.3306	10.8985	5.75446	49.6505	0.804079	0	0	0	0	0	0.073188	0	0.160314	0.097585	0	0	0	0.294532
BnaNPF4.3	7.63665	13.8026	10.0587	25.9782	39.5459	35.0254	24.9976	10.6008	15.3326	17.7	8.54747	10.8889	23.3209	24.8081	23.8949	28.5204	22.3183	26.9643	10.1068	8.71405	10.1282	15.1791	18.8732	10.7318	13.7232	13.7842	18.136	4.90838	11.4869	16.1897	1.87014	1.73801	1.81532	10.5208	14.224	2.68785	8.34658	28.063	11.3823	16.8842	18.2031	14.3738	8.58867	6.34982	11.193	12.3362	6.69405	5.41811	4.03818
BnaNPF4.4	19.7016	42.8315	23.4808	48.0842	57.2236	51.0968	41.8867	19.5193	21.6623	23.5893	8.17086	14.9721	20.7098	22.141	19.227	23.1714	21.2733	23.7056	20.2999	10.4519	17.8574	15.1406	13.7661	11.0648	18.1461	28.2738	36.2046	7.40073	18.1558	31.3025	3.07181	2.74981	2.41769	8.47851	9.61716	3.76193	7.29817	10.6954	6.23531	7.32922	8.37619	20.9465	13.6612	5.54795	7.15034	14.0666	11.5262	9.35608	10.6516
BnaNPF4.16	0.0668979	0.314893	0.612572	0.857505	2.81549	0.750787	1.08361	1.18272	1.61035	1.68334	2.98875	1.77275	2.24257	1.75754	0.913954	0.778058	1.02543	1.2698	0.269822	0.503924	0.263367	0.379208	0.309843	0.237522	0.534306	0	0	0.213653	0.101459	0.258333	0.0404712	0.0847958	0.191927	0.593636	0.410514	0.0227557	0.259584	1.21079	0.0654675	0.10337	0.193823	0.13097	0.075174	0.166197	0.80911	0.17641	0.478975	1.77077	0.156748
BnaNPF4.17	0.085824	0.58	2.07529	4.89503	15.9321	3.23314	2.76033	6.41722	10.3554	13.9742	25.5721	5.86513	7.83777	6.62713	7.7019	4.63118	4.3488	3.79172	0.221379	1.85897	0.641566	0.669211	1.16188	0.420098	0.442926	0	0.107943	0	0.785565	2.05023	0.177942	0.146407	0.510378	2.74892	0.238218	0.121769	0.106242	1.05748	0	0.133779	0.352749	0.0455504	0.290727	0.209434	0.841437	0.207183	1.09794	3.26814	0.404058
BnaNPF4.14	0	0.108777	0.447541	15.8972	101.182	18.2025	22.4431	4.74632	6.90283	10.9335	22.1062	0.871696	0	0.321164	0.737184	0.55338	0.532034	0.647867	0.425984	0.82892	0.239099	1.58984	2.31954	0.19613	0.40229	6.01406	5.21122	8.34084	5.40724	5.71103	1.31353	1.80487	2.81391	0.308826	0.596621	0.882425	0.069456	0.282396	0.140104	0.167071	0.125162	0.143692	0.127799	0	0	0	0.280282	0.161909	0.337025
BnaNPF4.15	0	0.519701	1.41207	16.5186	77.523	19.1127	15.0055	21.5686	7.0773	9.33512	24.2279	1.8509	0.561523	0.747935	2.15611	1.5901	1.13774	2.05592	0.222407	1.78467	1.17222	3.71274	6.98121	0.325435	2.24573	0.831033	1.31999	2.32922	0.983503	1.22534	0.75673	0.67899	2.8982	0.168821	10.6502	0.475192	0	0.416623	0	0.0877473	1.96857	0.089103	0	0	0.12107	0	0.133901	0.431231	0.441637
BnaNPF4.18	0.101822	0.823564	0.853389	16.5069	49.3704	18.9531	13.2747	12.296	4.78883	8.73279	16.807	0.756248	0.342114	0.341501	1.34125	0.919577	1.04489	1.21063	0.131061	0.811373	0.483	1.5741	3.91315	0.519147	0.584067	1.74945	1.35217	1.80208	1.65261	2.01566	0.535868	0.438364	2.34257	0.84164	8.43695	0.288841	0	0	0	0.15888	0.905574	0	0	0	0.137752	0.0703395	0	0.655228	0.40053
BnaNPF4.12	0	0.253082	0.463756	5.55664	15.3524	15.3745	12.2926	22.7517	8.67153	5.69878	16.8016	0.293006	0.169539	0.342332	0.245305	0.217034	0.0981731	0	0.750551	1.28706	1.09623	0.635382	0.117856	0.213838	0.633301	1.36984	2.06154	2.32152	7.36781	5.17468	0.1057	0.0859703	0.395149	0.587704	0.147859	0.054219	0.68455	0.0444598	1.85838	2.64105	2.53029	0.0597895	0.0602465	0.0410903	0.043759	0.855935	0.492266	0.623489	1.30236
BnaNPF4.13	0.102537	0.340188	0.838006	8.45384	25.6597	20.5553	13.0103	20.8953	7.41188	8.86882	16.6182	0.653189	0.2541	0.412461	0.36959	0.0341267	0.200128	0	0.729795	1.80455	1.4583	0.467158	0.120125	0.103554	0.347932	0.24382	0.464332	0.199097	0.276868	1.06372	0	0	0.404909	0.609942	0	0	1.10636	0.0455457	2.25298	2.64526	2.5626	0.12079	0	0	0	0.592775	0.657504	0.867939	1.12499
BnaNPF4.9	0.344586	0.518625	0.1198	0	0.186577	0	0.0662656	0	0.304915	0.356675	0.469333	0.0528165	0.143758	0.246095	0.212303	0.116588	0.193817	0.28856	0	0.104786	0	0	0	0	0	0	0	0	0	0	0.0777165	0.0493297	0.0462115	0.946501	0.319696	3.85832	4.51106	1.73353	10.0789	16.7345	26.6297	0.163548	0	0.0502485	0.0309011	5.9189	0.0188887	0.0688565	0.314398
BnaNPF4.7	0.169724	0.348846	0.403238	0	0.0646128	0	0	0	0.326074	0.3048	0.092581	0.300677	0.14257	0.764695	0.492397	0.373408	0.609631	0.508402	0.072227	0.265553	0	0.15702	0.0633755	0.0864689	0.164642	0	0	0.0532185	0	0	0	0.0492014	0	0.0558254	0.177718	0.402754	13.0399	0.294164	37.1629	70.3663	98.7053	0.0893673	0.069124	0.148086	0.283393	24.8779	0.127116	0.1131	0.177433
BnaNPF4.8	0.0983862	0.0693142	0.0203735	0	0.0567985	0.0316104	0.0379794	0	0.126763	0.075347	0.201735	0.0443455	0.0409438	0.097139	0.183133	0.0253287	0.0343541	0.0660577	0	0.151819	0	0	0	0.0426986	0	0	0	0	0	0	0.0517833	0.063915	0.0214549	0.067544	0	0.667881	11.5106	0.166967	31.8906	50.9734	66.3386	0.177663	0.120361	0.166084	0.172095	17.5309	0.107181	0.0788785	0.038693
BnaNPF4.1	0.154398	0.0277708	0.431167	0	0	0	0	0	0	0	0	0	0	0.104595	0	0	0	0	0.260948	0.053623	0.028926	0	0	0	0	0	0	0	0.0412141	0	0	0	0	0	0.099091	0.0378086	4.68355	1.01449	12.8961	18.0998	17.5507	0.289319	1.11027	0.174628	0.341411	3.69106	0.437275	0.82661	0
BnaNPF4.2	0.310216	0.191274	2.0982	0	0	0	0	0	0.0544575	0	0	0.0394405	0.0896223	0.177272	0.0327349	0.0959082	0.10891	0.059982	1.59179	0.156899	0.178671	0	0	0.129029	0.11853	0	0.063776	0	0.0550705	0.105126	0	0	0	0.126332	0	0	3.99689	0.500459	11.0677	13.3786	17.7211	0.891537	1.55454	0.133406	0.138103	3.32518	1.55859	5.36578	0.326623
BnaNPF4.5	0.223665	0.0774028	0.463815	0.355247	0.772007	0.453769	0.478487	0.554948	0.727499	0.34919	0.509168	21.4132	32.4883	40.3538	50.1897	7.32411	7.9055	19.9433	0.433608	81.8532	0.361476	1.2005	2.04534	80.3162	84.0844	0.229506	0.408158	0.358787	0.058817	0.315342	0.46933	0.370982	2.45173	79.8332	13.012	0.372999	0.293687	0.976855	0.264684	0.398031	0.23885	0.299687	0.067489	0.236427	1.51646	0.580655	0.737816	0.689847	0.529831
BnaNPF4.6	0	0.0477098	0.524335	0.140599	0.624869	0.204315	0.0212328	0.700719	0.314267	0.400112	0.228806	17.6375	12.7829	20.6607	28.1753	5.74953	6.38423	21.4538	0.571102	64.1803	0.530014	0.262649	0.698269	18.9652	19.7223	0.388296	0.382902	0.611671	0.160661	0.19665	0.57494	0.221797	0.715359	61.5439	12.5746	0.199068	0.112022	0.60495	0.44863	0.262183	0.538829	0.0901682	0.141285	0.708372	0.539322	0.790287	0.962058	1.13477	0.436455
BnaNPF5.6	0.0496761	0.167702	0.101671	0	0.0320129	0.095301	0.0574085	0	0.0517959	0	0.24507	0.0832289	0	0	0.0308238	0	0	0	0.0322515	0.138945	0.0284478	0.0265838	0.0279174	0	0	0	0	0	0.0389197	0	0	0	0.0214147	0.0904555	0	0	85.4908	4.8228	4.85457	2.66949	41.129	180.56	339.44	121.442	2.06094	2.72954	0.0263387	0.0398421	0.233205
BnaNPF5.39	3.38192	4.40167	4.3643	5.77027	5.60085	5.59007	4.46162	4.01742	4.20458	4.21591	3.75872	8.70167	8.29311	6.73623	7.87478	5.53303	7.15393	9.32807	3.51348	6.12855	6.36125	4.5174	4.44268	3.8994	3.87238	1.4303	0.618563	1.25094	0.815117	0.784821	4.40191	5.15378	5.54504	4.88779	3.62002	5.72109	10.0646	1.91044	5.23703	5.30087	3.4139	28.6273	30.4438	5.56849	1.15411	4.24198	4.13442	6.90287	4.30039
BnaNPF5.40	7.55294	7.6575	10.4105	7.39283	10.3027	9.13711	6.6776	11.5747	12.4462	12.9733	7.94884	21.9032	17.7451	18.0683	19.5926	16.8167	20.9305	16.6567	7.38464	16.7788	15.7238	12.3281	12.704	8.47081	9.17722	5.1395	4.58163	5.08906	3.89108	3.72235	11.3556	10.7256	15.4878	14.834	11.5081	12.5165	11.3873	2.36174	8.44329	9.45717	6.56689	33.3847	33.7212	12.1831	1.40748	7.88209	9.19061	13.4529	10.9949
BnaNPF5.66	3.08001	3.1053	0.703471	0.733929	0.0413852	0.393108	0.147516	0	0	0	0	0	0.110044	0	0	0	0.0884415	0	8.87857	0.445501	0.789764	0	0	0	0	0	0	0	0	0	0	0	0	0.116909	0.084888	0	1.11189	0.209816	2.28932	0.800366	0.444777	0.749266	0	0.415726	0.0680725	8.16767	8.11182	5.32777	0.502605
BnaNPF5.15	7.86816	1.56104	2.19575	1.84505	0.830353	0.635656	0.532114	6.25065	1.04857	1.29178	0.456556	1.88022	0.0422418	0	0.0315748	0.223412	0.46157	0.435971	20.5971	2.44474	1.3652	0.0545385	0.365561	0	0.0387958	0	0.106149	0	0	0	1.77974	1.42522	4.60733	2.17175	0.0318839	1.09431	0.399502	0.0858489	0.161347	0.12042	0.061295	0.74083	0.308665	0	0.120589	14.4186	23.1164	17.2604	4.56496
BnaNPF5.16	17.965	5.484	5.74845	2.11536	0.929196	1.70863	1.23541	6.07886	1.25724	1.27621	0.880276	8.4369	0.480558	1.05397	1.29533	1.39085	1.49312	4.67713	13.3388	8.75814	5.72505	0.147784	0.248231	0.124356	0.225487	0	0.128631	0.083316	0	0	0.606181	0.453427	0.946425	4.13377	0.625337	0.974664	0.617283	0.318124	0.32603	0.363611	0.282033	1.69738	0.382644	0.091203	0.147654	9.84326	20.5924	17.2629	17.5369
BnaNPF5.38	2.73702	1.12515	0.572676	0.558644	0.0350955	0.104852	0.031901	0.360639	0.0448655	0	0	0	0	0	0.051316	0.0273857	0.0255599	0.0239723	1.54166	0.958531	0.16338	0.547834	0.403319	0.0286998	0	0.0254275	0.054414	0.136799	0.0780772	0.0321408	0.377206	0.313036	0.442747	0.1033	0	0.300786	0.156877	0.309969	0.214016	0.0983153	0.0754245	0.203226	0.148454	0.569744	0.378538	0.90846	1.99169	1.70732	1.69748
BnaNPF5.37	6.124	2.05712	0.920891	0.605055	0	0.141088	0.138514	0	0.0288927	0.022794	0	0	0	0	0	0	0	0	3.38673	0.882823	0.508771	0.474764	0.351235	0	0	0.0358583	0.116964	0.056942	0.063145	0	0.756213	0.617156	1.30152	0.0542805	0	1.04838	0.524706	0.312713	0.459095	0.234912	0.141849	0.319007	0.0720105	0.246469	0.0510555	3.38406	4.60088	2.44987	2.00475
BnaNPF5.32	4.23643	4.4044	3.4082	6.79654	0.23431	3.46746	1.9691	0.0782345	0.121917	0.0859725	0.0462069	0.137132	0	0	0.034613	0	0	0	0.144393	0.198748	0.15108	0	0.0338652	0	0	0	0.0340677	0	0	0	0.0591788	0.098809	0.0695652	0.0296624	0	0.358663	0	0.096347	0	0	0	0	0	0	0.0487875	0.0453702	0.75749	0.0223465	0.352204
BnaNPF5.31	2.23154	4.63258	4.0963	9.25942	4.48304	6.80635	6.49641	0.0784783	0.459667	0.31413	0.229078	0	0	0	0.034543	0	0	0	0.249748	0.188109	0.266439	0.219061	0.130368	0	0	0.044699	0	0	0	0	0	0.215035	0.159737	0	0	0.367592	0.067106	0	0.287316	0.087374	0.0328723	0.065921	0	0	0	0.252485	0.119186	0.105333	0.652649
BnaNPF5.29	0.873951	1.91726	1.19658	1.03849	0.0723952	0.799999	0.946728	0.225517	0	0.0207464	0	0.906938	0.0449862	0.0900849	0	0.126547	0.216807	0.228836	0.141485	0.283967	0.191767	0	0.0965106	0	0	0	0	0	0	0	0.176826	0.0941359	0.0920155	0.109917	0	0.170217	1.21828	0	1.26272	0.855756	0.161781	2.32375	0.389781	0.0472269	0	1.2084	0.071432	0	0.0851487
BnaNPF5.30	1.70445	2.56193	1.71151	1.89878	0.135786	2.02675	1.52913	0.151894	0.0265261	0.0326292	0	0.0981155	0	0	0	0.143276	0.2226	0	0.799584	0.559651	0.436802	0.123515	0.130051	0	0.0415408	0.0329168	0.0699908	0	0	0	0	0.0231848	0.0234939	0	0.0382591	0.0190218	0.275541	0.0966645	0.487293	0.0430369	0	3.2068	0.320244	0.0925516	0.0473042	0.724189	1.16439	0.36206	0.899463
BnaNPF5.25	14.9138	33.1112	16.8929	13.7033	0.383342	7.79984	8.52699	0	0.0526115	0.062065	0.0444418	0.291567	0.04454	0	0.0668285	0	0	0	13.4729	14.5947	11.5064	0	0	0	0	0	0	0	0	0	0	0	0	0.0246863	0.341064	0	0	0	0	0.0856989	0	0.0647324	0	0.0450639	0.0291419	0.582564	14.7806	13.3453	23.1879
BnaNPF5.26	18.4183	45.7876	26.9093	7.75528	0.115498	4.06636	4.73689	0	0.0788905	0.0413586	0	0.0919462	0.091986	0.0533215	0.0669655	0.181569	0.0745655	0	27.5621	25.1956	32.3896	0.0592545	0.447435	0.0476697	0	0	0	0	0	0	0.0327366	0	0	0.074152	0.188345	0	0	0.175559	0	0	0	0.0873073	0	0.0445764	0.0582325	1.3774	22.9462	22.4125	36.6693
BnaNPF5.36	1.78467	5.29381	1.74369	0.24697	0	0	0.0430169	0	0	0.0548049	0	0.091615	0.419444	0.44557	0.208269	0.355291	0.390136	0.111173	1.9942	2.07746	3.50979	0.22272	0.359164	0.363065	1.22487	0	0.271786	0	0.0442253	0.114054	0.0328674	0.0237522	0.0226779	0.0551471	0.0870184	0.0401649	0.0369722	0	0.0372027	0.0438642	0	0	0.128282	0	0.0298514	0.0255195	0.110298	0.417187	3.11148
BnaNPF5.35	3.18573	13.4121	4.10875	0.727577	0	0	0	0.15717	0	0	0	0.164407	0	0.0375851	0	0.102412	0.073344	0	3.64391	2.60313	4.39736	0.0665585	0.0682335	0	0.167824	0	0	0	0	0.057402	0.025609	0	0	0	0.127299	0.100414	0	0.05511	0.0373233	0	0	0.0947577	0	0	0.0598115	0.051168	0.106903	0.272842	3.33983
BnaNPF5.27	0.75631	1.49328	0.385289	0.410753	0.263351	0.599611	0.541647	0.876544	2.2827	1.34275	0.309499	0.042402	0	0	0.100278	0	0.0327133	0.073692	0.8614	0.832436	1.9653	0.765108	0.216768	0	0	0	0	0	0.0423294	0	0.0242556	0	0.0448831	1.54834	0.0818914	0.113407	0.0353756	0	0.224249	0	0	0.101485	0	0	0	0.112842	0	0.141439	1.7686
BnaNPF5.28	2.90696	5.61925	2.10119	5.73402	5.41837	8.06096	7.20652	7.86532	8.12836	5.02126	1.14863	0.855123	0	0.0883861	0.299057	0.144374	0.213288	0.216033	3.16905	4.38539	9.56695	1.60969	0.944558	0.130279	0.205942	0.0857655	0	0.122309	0	0.12151	0.709542	0.61151	2.25225	2.25178	0.0444041	0.746348	0.13566	0	0.314455	0.127182	0.098177	1.13788	0.126796	0.0443243	0	0.528593	0.789738	1.06924	6.68792
BnaNPF5.18	0.25242	0.557682	0.869174	0.804716	4.48725	2.88372	2.50683	1.13944	6.78391	5.89504	15.5192	0.691152	0.343212	0.455728	0.785743	1.00515	1.06202	1.18017	0.901038	0.915648	0.6767	0.565563	0.575758	1.33721	4.03861	2.17778	1.26506	0.171807	0.634456	1.39352	0.186529	0.179528	0.063701	2.94271	10.9868	0.763721	7.51218	0.327488	16.2848	24.53	14.7566	0.379333	0.556157	0.434662	0.28069	5.80084	0.981163	1.04184	0.599126
BnaNPF5.63	0	0.131618	0	0.0634965	0.337026	1.40586	0.635563	0	0	0	0	0	0	0	0	0.105514	0	0	0	0	0	0	0	0.0703475	0	0	0	0	0.109076	0	0.0472451	0.0460578	0	0	0	0.108179	0.444786	0	1.3936	2.31797	1.48409	0	0	0	0	1.5475	0	0.0408384	0
BnaNPF5.11	0	0.226794	0.352348	3.87787	0.73321	8.47854	6.86712	0.444966	0.438611	0.28771	0.280262	0.492282	0.207081	0.571099	0.515768	0.682045	0.468459	0.411991	0.251394	0.179174	0.102913	0	0	0.161532	0.501959	0.098829	0.156051	0	0.169394	0.582839	1.24347	1.0862	0.082739	1.17722	2.43522	3.07129	15.8737	0.121482	38.1395	27.2167	33.638	0.231702	0.33904	0	0.119322	11.552	0.122684	0.0391624	0.191746
BnaNPF5.21	0	0	0.0445736	0	0.0173914	0.0172128	0.0206955	0	0.0296221	0	0	0	0	0	0	0	0	0	0.0342306	0	0	0	0	0.264154	0.439084	0	0.103289	2.4945	0	0	0	0	0	0	0	0.156244	4.02533	4.08859	10.675	9.44454	7.5361	0.0209818	0.068797	1.15073	2.23141	6.62775	0.0460395	0.079911	0
BnaNPF5.22	0.614023	0.162678	0.161987	0.110429	0.0904805	0	0.0214907	0	0	0.0214119	0.0460756	0.0420529	0	0	0.0347252	0	0	0	0.035626	0.10729	0	0	0.0324017	0.292857	0.635118	0.0344028	0	2.71426	0	0.143756	0	0	0	0.0509335	0	0.0809626	8.46105	4.41556	17.4391	11.223	14.4936	0.277223	0.072092	1.04497	2.74917	10.8037	0.16016	0.082729	0.176064
BnaNPF5.65	0	0.284001	0.262956	0	0	0	0	0	0.193761	0.273478	0	0	0.267731	0.315067	0.293212	0	0.048342	0.213298	0.150851	0.244235	0.303519	0.52991	0.688874	0.341124	0.875165	0.061817	0.16537	0.106671	0	0.323729	0.760453	0.555587	1.01008	0.0414747	2.11293	0.0857388	2.36424	0.126336	5.05063	6.4183	3.43088	0.114812	0	0.134156	0	2.28322	0.123644	0.41327	0.124084
BnaNPF5.17	13.4244	4.84652	4.28197	0.0669415	0.0494701	0.15053	0.0803922	0.0638206	0.074514	0.0505803	0.167341	2.8744	0.430881	0.59363	0.944082	0.212246	0.129508	0.142396	6.33934	3.73972	3.94736	0.0305689	0	0.0707185	0.0759993	0	0.035638	0	0	0	0.369771	0.449101	0.59219	0.165772	0.0388493	1.95242	11.8135	0.251025	29.8326	35.6252	19.016	1.71282	0.50559	0.260431	0.22765	14.3568	9.54076	6.39595	7.36595
BnaNPF5.13	1.0959	2.51486	3.4629	2.13603	5.35773	5.70892	7.18093	4.21734	2.63297	2.66393	3.48919	5.53055	2.18996	1.70671	2.45054	3.1565	5.39431	4.40048	1.6216	3.53418	3.14255	1.38239	1.96104	3.09512	4.19208	2.3518	1.72881	0.183858	0.530934	2.01818	2.41002	2.80772	2.87345	4.35454	4.30604	2.70235	0.355714	22.4766	1.13427	1.35901	2.17378	0.320205	0.827763	3.9142	14.1706	0.960313	3.14252	4.54747	1.94409
BnaNPF5.14	1.19151	2.57014	3.33141	2.69658	6.84011	5.56826	7.17436	3.41956	2.89403	3.40003	3.62395	5.27955	2.60995	3.70571	3.43933	5.59753	5.83744	6.12911	1.67319	2.96734	3.87469	1.73988	2.43152	3.23844	3.51938	2.46062	2.23644	0.513684	1.17345	1.54124	2.26477	2.34815	1.95067	4.47141	5.3916	2.70303	2.39613	28.9233	3.90657	3.63447	4.42767	3.1093	2.63107	7.14452	10.9689	2.38558	3.15892	3.93752	1.79736
BnaNPF5.19	8.9172	7.75765	8.9486	2.51343	0.977542	1.34675	1.41081	13.2996	5.13795	5.9985	5.80948	46.0176	3.47341	4.3259	12.1688	12.8187	8.52765	8.19821	9.00253	4.23532	7.12138	4.35461	7.93785	8.77387	8.44774	8.63481	7.43405	24.4537	7.50197	8.80326	5.81938	5.37575	5.38728	44.1727	34.8617	2.47849	17.418	22.9404	30.3301	12.3159	22.3221	4.33014	21.9518	12.0054	13.0041	8.52387	24.9583	11.3054	6.41322
BnaNPF5.20	14.2422	5.16716	3.30668	0.127432	0.0492464	0.081107	0.0592522	2.84772	1.59531	2.02472	2.03161	20.0739	3.98827	4.01059	8.4911	8.82138	9.83557	9.169	11.2441	4.08983	3.79757	6.37521	11.3451	22.2524	17.233	9.01115	6.77248	11.8738	24.1817	20.6715	6.33596	4.0967	5.61287	48.5753	99.9061	2.69882	17.0895	58.0142	15.0192	17.8793	48.9594	4.09706	65.7184	64.3709	58.8873	11.9776	23.6693	11.0373	4.6194
BnaNPF6.1	12.162	30.8199	57.2651	7.98083	0.432916	9.91936	6.68759	7.80717	0.563563	0.701395	2.57006	47.8041	6.26471	10.9969	5.27658	10.6914	15.1889	23.2453	25.0158	25.691	30.4098	0.785716	1.02841	1.44832	4.17837	0.194723	0.154782	0	0.216233	0.398806	1.36343	0.875592	0.0222969	0.735281	2.17817	0	0.277019	0.160829	0.227059	0.158193	0	0.392184	0	0.0409863	0.053049	2.93596	50.713	64.3706	42.4092
BnaNPF6.2	16.7933	29.496	59.546	14.6283	0.775992	5.61192	3.68228	7.33667	0.149948	0.389151	0.750686	63.2627	8.3944	13.61	8.46756	11.4213	20.7692	40.7095	28.1988	18.2733	19.0383	0.80015	1.57668	5.44252	9.59484	1.40684	1.09583	0.901392	0.622863	1.47548	3.90381	4.84879	7.58181	12.2757	1.40367	0.284917	1.48316	0.195335	2.51713	1.59221	0	0.343794	0	0	0.126422	13.7058	42.2841	59.1764	27.8329
BnaNPF6.13	0.293151	1.26168	0.706932	2.8476	0.378967	1.60601	1.02334	5.79715	0.387921	0.515578	0.729264	8.58983	0.574095	0.97482	0.362472	0.58744	0.749328	1.05644	0.726607	1.15486	0.938401	0	0.120122	0.174378	0.076565	0	0	0	0	0	0.255725	0.261855	0.554597	1.77735	0.0708025	0	0	0.0821075	0	0	0.294052	0.153224	0	0.0813025	0	0.0895095	0.545871	0.324534	0.461313
BnaNPF6.3	1.63568	6.56523	15.374	17.4891	2.14619	4.4592	5.91143	2.4022	0.130449	0.538308	0.850632	57.3211	12.2148	18.5898	40.4341	4.78027	11.4365	26.6163	2.13126	3.4161	10.023	0.359832	0.093414	0.5655	0.628219	1.20544	0.823025	0.0697275	0.721263	0.58165	0.412214	0.137129	0.0662153	9.04385	0.205549	0.0197492	0	0.118775	0	0	0	0.0421446	0	0	0.0541425	0.0763817	2.67856	18.5546	8.84433
BnaNPF6.4	2.21881	7.10335	27.11	13.8372	0.597868	0.893625	1.64447	6.33369	0.282915	0.384793	0.429401	42.9061	9.23789	17.5173	25.2272	3.88634	9.78787	24.7954	5.2862	4.43285	6.66794	0.0288655	0.0302221	1.25398	1.18766	0.192062	0.128718	0	0	0.160368	0.900482	0.756452	1.15939	12.752	0.210232	0.138081	0.46648	0.154908	0.0347203	0.122386	0	3.06799	0.186883	0	0.0916745	1.26677	8.28577	31.0611	9.00923
BnaNPF6.5	20.6164	122.898	72.5249	15.185	52.0941	11.8324	12.5244	76.8205	77.5697	57.5692	11.3649	15.2109	64.2905	57.3065	68.2472	27.9938	31.8744	23.3075	59.6516	110.577	114.362	66.7772	72.4941	95.5796	121.6	65.658	54.6915	32.0949	23.2789	54.1559	9.72233	10.9842	21.7868	46.8836	184.007	2.25916	3.9032	0.727476	7.26757	16.155	41.8907	0.442028	0.05937	0.0403374	0.739654	2.67759	6.68647	27.9909	74.5225
BnaNPF6.6	21.0572	53.3498	36.0759	47.2982	142.394	28.5622	28.6909	76.6734	92.9604	77.091	17.8131	17.6575	68.1035	65.0285	70.8515	23.6692	28.168	33.3811	38.4924	74.1436	70.1362	64.5367	81.627	78.7241	65.9078	75.3277	58.9691	91.6702	58.4632	47.8378	3.88998	2.91468	3.55019	27.5771	89.5066	2.06869	3.24813	0.768877	7.54638	11.7334	30.5392	0.604695	0	0.0389492	0.603533	3.10271	9.22041	24.296	45.2541
BnaNPF6.7	3.8806	6.48362	4.66244	5.34101	13.3379	2.63355	2.67427	9.96917	16.6002	10.8856	2.55023	4.78955	15.8851	15.9842	15.514	4.48046	5.65149	6.37033	8.98454	12.8301	16.2074	17.8196	12.9962	11.8994	10.8454	10.0456	9.28318	9.90634	10.1041	6.56224	1.15505	1.36781	0.903142	2.65293	9.06504	0.74172	0.376933	0.123247	0.691617	1.24097	3.19842	0.0573215	0	0	0.0249946	0.968152	2.33846	5.38943	11.3236
BnaNPF6.12	0.184022	0.126529	1.64355	3.7826	0.171601	3.2432	0.752734	4.48324	0.0957955	0	0.152733	1.33455	0.156995	0.183753	0.169377	1.1204	1.46074	2.14368	0.114528	0.101392	1.08012	0.261367	0.217983	3.64978	4.21558	0.279914	0.127448	0.152531	0.0742985	0	0.227454	0.0828925	0	0.139329	0.576475	0	0.109564	0.069403	0	0.145758	0.278211	0.210917	0	0	0	0.116021	0.527016	1.1839	0.288137
BnaNPF6.10	3.53859	5.48818	10.6048	0.782164	2.30316	20.8506	12.4477	7.98145	16.2425	17.1559	24.3112	10.4971	61.7814	60.0514	39.5687	40.5364	58.3627	61.9154	5.42891	29.0011	13.2203	105.198	155.112	722.601	1042.83	526.519	436.714	125.678	194.607	396.159	29.2999	30.3506	19.5938	23.187	77.3546	8.08426	54.7198	1.15162	121.006	95.9609	104.127	22.7476	18.3754	1.14416	0.375968	36.668	4.30824	10.4675	8.74472
BnaNPF6.11	1.57461	1.1748	7.61189	5.39407	1.16428	16.7408	7.16116	36.1817	20.0309	22.1185	13.2587	17.7138	102.542	106.452	63.1934	61.3916	79.6804	83.5888	6.90441	44.2606	15.0976	76.7815	115.113	399.472	620.125	216.674	188.328	63.1898	99.1303	158.358	26.3869	28.1754	24.9561	71.7605	57.9209	12.228	52.4158	1.16686	113.052	57.4742	26.7909	23.9056	15.7605	0.276081	0.456347	26.5406	6.13216	13.014	9.96382
BnaNPF6.8	2.69678	0.75137	3.84785	0.138663	0.0956807	0.0834096	0.171802	1.13892	0.0688133	0.165432	0.0362453	4.16697	6.17987	5.22447	5.74069	1.09265	1.53155	1.98938	8.07833	5.5724	11.7686	2.61164	3.60855	1.75475	1.00704	0.555988	0.484745	3.79292	0.708356	0.345295	6.19416	6.73774	12.1297	1.50654	0.132903	7.242	1.05903	0.820202	0.0961181	0.739289	1.68949	3.26839	2.12554	0.730494	0.410054	2.34186	5.96014	9.31799	5.94926
BnaNPF6.9	2.25109	0.831392	2.56637	0.300815	0.101699	0.132075	0.136926	0.487621	0.112409	0.097427	0	0.782782	2.67006	1.68545	1.76818	0.166709	0.299996	0.122351	5.37629	3.01685	6.92563	1.90941	2.69898	0.764092	0.925883	0.590163	0.58134	1.14502	0.563937	0.388058	5.3484	6.46427	10.1664	0.257091	0.135672	4.72604	0.287411	0.330844	0.214542	0.105733	0.350245	1.2843	0.214973	0.186358	0.200707	1.34998	4.55408	6.25886	3.74943
BnaNPF7.6	0.336427	16.8049	35.0293	20.3068	9.19776	4.59776	25.5507	11.0065	27.9746	36.2606	24.0822	16.0906	25.65	19.8024	21.4979	21.9965	27.6392	22.7341	3.65709	34.806	6.34663	56.8798	56.1082	170.46	262.087	115.461	106.991	7.10518	19.5207	125.88	4.80508	2.48368	3.04697	22.7512	89.9597	0.63099	0.298224	2.0374	0.417678	1.14882	2.62707	0.58916	0.151598	1.31094	1.29831	0.47755	0.806093	0.438902	2.73486
BnaNPF7.7	0.63285	7.146	9.70591	12.3825	9.48142	4.64082	14.5106	12.6781	18.089	20.7744	34.0974	11.1357	27.3808	27.2909	30.0803	26.7568	24.5394	18.7095	2.13192	26.1856	3.56794	69.2049	68.6036	137.44	155.796	155.482	183.711	73.9882	85.5452	206.047	1.41391	1.12751	0.985465	25.1724	3.65929	1.0956	2.57734	1.47762	0.60881	0.67748	2.60701	0.757427	17.8031	1.35244	0.940505	0.289102	1.03271	0.348372	2.63815
BnaNPF7.4	0.130767	15.9004	36.4082	46.9357	32.293	3.69645	10.004	0.264486	28.4595	34.7358	102.211	14.2791	8.01816	13.1628	12.657	23.6014	22.9599	9.52545	4.35113	1.08735	4.14318	0.0730273	0.474724	26.1791	80.4412	57.8569	41.6322	0.598038	8.87472	67.1582	0.993817	0.866887	0.184706	1.99517	228.817	0.334243	28.7963	6.15632	42.1343	74.6968	49.9744	7.30815	93.0986	37.11	3.11639	20.4073	0.253223	0.304947	2.52056
BnaNPF7.5	0.130464	18.5445	55.0848	47.3248	50.0622	10.7394	27.2559	2.98483	21.8868	27.8819	97.8082	10.1498	15.7981	21.6233	21.8602	26.1898	22.5295	8.23969	5.94681	1.7367	6.40977	0.128009	0.57736	6.10468	15.0998	9.56535	6.08644	0.95257	2.07122	8.44031	0.274927	0.328488	0.0564195	0.685072	78.3681	0.308354	14.8857	1.9709	18.7943	42.472	35.2923	1.92846	73.364	19.9383	0.52732	10.1462	0.266489	0.204889	2.48035
BnaNPF7.1	0.314894	1.84668	0.355527	4.28698	0.528692	0.315709	0.139726	1.22108	0.14784	0.0346952	3.59797	0.940018	0	0	0.055719	0.117228	0.0275307	0	2.72723	0.0791786	0.48398	0	0.107488	0.275968	0.192332	0.838678	0.926607	0.239326	0.757378	2.67225	0.061787	0.0778535	0.0184112	0.0407849	5.30528	0.271152	12.6242	904.216	27.1377	48.3252	130.443	0.247942	1.93843	58.1598	81.5806	5.58354	3.94645	0.428591	0.176629
BnaNPF7.10	0.570272	2.41845	0.357003	6.39405	1.63984	0.0979125	0.329641	0.942771	0.235274	0.0986127	3.431	1.76134	0	0.0477803	0.0446409	0.165951	0.193367	0	6.68075	0.178199	1.28996	0	0.317759	0	0	0.708893	1.41603	0	0.606161	2.0526	0	0	0	0.0323642	12.8928	0.102814	15.5449	1362.79	38.1728	68.9908	261.13	0.321842	1.77171	44.31	142.764	10.1238	9.51239	1.48899	0.336539
BnaNPF7.2	0.092325	0.135846	0.0384081	1.35911	0.0298605	0.173996	0.0715887	0.121966	0.0777615	0.0635213	7.71396	1.00652	0.154593	0.153378	0.0284327	0.771126	0.905349	0.369496	0.630462	0.105173	0.160723	0.128058	2.3434	5.84619	11.2546	12.8647	20.3529	54.5925	14.1103	22.1919	0.323313	0.854216	0.0189603	0.0934327	26.0876	0.294381	4.53263	50.2729	10.3736	18.9173	27.3099	0.122255	0.644559	39.2229	5.49215	2.97048	0.437227	0.439954	0.0725877
BnaNPF7.3	0.465218	0.748366	0.215437	6.73956	1.42475	1.44784	1.04748	0.250844	0	0.053659	4.17361	0.570106	0.0396949	0.0620695	0.0287261	0.235182	0.747363	0.349259	0.618165	0.058006	0.220741	2.52138	7.25767	5.19859	8.99357	18.6088	29.772	45.2069	15.7961	28.9334	0.416841	1.08157	0	0.121883	27.8459	0.282717	3.78127	62.5094	9.68887	20.6137	15.5464	0.135993	0.526442	18.4866	6.82203	2.9565	0.657828	0.414201	0.146253
BnaNPF8.17	0.687572	1.15631	0.428004	1.90471	2.39189	2.37663	1.75303	2.09515	1.87406	1.25771	1.59205	1.05785	1.06061	0.832828	0.784503	2.51076	1.24102	1.77651	1.55202	0.852689	1.2528	0.839179	0.882945	1.30391	1.28626	1.28671	1.16002	1.15799	0.724568	1.25721	0.659527	0.351765	0.431559	1.99952	1.5946	0.334307	0.268475	1.83485	0.475233	0.452885	0.756968	0.270272	0.135508	0	0.888805	0.697543	0.98768	1.23941	0.18006
BnaNPF8.5	2.17083	4.00668	2.09731	2.70803	4.04667	4.89828	4.05009	3.13623	3.83587	3.85849	3.35919	4.07857	3.20622	2.89421	2.97161	6.26023	4.7584	3.63414	2.44078	1.83329	2.33671	1.75049	2.68426	1.85535	2.49602	2.1332	2.33297	1.79675	1.58716	1.84136	0.886024	1.24792	1.16902	4.05015	4.94111	0.977871	1.1203	4.58397	1.29202	1.34083	1.38014	0.823028	1.05806	1.49343	0.776003	1.6246	1.8387	2.16803	1.97064
BnaNPF8.10	0.0578624	0.14316	0.166907	0.737254	0.14222	0.39684	0.621785	1.14373	0.468471	0.413884	0.141174	1.48887	0.38369	1.05785	1.03106	0.710466	0.526103	0.468638	0.3184	0.139678	0.394686	0.219755	0.331927	0.137462	0.127514	0.261908	0.327163	0.183279	0.105312	0.0429601	0.306541	0.0508025	0.0491968	0.276668	0.0823895	0.0630025	0.361828	0	0.506931	0.951003	0.0695025	0.0305709	0.066616	0	0	0.280245	0.353635	0.56945	0.225062
BnaNPF8.19	0.0662787	0.0647618	0	0	0	0.0300772	0.0258413	0.432279	0.949289	0.54528	0.434471	1.57897	1.09083	1.27289	1.17388	0.839345	1.07052	0.550543	0.426115	0.299419	0.1262	0.253182	0.678527	0	0	0	0	0	0	0	0.0691081	0	0.0270243	0.715637	0.200046	0.140739	0.043659	0.0551655	0.0441482	0.0525159	0	0.025694	0	0	0.107063	0.174466	0.065716	0.0531325	0.0518196
BnaNPF8.4	0.0561696	0.420789	0.232783	0.388504	0.52504	0.962896	0.432345	2.24318	1.1288	1.19319	0.960329	1.48726	2.00296	1.89837	1.28427	0.962854	0.555506	0.586393	0.217085	0.31969	0.637707	0.189027	0.231773	0.256941	0.335844	0	0.0332083	0.356938	0.058778	0.0565505	0.16667	0.216435	0.140931	0.273188	0	0.0985784	0.0367912	0	0.0558515	0.176441	0.167338	0.0232154	0	0	0	0.110116	0.364972	0.486227	0.6128
BnaNPF8.22	0.300061	0.650461	0.500954	0.93025	1.66332	0.94977	1.1866	1.77563	2.77718	2.81298	2.88146	0.127779	0.0854607	0	0	0	0.0655103	0.0286419	0.885316	1.48598	1.23487	0.653941	0.514163	0	0.111395	0.10085	0.431513	0.327356	2.52957	2.58306	7.05011	7.40054	9.33172	1.58929	0.0375679	8.2833	1.85329	0.228971	1.75609	3.88612	2.4683	4.90726	0.559864	0.128217	0.216087	1.53347	0.99073	1.00142	0.71
BnaNPF8.7	0.068423	0.323325	0.0858049	0.265757	0.938433	2.05167	1.38009	0	0.550517	0.741779	0.394496	0	0.118012	0	0.0431713	0.0705255	0.0898247	0.0950625	0.350745	0.177801	0.369194	1.80393	0.653026	0.0925235	0.200002	0.261415	0.226488	0.200512	0.105235	0.170278	2.45907	2.79942	1.13082	0.0311401	0.344768	2.09224	2.99774	0.19786	8.24286	7.02584	0.653855	0.0650821	0.0831655	0	0.0367179	3.54249	0.0223177	0	0.21476
BnaNPF8.8	0	0.0279323	0.0414156	0	0.0162912	0	0	0	0.0530044	0.0192337	0.0827456	0.0467699	0.0430338	0.0337003	0.0312716	0.0332771	0	0	0	0.052107	0	0	0	0	0	0	0	0	0	0	0	0	0	0	0	0.018788	12.6265	0	35.7512	48.7843	17.7765	0.0950774	0.185549	0.0444942	0.109547	9.5269	0	0.0572852	0.0395709
BnaNPF8.9	0	0	0.0415085	0	0.065194	0.0321311	0.0393636	0	0.0804755	0	0.041389	0	0	0.0338905	0	0	0.031092	0	0.0321217	0.107473	0	0	0	0	0	0	0.0308638	0	0.118908	0.0892946	0	0	0	0.068575	0.065932	0.0377277	13.7947	0.206441	37.9907	49.0052	21.2261	0.300813	0.063529	0	0.0401335	12.0324	0.134587	0.0200735	0.0790653
BnaNPF8.1	12.4957	2.9885	4.89578	1.74825	1.12141	2.11695	1.57459	1.84625	2.74237	2.00778	1.29561	4.21218	2.52769	3.09529	4.11746	5.43199	5.58657	6.66437	29.1177	4.24771	3.03805	4.40797	4.04229	7.12153	10.0333	3.82763	5.91394	4.12826	3.04026	5.54657	0.842486	0.901801	0.410388	2.46965	7.28088	0.671246	1.62265	12.3871	1.58781	1.28451	2.90923	3.31799	3.72393	4.0419	8.41216	24.0223	33.4024	27.8001	3.86104
BnaNPF8.16	1.63224	3.19613	2.53409	3.54968	4.22826	3.58007	3.39857	1.97193	2.75849	3.09233	3.40826	2.76194	2.01907	2.29481	1.68677	2.6953	3.22643	2.50236	2.01171	1.56089	1.35267	0.836437	1.28823	1.65149	2.79081	2.84389	3.66019	2.02775	2.17948	3.02479	1.25594	0.698046	0.844176	0.821005	2.80111	0.684523	1.17195	10.8803	1.58736	2.89929	3.82262	0.705635	1.65643	7.41045	6.1776	1.67619	2.0279	1.73534	1.51259
BnaNPF8.15	8.41159	5.44792	10.0969	4.31613	6.46263	6.66664	6.86022	6.08266	6.29101	6.583	15.4944	4.93457	0.858908	1.25645	1.25543	2.10987	3.82768	4.21753	8.29401	4.6139	5.8598	3.2376	4.532	3.9644	9.94032	4.24958	4.68565	1.70589	1.30834	6.18275	3.27635	3.54558	2.03649	6.05744	10.9535	2.09145	3.50257	27.1016	5.20115	3.37801	10.8255	1.26655	1.37715	12.891	14.2928	8.38129	12.5764	13.227	4.35382
BnaNPF8.2	48.4799	11.6763	18.2057	4.37667	22.63	11.3745	13.6448	6.41272	18.4102	20.6398	25.38	36.565	25.68	32.3368	27.1532	37.4214	38.7433	32.6934	73.2832	19.1015	15.911	13.6735	15.7194	30.3653	42.7977	25.7014	25.5419	22.1115	17.8163	26.2201	9.93653	9.44115	7.57716	19.6962	46.3102	12.9098	17.0629	251.258	18.6961	18.1139	70.9429	12.1976	22.4262	98.403	155.103	62.5448	111.306	83.2883	21.1286
BnaNPF8.18	12.1608	18.979	20.3022	12.0032	16.8509	22.6832	16.9049	15.6955	34.4433	31.9413	53.7478	21.4635	6.16563	7.23829	9.24354	11.5808	20.9592	19.7744	14.153	11.1961	19.4367	8.55782	12.6956	17.6257	37.7824	18.3601	24.9116	12.2474	7.03913	25.7654	5.63231	9.1678	4.9739	21.5068	51.9909	8.8817	18.3576	33.7572	38.0538	47.3187	93.3624	2.2748	3.38656	19.6272	14.7064	17.1094	14.2222	16.3549	11.236
BnaNPF8.3	26.135	24.5635	21.4147	11.1819	21.0221	18.2676	17.5442	11.5157	21.8721	27.5053	23.9115	22.0699	19.7176	19.7469	14.2503	35.8953	44.1341	23.8971	45.5893	14.182	18.7229	14.0952	19.2461	82.6184	114.338	88.3358	85.5918	52.6983	73.6298	88.8727	12.263	15.6996	9.83282	24.5117	112.9	13.7381	39.5487	111.578	46.3263	55.0297	92.6068	28.2715	59.7152	76.0683	82.4165	43.096	53.9689	45.2732	14.0932
Note: Ro = root, St = stem, LeY =young leaf, LeO = old leaf, Hy = hypocotyl, Ao = anthocaulus, Cal = calyx, Cap = capillament, Pe = petal, Sta = stamen, Pi = pistil, Sp = silique pericarp, Se = seed, Sc = seed coat, Em = embryo, Co = cotyledon, GS = germination seeds. The ‘h’, ‘d’, ‘s’ ,‘b’, ‘i’, ‘f ’ indicate hour, day, seeding, budding, initial flowering and full-bloom stages, respectively.
[truncated: 1 more columns]
