# Supplementary material for: Genome-wide characterization, expression analyses, and functional prediction of the NPF family in Brassica napus
Source: BMC Genomics. 2020 Dec 7;21:871. doi: 10.1186/s12864-020-07274-7 (PMC7720588; doi:10.1186/s12864-020-07274-7)
Supplement: Supplementary file 13 — Additional file 13: Table S7. Expression profiles of 12 candidate BnaNPF genes in ZS11 and ZY821 by qRT-PCR. [file 12864_2020_7274_MOESM13_ESM.xlsx]

## Sheet: Table S7
Additional file 13: Table S7. Expression profiles of 12 candidate BnaNPF genes in ZS11 and ZY821 by qRT-PCR.
Variety	Gene name	Ro-s	Ro-l	Ro-f	Ro-ss	St-s	St-f	St-ss	Le-s	Le-l	Le-f	Le-ss	Fl-f	Si-3d	Si-7d	Si-15d	Se-15d	Se-45d
ZhongShuang 11 (ZS11)	BnaNPF2.12	0.11583	1.9174	0.73275	0.9348	0.19588	0.18028	0.2474	0.01535	0.12762	0.08758	0.0044	0.1178	0	0.06904	0	0	0
	BnaNPF2.13	0.12602	0.06836	1.94181	0.12508	0.07614	0.07205	0.02494	0.02393	0.23515	0.01461	0.00297	0.25888	0	0	0	0.00081	0
	BnaNPF2.14	0.74747	0.23985	0.38848	0.74259	1.98818	1	0.08548	0	0.10346	0.05727	0.00925	0.15005	0.08327	0.06465	0	0.00361	0
	BnaNPF2.18	0	0	0	0	0	0	0	0	0	0	0	0	0	0	0	0	0
	BnaNPF2.19	1.10425	0.04942	0.01889	0.65999	1.4202	0.52542	0.30739	10.5016	2.4117	5.12919	1.25928	2.2561	1.77061	2.55156	1.03632	0.01932	10.4581
	BnaNPF2.20	0.188	0.22961	0.07752	0.40336	0.28919	0.24181	0.10237	1.94964	3.05392	3.5509	0.24084	2.2561	0.00886	0.01546	0	0.00019	6.33869
	BnaNPF2.22	0	0.26817	1.3893	0.03699	0.05814	0.0389	0.03279	0.47526	3.56386	0.36029	0.08608	2.2561	0	0	0	0.01261	0.59578
	BnaNPF2.24	0.04802	0.14563	0.73739	4.5743	0.03531	0.1479	0.14628	0.03707	0.82051	0.14265	0.02774	0.1005	0.63291	0	0	0.00018	0
	BnaNPF2.25	0.04189	0.17886	0.25577	0.16857	0.03117	0.01907	0.02049	0.0372	3.46142	0.29214	0.02593	2.2561	0	0.01503	0.01247	0.00011	0.06796
	BnaNPF2.26	0.12192	0.03847	0.80891	0.04845	0.01955	0.00754	0.02017	0.07266	1.64244	0.05687	0.1094	2.2561	0.03852	0.04044	0	0	0.07304
	BnaNPF2.27	1.40312	1.9174	1.1281	0.5142	2.08028	0.17823	1.27558	0.81623	1.32476	1.55753	0.35143	1.742	0.00149	0.05567	0.26024	0	0.08511
	BnaNPF2.28	0.67996	1.9174	1.68235	0.83346	0.65372	0.0202	0.16125	0.05006	1.85011	0.00702	0.00383	0.17385	0	0.00714	0	0	0
ZhongYou 821 (ZY821)	BnaNPF2.12	0.13155	0.12711	1.23047	3.25959	0	0.35189	1.78478	0	0	0	0.07911	0.24885	0.3807	0.60252	1.43904	0	6.96836
	BnaNPF2.13	0	0	0.47319	0.30159	0.22922	1	0.40292	0.04239	0	0	0.08603	0.09397	1.33537	0.86853	0.44197	0.40032	1.90155
	BnaNPF2.14	0.22422	0.01877	0.7167	2.26814	0.19857	1	0.49404	0	0	0	0.05843	0.44118	0.58939	0.65411	0.26894	0.75755	2.37276
	BnaNPF2.18	0	0	0	0	0	0	0	0	0	0	0	0	0	0	0	0	0
	BnaNPF2.19	2.96123	0.02386	0.12326	0.43456	5.40475	0.33683	0.35357	18.1155	1.17911	8.13409	4.24909	2.13007	0.75499	0.34787	0.41565	0.2661	1.19034
	BnaNPF2.20	0.01381	0.07168	0.13704	0.40443	0.31738	0.72775	0.71788	4.04168	0.00407	0.13634	2.4402	2.5264	1.50927	1.47997	1.13731	0.0475	0.13013
	BnaNPF2.22	0.01017	0	0.00359	0	20.6367	0.04077	0.00464	0.36511	0	0.04151	0.01894	0.03648	0.33159	0.00532	0.06945	0.09737	0.42645
	BnaNPF2.24	0.19145	0.02469	0.08795	0.27855	0.25963	1	0.25122	0.33168	0.07249	0.13845	0.62218	2.41656	1.83587	0.04078	0.37867	0	0
	BnaNPF2.25	1.27526	0.06383	0.06532	0.21934	0.67195	0.57381	0.147	1.06774	0.11569	0.19784	0.47113	2.5264	1.01126	0.03776	0.17753	0.00565	0.09493
	BnaNPF2.26	0.32327	0	0.11447	4.93499	0.10323	0.98147	0.01636	0.09043	0	0.13933	0.28738	1.26323	0.28768	0.02151	1.43904	0.19165	2.15765
	BnaNPF2.27	0.16288	0.00793	0.84361	0.44985	0.56937	0.38506	1.60963	0.42755	0	0.05862	2.11932	2.5264	1.50122	0.54589	0.35712	0.04542	0.23863
	BnaNPF2.28	1.82456	0.51891	3.68522	2.07164	0.46664	1	0.58393	0.3886	0.07553	0.03252	0.13134	0.15339	0.64333	0.10049	0.06332	0	1.54707
Note: Ro = root, St = stem, Le = leaf, Si = silique, Se = seed, Fl = flower. The ‘d’, ‘s’, ‘l’, ‘f’, ‘ss’ indicate day, small seedling at five-leaf stage, large seedling at eight-leaf stage, full-bloom stage, silique stage, respectively.
