# Supplementary material for: Genome-wide characterization, expression analyses, and functional prediction of the NPF family in Brassica napus
Source: BMC Genomics. 2020 Dec 7;21:871. doi: 10.1186/s12864-020-07274-7 (PMC7720588; doi:10.1186/s12864-020-07274-7)
Supplement: Supplementary file 14 — Additional file 14: Table S8. Expression profiles of 12 candidate BnaNPF genes under hormone inductions by qRT-PCR. [file 12864_2020_7274_MOESM14_ESM.xlsx]

## Sheet: Table S8
Additional file 14: Table S8. Expression profiles of 12 candidate BnaNPF genes under hormone inductions by qRT-PCR.
Gene name	CK	NAA-1h	NAA-3h	NAA-6h	NAA-12h	NAA-24h	CK	ACC-1h	ACC-3h	ACC-6h	ACC-12h	ACC-24h	CK	ABA-1h	ABA-3h	ABA-6h	ABA-12h	ABA-24h	CK	GA3-1h	GA3-3h	GA3-6h	GA3-12h	GA3-24h	CK	6-BA-1h	6-BA-3h	6-BA-6h	6-BA-12h	6-BA-24h
BnaNPF2.12	0.221671	0.0760794	2.6689	1.7171	0.325413	0.135051	0.221671	0.170518	0.0468763	1.57238	0.0577398	0.161938	0.221671	0.0252462	0.421941	0.00508883	0.00190134	0.0194593	0.221671	0.198712	0.0650065	0.0391251	2.20346	0.672097	0.221671	0.0821955	1.25095	0.185225	2.55876	0.0691939
BnaNPF2.13	3.23678	1.21999	0.977035	1.32031	0.440907	0.172914	3.23678	1.27138	0.604666	0.454711	0.273473	0.468662	3.23678	0.325716	0.328489	0.311646	0.314244	0.0448151	3.23678	1.42615	0.27462	0.702602	12.4094	5.30885	3.23678	0.319298	0.514605	0.332348	0.648846	0.161419
BnaNPF2.14	3.23678	0.962249	0.337322	0.31875	0.316263	0.318024	3.23678	1.56047	0.517653	0.371544	0.282302	0.548122	3.23678	0.443227	0.485352	0.231453	0.352225	0.00709722	3.23678	1.863	0.132584	0.442011	4.29287	2.5159	3.23678	0.0410538	0.402648	0.170175	0.324219	0.150553
BnaNPF2.18	0.00592482	0.0985713	0.434966	7.21616	5.88658	4.90886	0.00592482	0.00845766	0.0998448	0.257913	0.166504	0.198617	0.00592482	0.0403972	1.25699	0.0341641	0.0147054	0.0123082	0.00592482	0.230421	0.0126935	0.30598	6.08632	80.1104	0.00592482	0.00590453	0.0467021	0.0235886	2.65129	2.78119
BnaNPF2.19	0.806968	0.705392	0.312457	0.128401	0.136574	0.0813759	0.806968	0.172139	0.354468	0.0396737	0.378015	0.263573	0.806968	0.468092	1.3714	0.0211613	0.103633	0.373244	0.806968	3.01596	0.157517	0.104605	2.65901	38.602	0.806968	0.55802	0.071725	0.426571	0.0602923	0.906094
BnaNPF2.20	0.826854	0.666996	2.28271	1.5645	1.11278	1.53097	0.826854	0.490562	0.395307	0.23081	0.250293	0.558364	0.826854	0.441893	1.25197	0.905018	1.08184	0.653564	0.826854	2.26755	0.233438	0.190701	2.41463	11.4856	0.826854	0.873111	0.848783	0.477387	1.62336	1.70208
BnaNPF2.22	0.984363	0.751526	2.68142	2.37967	1.9789	1.57858	0.984363	0.635806	0.537746	0.708464	0.47336	0.63877	0.984363	0.382135	0.981158	0.628187	0.257706	0.577118	0.984363	0.565822	0.267329	0.307632	8.93987	9.62545	0.984363	0.538497	1.25928	0.957474	4.83312	0.751141
BnaNPF2.24	0.667896	0.781421	3.06379	1.07443	0.89428	0.929108	0.667896	0.302325	0.606146	0.34244	0.408187	0.17752	0.667896	0.563793	0.904157	0.232987	0.455619	0.245491	0.667896	2.1028	0.542199	0.407122	5.71641	15.0647	0.667896	1.07222	1.25928	0.660888	2.02118	1.07703
BnaNPF2.25	1.07397	1.11756	0.856927	0.227837	0.181916	0.236716	1.07397	0.778318	1.1346	0.110243	0.449404	0.298127	1.07397	0.577648	1.11684	0.284886	0.584809	0.378173	1.07397	3.01596	0.716619	0.391	9.11598	23.1736	1.07397	1.80318	0.632645	1.17915	0.161473	1.03974
BnaNPF2.26	0.365745	0.120764	3.67558	1.10011	1.82447	0.699227	0.365745	0.552915	0.22177	0.514485	0.264813	0.145321	0.365745	0.152228	0.175979	0.218055	0.120367	0.139968	0.365745	1.85271	0.175582	0.137644	1.79004	4.49546	0.365745	0.44492	1.25928	0.281908	4.98704	0.338031
BnaNPF2.27	0.158359	0.0440137	4.23629	1.6265	2.31102	0.837975	0.158359	0.500839	0.153357	0.777324	0.168735	0.0688005	0.158359	0.135492	0.13751	0.129753	0.101001	0.0747308	0.158359	0.881803	0.21616	0.153737	0.79601	0.771577	0.158359	0.271377	1.25928	0.316472	12.5768	0.209326
BnaNPF2.28	0.309462	0.237825	0.435062	0.0580493	0.0133156	0.0195569	0.309462	0.3691	0.0609432	0.151415	0.11488	0.181224	0.309462	0.256232	0.39006	0.063313	0.157532	0.0523238	0.309462	3.01596	0.117027	0.174528	0.368761	0.215408	0.309462	0.140429	0.527371	0.159337	0.0369804	0.148436
Note: The CK represents no hormones treatment (0h). IAA: auxin; GA3: gibberellin acid; ABA: abscisic acid, ACC: 1-aminocyclopropanecarboxylic acid, 6-BA: 6-benzylaminopurine and NAA: 1-Naphthaleneacetic acid. The ‘1’, ‘3’, ‘6’, ‘12’ and ‘24’ represent different hours after treatments.
