# Supplementary material for: Genome-wide characterization, expression analyses, and functional prediction of the NPF family in Brassica napus
Source: BMC Genomics. 2020 Dec 7;21:871. doi: 10.1186/s12864-020-07274-7 (PMC7720588; doi:10.1186/s12864-020-07274-7)
Supplement: Supplementary file 16 — Additional file 16: Table S9. Distribution of the NPF2–1 subfamily members in 32 land plant species. [file 12864_2020_7274_MOESM16_ESM.xlsx]

## Sheet: Table S9
Additional file 16: Table S9. Distribution of the NPF2-1 subfamily members in 32 land plant species.
Species	AtNPF2.8 homolog	AtNPF2.9 homolog	AtNPF2.10 homolog	AtNPF2.11 homolog	AtNPF2.12 homolog	AtNPF2.13 homolog	AtNPF2.14 homolog	Total
Physcomitrella patens	0	0	0	0	0	0	0	0
Selaginella moellendorffii	0	0	0	0	0	0	0	0
Brachypodium distachyon	0	1	0	3	0	1	0	5
Oryza sativa	0	0	0	3	0	2	0	5
Setaria italica	0	0	0	4	0	2	0	6
Sorghum bicolor	0	0	0	4	0	1	0	5
Zea mays	0	0	0	3	0	1	0	4
Solanum lycopersicum	1	0	0	5	0	1	0	7
Solanum tuberosum	1	0	0	5	0	1	0	7
Eucalyptus grandis	2	0	0	6	0	1	0	9
Vitis vinifera	1	0	0	3	0	1	0	5
Linum usitatissimum	2	0	0	3	0	2	0	7
Manihot esculenta	3	0	0	6	0	2	0	11
Populus trichocarpa	2	0	1	4	0	1	0	8
Ricinus communis	1	0	0	9	0	1	0	11
Citrus clementina	2	0	0	2	0	2	0	6
Citrus sinensis	2	0	0	2	1	1	0	6
Carica papaya	1	0	0	4	0	1	3	9
Gossypium raimondii	1	0	0	2	0	2	1	6
Theobroma cacao	2	0	0	3	0	2	0	7
Arabidopsis lyrata	1	1	2	1	1	1	1	8
Arabidopsis thaliana	1	1	1	1	1	1	1	7
Brassica rapa	2	2	3	4	1	4	1	17
Brassica napus	5	5	7	8	3	6	2	36
Capsella rubella	1	1	1	1	1	1	1	7
Cucumis sativus	2	0	0	2	0	1	0	5
Fragaria vesca	2	0	0	2	0	1	0	5
Glycine max	2	0	0	6	0	4	1	13
Malus domestica	8	0	0	8	0	5	0	21
Medicago truncatula	4	0	0	1	0	1	1	7
Phaseolus vulgaris	2	0	0	3	0	4	0	9
Prunus persica	2	0	0	2	0	4	0	8
