# Supplementary material for: Genome-wide characterization, expression analyses, and functional prediction of the NPF family in Brassica napus
Source: BMC Genomics. 2020 Dec 7;21:871. doi: 10.1186/s12864-020-07274-7 (PMC7720588; doi:10.1186/s12864-020-07274-7)
Supplement: Supplementary file 17 — Additional file 17: Table S10. Primer list of the BnaNPF genes for qRT-PCR analysis. [file 12864_2020_7274_MOESM17_ESM.xlsx]

## Sheet: Table S10
Additional file 17: Table S10. Primer list of the BnaNPF genes for qRT-PCR analysis.
Gene name	Gene ID	Primers	5'-3'	Tm (℃)	GC (%)
BnaNPF2.13	BnaA08g22330D	Forward	AGGAGGTTAAAGCTCGTTGGC	60	52.4
		Reverse	ACCCGTCTATGTTCAGCTTATCC	61	47.8
BnaNPF2.14	BnaC08g18440D	Forward	TGCAAGGGGCCATCCATT	56	55.6
		Reverse	AATTAAAGAAACTCTCTATCCCTCGC	60.5	38.5
BnaNPF2.12	BnaA06g13070D	Forward	AGTCCTATTCACAGCATAACACGC	61.4	45.8
		Reverse	TGTATGGCTCAGTTTCGAGTTCC	61	47.8
BnaNPF2.19	BnaA06g16980D	Forward	GCTGAGGATCTGAACAAGGCC	62	57.1
		Reverse	TTCTGCTTGGTCTCGTCTTCAC	60.5	49.7
BnaNPF2.20	BnaC03g75950D	Forward	GTACCGGTGGCTTCAAGATG	59.5	55
		Reverse	CGGTCACTCTTTTGAGCGAT	57.4	50
BnaNPF2.22	BnaCnng63460D	Forward	GTGTACCTAACTTCAGTATTCAACCTTC	62.7	32
		Reverse	AGGCGATGACAGCAACAGAG	59.5	39.3
BnaNPF2.18	BnaC01g25280D	Forward	TTTCTGTGTGACACTTACTTTGGC	59.7	41.7
		Reverse	AACAAACATGAGGCCAGTGATC	58.6	45.4
BnaNPF2.28	BnaA09g06190D	Forward	GATGGGTCTTGGGATTCTTGTC	60.5	50
		Reverse	ATCTGCGCGAAAGTGAAGGTA	58.1	47.6
BnaNPF2.24	BnaA06g22160D	Forward	CTTCGGTCGATACAAGACTCTAACT	61.7	44
		Reverse	CTACAAGAAAGCCGAGACCCAG	62.4	54.5
BnaNPF2.25	BnaC03g51560D	Forward	GTTTCTTGTAGTTGGAGCAGGC	60.5	50
		Reverse	GATATAGACGATCAGTGTCAGCGA	61.4	45.8
BnaNPF2.26	BnaC02g42280D	Forward	CTGGTACTTCTTCCCCTTCACG	62.4	54.5
		Reverse	GGCCAAGAACATTAACACGACC	60.5	50
BnaNPF2.27	BnaC02g42260D	Forward	CGCTCTTGCAAAGGATAGGAACT	61	47.8
		Reverse	TGGTTTAGTCAATGCGAAGGTC	58.6	45.4
